# Supplementary material for: Large-scale analysis of temporal gene expression variation in peripheral blood
Source: Nat Commun. 2026 May 29;17:6992. doi: 10.1038/s41467-026-73218-6 (PMC13392353; doi:10.1038/s41467-026-73218-6)
Supplement: Supplementary file 3 — Supplementary Data 1 [file 41467_2026_73218_MOESM3_ESM.xlsx]

## Sheet: Overview Tables
Sheet	Content
Study cohort table	Table containing summary metrics of all clinical and laboratory characteristics used throughout the study.
Seasonal analysis	Tables containing summary metrics of variables relevant for the seasonal analysis. Values were computed for all individuals/samples included in this analysis for the Leuven and the Rhineland cohort separately.
Sex-specific variation analysis	Tables containing summary metrics of variables relevant for the analysis of sex-specific gene expression variation. Values were computed for all individuals/samples included in this analysis for the Leuven and the Rhineland cohort separately.

## Sheet: Study cohort table
Clinical and laboratory characteristics of samples and individuals used in this study
Category	Variable	All	Females	Males	Cohort A	Cohort B
		All individuals (N = 333)	Females (N = 220)	Males (N = 113)	Cohort A (N = 267)	Cohort B (N = 66)
Anthropometrics	Age (years); Median [range]	48 [19-79]; N = 333	46 [19-72]; N = 220	53 [20-79]; N = 113	47 [19-73]; N = 267	50 [25-79]; N = 66
	BMI; Median [range]	24.49 [17.61-49.1]; N = 324	23.88 [17.61-49.1]; N = 211	25.21 [19.7-36.93]; N = 113	24.49 [17.61-49.1]; N = 263	24.49 [18.07-35.02]; N = 61
	Sex; Number, %	Females (220, 66.07%), Males (113, 33.93%)			Females (175, 65.54%), Males (92, 34.46%)	Females (45, 68.18%), Males (21, 31.82%)
	Pregnant; Number, %		Yes (6, 2.73%); N = 220
	Pre-menopausal; Number, %		Pre-menopausal (138, 72.25%), Post-menopausal (53, 27.75%); N = 191
Sampling	RNA-sequencing; Number, %	3 time points (305, 91.59%), 2 time points (27, 8.11%), 1 time point (1, 0.3%)	3 time points (200, 90.91%), 2 time points (20, 9.09%), 1 time point (0, 0%)	3 time points (105, 92.92%), 2 time points (7, 6.19%), 1 time point (1, 0.88%)	3 time points (245, 91.76%), 2 time points (21, 7.87%), 1 time point (1, 0.37%)	3 time points (60, 90.91%), 2 time points (6, 9.09%), 1 time point (0, 0%)
Health records and surveys	CID; Number, %	Yes (41, 12.31%)	Yes (27, 12.27%)	Yes (14, 12.39%)	Yes (36, 13.48%)	Yes (5, 7.58%)
	Cancer; Number, %	Yes (13, 3.9%)	Yes (7, 3.18%)	Yes (6, 5.31%)	Yes (11, 4.12%)	Yes (2, 3.03%)
	CVD; Number, %	Yes (0, 0%)	Yes (0, 0%)	Yes (0, 0%)	Yes (0, 0%)	Yes (0, 0%)
	Depression; Number, %	Yes (38, 11.41%)	Yes (28, 12.73%)	Yes (10, 8.85%)	Yes (30, 11.24%)	Yes (8, 12.12%)
	Pulmonary disease; Number, %	Yes (19, 5.71%)	Yes (12, 5.45%)	Yes (7, 6.19%)	Yes (16, 5.99%)	Yes (3, 4.55%)
	Diabetes; Number, %	Yes (5, 1.5%)	Yes (4, 1.82%)	Yes (1, 0.88%)	Yes (3, 1.12%)	Yes (2, 3.03%)
	Other; Number, %	Yes (190, 57.06%)	Yes (127, 57.73%)	Yes (63, 55.75%)	Yes (153, 57.3%)	Yes (37, 56.06%)
	Hay fever; Number, %	Yes (59, 17.72%)	Yes (40, 18.18%)	Yes (19, 16.81%)	Yes (51, 19.1%)	Yes (8, 12.12%)
		All samples (N = 970)	Females (N = 640)	Males (N = 330)	Cohort A (N = 778)	Cohort B (N = 192)
Clinical laboratory profiling	Hemoglobin (g/dL); Median [range]	13.9 [7.5-18.2]; N = 964	13.5 [7.5-15.8]; N = 635	15 [13-18.2]; N = 329	13.9 [7.5-18]; N = 773	14 [11.2-18.2]; N = 191
	Neutrophils (/µL); Median [range]	3079.5 [1068-17143]; N = 962	3092 [1068-17143]; N = 635	3033 [1190-9771]; N = 327	3091 [1190-17143]; N = 771	2981 [1068-6941]; N = 191
	Eosinophils (/µL); Median [range]	131 [0-877]; N = 962	122 [0-877]; N = 635	150 [0-746]; N = 327	133 [0-877]; N = 771	122 [19-528]; N = 191
	Lymphocytes (/µL); Median [range]	1931 [716-5781]; N = 963	1967 [730-5781]; N = 635	1872.5 [716-4744]; N = 328	1970.5 [716-5781]; N = 772	1818 [850-5072]; N = 191
	Monocytes (/µL); Median [range]	453 [93-1254]; N = 963	430 [93-1138]; N = 635	510 [109-1254]; N = 328	459.5 [93-1254]; N = 772	438 [149-995]; N = 191
	Thrombocytes (x1000/µL); Median [range]	250 [84-542]; N = 963	266 [84-542]; N = 635	230.5 [115-486]; N = 328	253 [84-486]; N = 773	238.5 [132-542]; N = 190
	hsCRP (mg/L); Median [range]	0.9 [0.3-63.4]; N = 962	0.9 [0.3-33.8]; N = 633	0.9 [0.3-63.4]; N = 329	0.9 [0.3-43.2]; N = 771	0.8 [0.3-63.4]; N = 191
	Hemoglobine A1c (% of Hb); Median [range]	5.4 [4.5-7.7]; N = 964	5.3 [4.6-7.7]; N = 635	5.4 [4.5-6.6]; N = 329	5.4 [4.5-6.8]; N = 773	5.4 [4.6-7.7]; N = 191
	Creatinine (mg/dL); Median [range]	0.81 [0.41-1.61]; N = 961	0.76 [0.41-1.24]; N = 633	0.96 [0.61-1.61]; N = 328	0.82 [0.41-1.47]; N = 770	0.81 [0.58-1.61]; N = 191
	Uric acid (mg/dL); Median [range]	4.7 [1.7-9]; N = 962	4.2 [1.7-9]; N = 633	5.8 [1.7-8.9]; N = 329	4.6 [1.7-9]; N = 771	4.7 [2.3-7.9]; N = 191
	Albumin (g/L); Median [range]	43.9 [31.3-53.7]; N = 961	43.3 [31.3-53.7]; N = 633	44.7 [33.5-53.2]; N = 328	43.7 [31.3-53.2]; N = 771	44.6 [32.1-53.7]; N = 190
	Triglycerides (mg/dL); Median [range]	83 [26-645]; N = 962	79 [26-645]; N = 633	92 [27-468]; N = 329	83 [26-645]; N = 771	82 [36-326]; N = 191
Sampling	Time of sampling; Median [range]	9:00AM [6:00AM-9:09PM]; N = 777	9:00AM [6:00AM-8:30PM]; N = 501	8:47AM [7:00AM-9:09PM]; N = 276	9:00AM [6:00AM-9:00PM]; N = 623	9:00AM [6:55AM-9:09PM]; N = 154
	Season of sampling; Number, %	Winter (321, 33.09%), Spring (265, 27.32%), Summer (317, 32.68%), Autumn (67, 6.91%)	Winter (212, 33.12%), Spring (173, 27.03%), Summer (210, 32.81%), Autumn (45, 7.03%)	Winter (109, 33.03%), Spring (92, 27.88%), Summer (107, 32.42%), Autumn (22, 6.67%)	Winter (261, 33.55%), Spring (265, 34.06%), Summer (252, 32.39%), Autumn (0, 0%)	Winter (60, 31.25%), Spring (0, 0%), Summer (65, 33.85%), Autumn (67, 34.9%)
Health records and surveys	Acute infection during sampling; Number, %	Yes (44, 4.89%); N = 899	Yes (32, 5.32%); N = 601	Yes (12, 4.03%); N = 298	Yes (36, 4.95%); N = 727	Yes (8, 4.65%); N = 172
	Vaccination prior to sampling; Number, %	Yes (19, 1.96%); N = 970	Yes (16, 2.5%); N = 640	Yes (3, 0.91%); N = 330	Yes (11, 1.41%); N = 778	Yes (8, 4.17%); N = 192
	Seasonal allergies; Number, %	Yes (205, 22%); N = 932	Yes (141, 23.31%); N = 605	Yes (64, 19.57%); N = 327	Yes (177, 23.29%); N = 760	Yes (28, 16.28%); N = 172
	Food allergies; Number, %	Yes (85, 9.12%); N = 932	Yes (56, 9.26%); N = 605	Yes (29, 8.87%); N = 327	Yes (73, 9.61%); N = 760	Yes (12, 6.98%); N = 172

## Sheet: Seasonal analysis
Characteristics of samples and individuals included in the seasonal analysis and the corresponding validation analysis
Category	Variable	All	Females	Males
Validation cohort (Rhineland cohort)		All individuals (N = 2,789)	Females (N = 1,529)	Males (N = 1,260)
Anthropometrics	Age (years); Median [range]	54.0 [30-95]	54.0 [30-95]	55.0 [30-93]
	Sex; Number, %	Females (1,529, 54.8%), Males (1260, 45.2%)
Sampling	RNA-sequencing; Number	1 time point (2,789)	1 time point (1,529)	1 time point (1,260)
	Season of sampling; Number, %	Winter (1,007, 36.1%), Spring (332, 11.9%), Summer (887, 31.8%), Autumn (563, 20.2%)	Winter (516, 33.7%), Spring (176, 11.5%), Summer (508, 33.2%), Autumn (329, 21.5%)	Winter (491, 39.0%), Spring (156, 12.4%), Summer (379, 30.1%), Autumn (234, 18.6%)
Clinical laboratory profiling	Neutrophils (%); Median [range]	55.1 [24.9-89.7]	55.1 [24.9-89.7]	55.2 [28.3-83.6]
	Eosinophils (%); Median [range]	2.8 [0.0-23.1]	2.7 [0-0-23.1]	3.0 [0.0-15.7]
	Lymphocytes (%); Median [range]	32.4 [6.1-66.1]	33.1 [6.1-66.1]	31.4 [10.2-58.1]
	Monocytes (%); Median [range]	8.2 [2.2-20.8]	7.8 [3.7-16.2]	8.7 [2.2-20.8]
Leuven cohort		All individuals (N = 333)	Females (N = 220)	Males (N = 113)
Anthropometrics	Age (years); Median [range]	48 [19-79]; N = 333	46 [19-72]; N = 220	53 [20-79]; N = 113
	Sex; Number, %	Females (220, 66.1%), Males (113, 33.9%)
Sampling	RNA-sequencing; Number, %	3 time points (305, 91.6%), 2 time points (27, 8.1%), 1 time point (1, 0.3%)	3 time points (200, 90.9%), 2 time points (20, 9.1%), 1 time point (0, 0%)	3 time points (105, 92.9%), 2 time points (7, 6.2%), 1 time point (1, 0.9%)
		All samples (N = 970)	Females (N = 640)	Males (N = 330)
Clinical laboratory profiling	Neutrophils (%); Median [range]	54.2 [27-91.4]; N = 963	54.7 [29.6-85.8]; N = 635	53.65 [27-91.4]; N = 328
	Eosinophils (%); Median [range]	2.4 [0.0-13.3]; N = 963	2.2 [0.0-13.3]; N = 635	2.7 [0.0-10.6]; N = 328
	Lymphocytes (%); Median [range]	33.9 [6.7-62.7]; N = 963	34.7 [10.3-62.7]; N = 635	33.3 [6.7-62.0]; N = 328
	Monocytes (%); Median [range]	8.0 [1.9-20.3]; N = 963	7.4 [2.0-17.1]; N = 635	9.0 [1.9-20.3]; N = 328
Sampling	Season of sampling; Number, %	Winter (321, 33.1%), Spring (265, 27.3%), Summer (317, 32.7%), Autumn (67, 6.9%)	Winter (212, 33.1%), Spring (173, 27.0%), Summer (210, 32.8%), Autumn (45, 7.0%)	Winter (109, 33.0%), Spring (92, 27.9%), Summer (107, 32.4%), Autumn (22, 6.7%)

## Sheet: Sex-specific variation analysis
Characteristics of samples and individuals included in the analysis of sex-specific gene expression variation and the corresponding validation analysis
Category	Variable	All	Females	Males	Pre-menopausal females	Post-menopausal females
Validation cohort (Rhineland cohort)		All individuals (N = 2,942)	Females (N = 1,607)	Males (N = 1,335)	Pre-menopausal females (N = 568)	Post-menopausal females (N = 928)
Anthropometrics	Age (years); Median [range]	54.0 [30-95]; N = 2,942	54.0 [30-95]; N = 1,607	55.0 [30-93]; N = 1,335	40.5 [30-56]; N = 568	64.0 [41-95]; N = 928
	Sex; Number, %	Females (1,607, 54.6%), Males (1,335, 45.4%)
	Pre-menopausal; Number, %		Pre-menopausal (568, 38.0%), Pos-menopausal (928, 62.0%); N = 1,496
Sampling	RNA-sequencing; Number	1 time point (2,942)	1 time point (1,607)	1 time point (1,335)	1 time point (568)	1 time point (928)
Clinical laboratory profiling	Neutrophils (%); Median [range]	55.1 [24.9-89.7]; N = 2,789	55.1 [24.9-89.7]; N = 1,529	55.2 [28.3-83.6]; N = 1,260	55.8 [27.0-82.2]; N = 543	54.5 [24.9-89.7]; N = 880
	Eosinophils (%); Median [range]	2.8 [0.0-23.1]; N = 2789	2.7 [0-0-23.1]; N = 1,529	3.0 [0.0-15.7]; N = 1,260	2.6 [0.0-14.3]; N = 543	2.7 [0.0-23.1]; N = 880
	Lymphocytes (%); Median [range]	32.4 [6.1-66.1]; N = 2789	33.1 [6.1-66.1]; N = 1,529	31.4 [10.2-58.1]; N = 1,260	33.0 [12.1-58.8]; N = 543	33.2 [6.1-66.1]; N = 880
	Monocytes (%); Median [range]	8.2 [2.2-20.8]; N = 2789	7.8 [3.7-16.2]; N = 1,529	8.7 [2.2-20.8]; N = 1,260	7.5 [3.7-13.8]; N = 543	8.0 [3.7-16.2]; N = 880
Leuven cohort		All individuals (N = 219)	Females (N = 141)	Males (N = 78)	Pre-menopausal females (N = 90)	Post-menopausal females (N = 36)
Anthropometrics	Age (years); Median [range]	49 [21-79]; N = 219	47 [21-72]; N = 141	54 [21-79]; N = 78	39 [21-55]; N = 90	57 [49-72]; N = 36
	Sex; Number, %	Females (141, 64.4%), Males (78, 35.6%)
	Pre-menopausal; Number, %		Pre-menopausal (90, 71.4%), Post-menopausal (36, 28.6%); N = 126
Sampling	RNA-sequencing; Number, %	3 time points (116, 53.0%), 2 time points (103, 47.0%), 1 time point (0, 0.0%)	3 time points (69, 48.9%), 2 time points (72, 51.1%), 1 time point (0, 0.0%)	3 time points (47, 60.3%), 2 time points (31, 39.7%), 1 time point (0, 0.0%)	3 time points (43, 47.8%), 2 time points (47, 52.2%), 1 time point (0, 0.0%)	3 time points (19, 52.8%), 2 time points (17, 47.2%), 1 time point (0, 0.0%)
		All samples (N = 554)	Females (N = 351)	Males (N = 203)	Pre-menopausal females (N = 223)	Post-menopausal females (N = 91)
Clinical laboratory profiling	Neutrophils (%); Median [range]	54.0 [27.0-91.4]; N = 553	54.25 [30.2-82.9]; N = 350	53.0 [27.0-91.4]; N = 203	55.6 [30.2-69.7]; N = 222	50.9 [33.5-72.9]; N = 91
	Eosinophils (%); Median [range]	2.5 [0.0-13.3]; N = 553	2.3 [0.0-13.3]; N = 350	2.8 [0.0-10.6]; N = 203	2.3 [0.4-9.0]; N = 222	2.6 [0.0-13.6]; N = 91
	Lymphocytes (%); Median [range]	33.9 [1.9-62.4]; N = 553	34.5 [12.4-62.4]; N = 350	33.5 [6.7-62.0]; N = 203	33.65 [17.9-62.4]; N = 222	37.2 [17.9-56.5]; N = 91
	Monocytes (%); Median [range]	8.1 [27.0-14.9]; N = 553	7.6 [2.0-14.5]; N = 350	9.1 [1.9-14.9]; N = 203	7.3 [2.0-14.5]; N = 222	8.5 [4.9-14.1]; N = 91
