# Supplementary material for: Large-scale analysis of temporal gene expression variation in peripheral blood
Source: Nat Commun. 2026 May 29;17:6992. doi: 10.1038/s41467-026-73218-6 (PMC13392353; doi:10.1038/s41467-026-73218-6)
Supplement: Supplementary file 4 — Supplementary Data 2 [file 41467_2026_73218_MOESM4_ESM.xlsx]

## Sheet: Metadata
Column	Comment
Gene_ID	Gene identifier
Symbol	Gene symbol
Gene_type	Gene type as assigned in Gencode v25. Genes with Gene_type "protein_coding" were classified as protein coding, all other genes as "Non protein coding (polyA+)".
Chr	Chromosome
Residuals_varPart	Residual variance (%) in gene expression.
Individual_varPart	Variance (%) in gene expression explained by Individual.
Neutrophils_varPart	Variance (%) in gene expression explained by Neutrophils.
Sequencing run_varPart	Variance (%) in gene expression explained by Sequencing run.
Lymphocytes_varPart	Variance (%) in gene expression explained by Lymphocytes.
Creatinine_varPart	Variance (%) in gene expression explained by Creatinine.
Annual season_varPart	Variance (%) in gene expression explained by Annual season.
Monocytes_varPart	Variance (%) in gene expression explained by Monocytes.
Cohort_varPart	Variance (%) in gene expression explained by Cohort.
Hemoglobin_varPart	Variance (%) in gene expression explained by Hemoglobin.
Age_varPart	Variance (%) in gene expression explained by Age.
Triglycerides_varPart	Variance (%) in gene expression explained by Triglycerides.
Eosinophils_varPart	Variance (%) in gene expression explained by Eosinophils.
Sex_varPart	Variance (%) in gene expression explained by Sex.
Thrombocytes_varPart	Variance (%) in gene expression explained by Thrombocytes.
Time of sampling_varPart	Variance (%) in gene expression explained by Time of sampling.
Vaccination_varPart	Variance (%) in gene expression explained by Vaccination.
Albumin_varPart	Variance (%) in gene expression explained by Albumin.
BMI_varPart	Variance (%) in gene expression explained by BMI.
Food allergies_varPart	Variance (%) in gene expression explained by Food allergies.
Uric acid_varPart	Variance (%) in gene expression explained by Uric acid.
Infection_varPart	Variance (%) in gene expression explained by Infection.
hsCRP_varPart	Variance (%) in gene expression explained by hsCRP.
Hemoglobin A1c_varPart	Variance (%) in gene expression explained by Hemoglobin A1c.
Seasonal allergies_varPart	Variance (%) in gene expression explained by Seasonal allergies.
ICC	Intraclass correlation coefficient of gene expression.
Var_within	Intra-individual variance component from one-way ANOVA of gene expression used for calculating ICC.
Var_between	Inter-individual variance component from one-way ANOVA of the gene expression used for calculating ICC.
ICC_males	Intraclass correlation coefficient of age-adjusted gene expression in male participants.
Var_within_males	Intra-individual variance component from one-way ANOVA of age-adjusted gene expression in male participants.
Var_between_males	Inter-individual variance component from one-way ANOVA of age-adjusted gene expression in male participants.
ICC_females	Intraclass correlation coefficient of age-adjusted gene expression in female participants.
Var_within_females	Intra-individual variance component from one-way ANOVA of age-adjusted gene expression in female participants.
Var_between_females	Inter-individual variance component from one-way ANOVA of age-adjusted gene expression in female participants.
Heritability_score	Estimate for the heritability of the gene.
Heritability_score_lowerCI	Lower confidence intervall of the heratibility score.
Heritability_score_upperCI	Upper confidence intervall of the heratibility score.
heritable	Indicates if the gene is considered as heritable.
Cell_type_specificity_low_res	Score between 0 (low specificty) and 1 (high specificty) indicating the specificity of gene expression regarding different blood cell types. Low cell type resolution (see methods).
Specific_for_low_res	Indicates in which cell types a gene has high and specific expression. Low cell type resolution (see methods).
Cell_type_specificity_high_res	Score between 0 (low specificty) and 1 (high specificty) indicating the specificity of gene expression regarding different blood cell types. High cell type resolution (see methods).
Specific_for_high_res	Indicates in which cell types a gene has high and specific expression. High cell type resolution (see methods).
Expression_vs_splicing	Proportion of the overall transcriptional variation explained by expression level variation as opposed to splicing.
DE_coef_season	Beta coefficient of the linear mixed model used in the seasonal analysis to identidy differential gene expression.
DE_qval_season	Q-value as computed in the seasonal gene expression analysis.
DE_season	Indicates if the gene was significantyly upregulated in summer ("High in summer") or significantyly upregulated in winter ("High in winter").
DTU_season	Indicates if the gene exhibited differential transcript usage between the seasons.
Module	Name of the module identified through gene co-expression analysis to which the gene belongs.
eGene_GTEx_cis	Indicates if a gene has at least one significant cis-eQTL in GTEx whole blood (v10).
slope_GTEx_cis	Cis-eQTL effect size measured through GTEx regression slope.
n_eQTL_GTEx_cis	Number of cis-eQTLs in GTEx whole blood (v10).
eGene_eQTLGen_cis	Indicates if a gene has at least one significant cis-eQTL in eQTLGen consortium (phase I) in peripheral blood.
slope_eQTLGen_cis	Cis-eQTL effect size measured through eQTLGen Z-score.
n_eQTL_eQTLGen_cis	Number of cis-eQTLs in eQTLGen consortium (phase I) in peripheral blood.
eGene_eQTLGen_trans	Indicates if a gene has at least one significant trans-eQTL in eQTLGen consortium (phase I) in peripheral blood.
slope_eQTLGen_trans	Trans-eQTL effect size measured through eQTLGen Z-score.
n_eQTL_eQTLGen_trans	Number of trans-eQTLs in eQTLGen consortium (phase I) in peripheral blood.
Outlier	Genes marked as "Outlier" exhibited substantially higher inter-individual variance when calculated with only one sample per individual compared to three samples per individual.
Prior_rank_thresholds	Prior rank cutoffs based on the prior rank defined by Crow et al.

## Sheet: Supplementary Data 2
Supplementary Data 2: Summary of gene-level findings resulting from the study.
Gene_ID	Symbol	Gene_type	Chr	Residuals_varPart	Individual_varPart	Neutrophils_varPart	Sequencing run_varPart	Lymphocytes_varPart	Creatinine_varPart	Annual season_varPart	Monocytes_varPart	Cohort_varPart	Hemoglobin_varPart	Age_varPart	Triglycerides_varPart	Eosinophils_varPart	Sex_varPart	Thrombocytes_varPart	Time of sampling_varPart	Vaccination_varPart	Albumin_varPart	BMI_varPart	Food allergies_varPart	Uric acid_varPart	Infection_varPart	hsCRP_varPart	Hemoglobin A1c_varPart	Seasonal allergies_varPart	ICC	Var_within	Var_between	ICC_males	Var_within_males	Var_between_males	ICC_females	Var_within_females	Var_between_females	Heritability_score	Heritability_score_lowerCI	Heritability_score_upperCI	heritable	Cell_type_specificity_low_res	Specific_for_low_res	Cell_type_specificity_high_res	Specific_for_high_res	Expression_vs_splicing	DE_coef_season	DE_qval_season	DE_season
ENSG00000112139	MDGA1	Protein coding	chr6	0.0510087	0.936565	0.0016097	0.00389908	0.000380902	6.06425e-05	0.000610311	7.40121e-06	0	0.000518611	0.00137921	0.000561377	2.47245e-05	1.76409e-07	1.82687e-07	0.000733139	3.63244e-10	0.00154264	0.00015556	0	0.000808482	3.70672e-10	0.000102994	3.10754e-05	0	0.946626	0.139224	2.46923	0.916207	0.191009	2.08853	0.964213	0.0948395	2.55528	0.489	0.252	0.725	YES	0.666667		0.583333		0.765771	-0.0309243	0.0657273
ENSG00000237541	HLA-DQA2	Protein coding	chr6	0.0317523	0.930873	0.00165134	0	0.000281479	0.000489327	0	1.92086e-05	0.000367339	0.00196065	0.000333017	8.03138e-06	2.13631e-05	0.00613312	3.90699e-06	0.000189056	0.0242617	0.000432416	0.000105902	0	0.000172356	9.40238e-11	0.000552248	0.000225121	0.000166756	0.946502	0.218872	3.87237	0.969001	0.141776	4.43182	0.942173	0.199996	3.25851	0.884	0.606	1.162	YES	0.466667		0.466667			-0.022301	0.304225
ENSG00000100376	FAM118A	Protein coding	chr22	0.0433564	0.923495	0.00968313	0	0.0036004	0.000373071	0.000160125	0.000237245	3.39908e-08	0.000319213	0.00406701	0.000310426	0.000113703	3.56809e-10	5.85752e-05	0.00152152	0.0109347	2.15631e-06	0.00139507	4.2445e-11	0.000274947	4.08515e-11	9.52361e-05	1.74638e-06	7.28134e-09	0.945816	0.0450473	0.786332	0.966431	0.0309135	0.889978	0.931001	0.0540512	0.729312	0.791	0.489	1.093	YES	0.333333		0.28125		0.769863	0.00281355	0.801316
ENSG00000106565	TMEM176B	Protein coding	chr7	0.0453086	0.893755	4.39642e-05	0	0.00245247	0.00205033	0.000118445	0.00498054	0.017529	0.000194826	0.00229585	0.00107236	0.000956052	0.00623317	4.19568e-07	1.25826e-05	0.0178304	0.000223845	0.000771148	0	9.61771e-08	0.00311326	0.000332736	0.00072539	2.30491e-10	0.941213	0.214838	3.43967	0.956912	0.163964	3.64132	0.931985	0.241873	3.31428	0.955	0.67	1.239	YES	0.55	Monocytes	0.55	CD14 Monocytes	0.465695	-0.00074868	0.973329
ENSG00000232629	HLA-DQB2	Protein coding	chr6	0.0490745	0.912537	0.00566747	3.62845e-10	0.000214235	0.00133837	0	0.000893875	0	0.000589842	0.00722389	9.35083e-05	8.29614e-05	1.35414e-09	0.00275848	0.000371644	0.0163111	0.00103381	0.000108744	0	0.000423513	1.61275e-10	2.11453e-05	0.000400281	0.000856045	0.937386	0.143203	2.14387	0.966525	0.0803991	2.32136	0.920952	0.160139	1.86571	0.775	0.475	1.075	YES	0.685185	DC	0.685185	DC		-0.0195589	0.241196
ENSG00000187010	RHD	Protein coding	chr1	0.0515583	0.92289	0.00692812	0.000121566	0.00411517	0.000580164	0.0018355	0.00057151	0	0.00146303	0.000158431	0.000108497	9.0943e-05	0	0.00367418	1.78587e-06	1.91164e-10	9.74374e-05	0.00199886	5.98662e-11	0.000952376	0	3.67993e-07	0.00285421	0	0.936703	0.114974	1.70147	0.945168	0.106447	1.83487	0.933722	0.117345	1.65316	0.801	0.494	1.108	YES	0.916667	Megakaryocytes	0.833333		0.559141	0.0128708	0.42439
ENSG00000189223	PAX8-AS1	Non protein coding (polyA+)	chr2	0.0567764	0.922057	0.00122259	1.45223e-11	4.51685e-05	0.000800261	0.000139617	0.0002979	0	0.00126733	0.0159012	0.000467019	4.17378e-06	8.38635e-09	3.51229e-05	2.09798e-05	0	0.000158157	0.000224572	0	0.000536117	0	4.41695e-05	2.05005e-06	0	0.934548	0.124982	1.78453	0.977956	0.0425048	1.88571	0.906554	0.18133	1.75915					0.428571		0.333333		0.71157
ENSG00000036448	MYOM2	Protein coding	chr8	0.054286	0.911903	0.00801215	0	0.000289498	0.0014828	0.000341828	8.86041e-05	1.01049e-10	0.00119824	0.000536961	0.000308709	0.000294196	0.00994208	0.00242369	4.13713e-05	0.00291311	0.000877492	0.000280682	9.40033e-10	0.000558885	0.00401225	8.64524e-05	0.000121592	0	0.931162	0.192097	2.59849	0.938352	0.173707	2.64403	0.920834	0.196496	2.28559	0.912	0.88	0.945	YES	0.583333	Prol. cells	0.625		0.941735	-0.0686427	0.000333992	High in winter
ENSG00000002933	TMEM176A	Protein coding	chr7	0.0611551	0.890728	8.41212e-05	2.76944e-09	0.001619	0.00241986	0	0.00481661	0.0105044	9.40993e-05	0.00241068	0.00301842	0.00153018	0.00284324	8.12076e-06	4.33089e-07	0.011679	0.000438205	0.0033119	8.5822e-10	0.000358004	0.00139339	0.000208841	0.00137794	0	0.925442	0.217018	2.69369	0.943098	0.168237	2.78838	0.908934	0.262383	2.61885	0.872	0.595	1.149	YES	0.6	Monocytes	0.608333	CD14 Monocytes	0.646911	0.0099197	0.644643
ENSG00000254415	SIGLEC14	Protein coding	chr19	0.0482044	0.8913	0.00643215	0.0035175	0.0125685	0.000172687	0.00141882	0.00365647	0.00204296	0.00253029	0.00144258	0.00104902	0.00214163	5.2748e-07	0.000630665	3.01397e-08	0.0171329	0.000636462	0.000533571	3.7262e-08	0.00363382	3.3832e-09	0.000949996	4.66822e-06	2.41968e-08	0.923306	0.189953	2.2868	0.937121	0.102875	1.53321	0.891304	0.190736	1.56403	0.773	0.694	0.852	YES	0.333333		0.375		0.999976	-0.0340926	0.0523686
ENSG00000167034	NKX3-1	Protein coding	chr8	0.0732214	0.908396	0.00160619	0	0.00145667	0.000420433	0	0.00267223	0	8.62563e-06	0.000322179	0.0021842	0.00261429	0	0.00104594	0.000106653	0.00287078	0.00123058	8.94531e-07	0	0.00107623	7.56848e-12	1.48158e-05	0.000751642	0	0.919808	0.14427	1.65478	0.934269	0.0888355	1.26267	0.908506	0.171097	1.69894	0.62	0.337	0.903	YES	0.5625	Neutrophils	0.697917	Neutrophils		-0.00942443	0.606392
ENSG00000186470	BTN3A2	Protein coding	chr6	0.0602558	0.903443	0.00841872	0.00136706	0.00234088	0.00317781	0.00508069	0.000135476	1.9638e-11	0.000401644	0.00383203	0.000396776	5.62534e-06	0	0.000182252	0.00259855	0	0.000374021	0.00259028	0	0.00107491	0	0.00324744	0.00107675	1.50948e-11	0.914859	0.0279449	0.300274	0.926384	0.0281437	0.354162	0.934054	0.0214933	0.30443	0.625	0.357	0.893	YES	0.1		0.1		0.178111	-0.0245939	0.00100263	High in winter
ENSG00000228314	CYP4F29P	Non protein coding (polyA+)	chr21	0.0927132	0.848473	0.00521753	0.0022955	0.000712959	0.00469621	0.000995357	0.000375929	0	0.00892533	0.00180242	0.000324465	0.00183701	0.0239565	0.0048994	6.51973e-05	1.22623e-11	7.10736e-06	0.000323423	2.18247e-10	0.00149627	0	0.000635718	0.000247741	0	0.911928	0.16629	1.72182	0.922945	0.163443	1.95768	0.884869	0.172977	1.32947					0.777778	Lymphocytes	0.75	NK cells	0.97684
ENSG00000074803	SLC12A1	Protein coding	chr15	0.0720706	0.884405	0.0149618	0	0.000233607	0.00012956	0.000295627	0.00133749	0.00464496	0.00127766	0.00449464	0.000304628	0.000144083	2.2201e-09	0.00144925	0.000278467	0.0115652	0.000991765	0.000482385	3.29101e-09	0.00034006	0	8.99876e-05	0.000503139	1.7237e-10	0.911405	0.234215	2.40944	0.928367	0.216795	2.80967	0.899459	0.211136	1.88886	0.598	0.256	0.941	YES	0.833333	Neutrophils	0.883333	Neutrophils		0.0621476	0.00230038	High in summer
ENSG00000197728	RPS26	Protein coding	chr12	0.0711403	0.873581	0.00192394	0.00181797	0.000937913	0.00763317	0.00497257	0.00014127	1.5771e-09	0.00161905	0.0210599	0.000908699	0.000372395	6.3066e-09	0.000687721	9.57143e-05	0.00833345	0.000204541	0.000845198	0	0.00291334	0	0.000243131	0.000559107	9.78347e-06	0.911254	0.130793	1.343	0.933797	0.0824265	1.16263	0.888699	0.16505	1.31787	0.713	0.436	0.99	YES	0		0		0.769719	0.00460097	0.746507
ENSG00000160307	S100B	Protein coding	chr21	0.0713267	0.828294	0.00572488	0	0.005234	1.73501e-07	0.00172009	0.000511025	1.01156e-10	0.00161409	0.0129274	7.68907e-06	5.57093e-05	7.51211e-09	0.0010663	1.29427e-05	0.0432226	2.69853e-05	0.00131608	2.84319e-09	3.33967e-05	0.00405614	0.000145948	1.61866e-05	0.0226874	0.911165	0.14074	1.44354	0.91404	0.161534	1.71764	0.901565	0.130097	1.19156	0.926	0.898	0.953	YES	0.595238	Lymphocytes	0.59375	NK cells	0.810366	0.00196898	0.913999
ENSG00000179344	HLA-DQB1	Protein coding	chr6	0.0777847	0.873983	0.0144368	0.00252486	0.000490495	0.00634652	5.66527e-11	0.0166163	1.36121e-10	0.000162587	0.0027699	0.000517131	0.00019463	1.00366e-11	9.29737e-05	0.00189723	0	0.000657467	0.000743766	0	6.11331e-05	9.53135e-10	8.54993e-05	0.000635215	2.59564e-09	0.908561	0.0848191	0.842782	0.89722	0.0953118	0.832024	0.91544	0.0886299	0.959498	0.937	0.914	0.961	YES	0.166667		0.175		0.591524	-0.00510032	0.695043
ENSG00000139044	B4GALNT3	Protein coding	chr12	0.0843107	0.895865	0.00212686	0.000581304	0.00155429	0.00234466	0	0.000358225	3.69469e-10	0.000819076	0.00611214	0.000180552	0.00106109	0	0.00244219	0.000409685	0	0.000190087	0.00123768	1.89002e-08	0.000318254	9.83503e-11	1.9257e-07	8.80912e-05	6.14608e-10	0.907798	0.114861	1.1309	0.862599	0.144057	0.904384	0.897684	0.123058	1.07967	0.894	0.855	0.934	YES	0.666667		0.666667	Immature Neutrophils	0.377551	-0.0121041	0.433081
ENSG00000198502	HLA-DRB5	Protein coding	chr6	0.0846456	0.827197	0.0137118	0.0146202	0.00218658	0.00335158	0.00141084	0.0218234	0	0.000264349	0.0143861	0.000441813	9.22074e-05	4.53648e-11	4.33951e-06	0.00097319	0	0.000726747	0.000127479	0	9.64527e-06	0	0.000144761	0.00308061	0.0108014	0.901595	0.153039	1.40216	0.899365	0.147332	1.3167	0.883359	0.178535	1.3521	0.899	0.861	0.938	YES	0.266667		0.266667			-0.0364361	0.00955117	High in winter
ENSG00000134824	FADS2	Protein coding	chr11	0.0668166	0.892572	0.0181198	0.000274048	1.91457e-05	0.00170027	0.0012517	0.00101374	0	0.000629926	0.000838606	4.03574e-05	0.00456471	4.88707e-11	0.00344173	6.9253e-07	0.000468286	1.21303e-05	0.00142772	2.60071e-10	0.00103311	0	0.000673897	0.000675478	0.0044259	0.900174	0.126734	1.14281	0.917684	0.106564	1.18801	0.906074	0.119443	1.15223	0.876	0.831	0.92	YES	0.261905		0.345238		0.598802	-0.00229644	0.882838
ENSG00000276085	CCL3L3	Protein coding	chr17	0.08147	0.879286	0.00235582	0.000907708	0.000181261	0.00473123	0.000618606	0.00475336	2.04828e-06	0.000243181	0.00833361	0.00341941	0.00277898	3.32493e-08	0.00101305	0.00030996	3.28532e-06	1.62097e-05	0.00141634	0	0.000556865	0.00596593	1.33114e-06	0.00163623	2.36147e-08	0.897272	0.106067	0.926437	0.915503	0.0713423	0.772976	0.908236	0.108532	1.0742	0.67	0.384	0.956	YES	0.5		0.546296	Neutrophils	0.868449	0.0417991	0.00333421	High in summer
ENSG00000013573	DDX11	Protein coding	chr12	0.0836797	0.877838	0.0171788	0.00318529	0.00547526	0.00218232	0.00377286	0.000116969	2.87894e-05	0.000790947	0.00015026	2.8066e-08	4.46817e-05	7.92439e-11	0.000399531	0.00249915	6.53469e-08	4.86263e-06	4.40232e-05	1.22856e-06	5.25497e-05	0.00217976	0.000375216	1.17022e-10	1.34443e-11	0.89672	0.0903996	0.784888	0.911885	0.0731758	0.757286	0.873664	0.113317	0.783635	0.551	0.272	0.831	YES	0.571429	Lymphocytes	0.404762		0.288645	0.0153337	0.209786
ENSG00000080573	COL5A3	Protein coding	chr19	0.0861128	0.875405	0.00222486	0.00165585	0.00159364	0.00192184	0.00169873	0.00096622	4.5769e-09	0.000380408	0.0163814	0.000263398	0.00039336	0	0.00036847	0.000309615	0.0031668	0.000766096	2.26803e-06	0	0.000843688	0.0032606	0.0015559	0.000729198	0	0.895824	0.153665	1.32139	0.903105	0.163517	1.52406	0.866887	0.152593	0.993752	0.627	0.393	0.861	YES	0.861111	Lymphocytes	0.75	NK cells	0.993492	0.00333197	0.862548
ENSG00000245954	RP11-18H21.1	Non protein coding (polyA+)	chr4	0.0601893	0.847345	0.0217019	0	0.0383945	0.00287133	0.00166058	0.00271624	0	0.00633869	0.00290862	0.000220277	1.44652e-06	0	0.000648529	0.00168326	1.74168e-08	9.81824e-05	0.00518667	2.39645e-07	0.00150964	9.04388e-10	0.00213677	0.00438874	1.34196e-09	0.892756	0.0795858	0.662512	0.875518	0.0857929	0.603406	0.885021	0.0694545	0.53461	0.847	0.788	0.906	YES					0.803428
ENSG00000229391	HLA-DRB6	Non protein coding (polyA+)	chr6	0.0427377	0.428722	0.000864175	0.448759	0.000636463	0.00188988	0.000570403	0.00188596	0.0434216	0.000130874	9.86139e-05	0.000105063	5.71914e-05	0.00344354	0.000470377	0.000993486	0.0238184	0.000343384	0.000319912	6.55121e-10	0.000554393	5.47315e-12	0.000176215	1.45354e-06	2.54782e-11	0.890629	0.185959	1.5143	0.92102	0.158724	1.85095	0.864214	0.199273	1.26828					0.316667		0.341667		0.846026
ENSG00000164308	ERAP2	Protein coding	chr5	0.0873977	0.864229	0.0105934	3.88717e-09	0.000396232	0.000263338	0.000728911	0.0023388	9.34681e-09	6.06036e-05	3.4111e-07	0.00226977	1.52177e-05	4.4854e-10	0.00132955	0.000126897	0.0279289	0.000304192	0.000405849	7.93701e-08	0.000129634	1.128e-08	0.00126055	0.000220511	0	0.88965	0.110437	0.890352	0.833476	0.135345	0.677421	0.907612	0.0932392	0.915973	0.773	0.47	1.076	YES	0.233333		0.183333		0.786417	-0.029706	0.0301045	High in winter
ENSG00000143297	FCRL5	Protein coding	chr1	0.101735	0.867547	0.00509398	0	0.0199289	0.000253205	0.000194586	0.000897445	6.65293e-09	0.000731151	5.47246e-05	1.91458e-05	0.000747691	4.60524e-08	0.000427608	0.000387865	0	0.00080667	0.000527846	6.17567e-08	0.000495572	0	0.000127009	2.47286e-05	5.59142e-11	0.886632	0.0818798	0.640369	0.90652	0.103206	1.00084	0.872281	0.0749776	0.512074	0.82	0.756	0.883	YES	0.619048	Lymphocytes	0.683333		0.654315	-0.0196225	0.145316
ENSG00000130202	NECTIN2	Protein coding	chr19	0.067903	0.815472	0.00553379	0.0127875	0.0241915	0.00035872	0.00276026	0.00396867	0.017658	0.00176111	0.00644535	0.00301605	0.000318838	0.0142082	7.69994e-05	0.00044412	0	1.2052e-06	0.00167589	9.84489e-10	0.000424746	8.07519e-11	0.00149025	0.000337176	0.0191664	0.886237	0.217539	1.69468	0.913147	0.165614	1.74122	0.903964	0.176433	1.66072	0.557	0.232	0.882	YES	0.520833	Neutrophils	0.625	Neutrophils	0.942959	-0.0270573	0.165223
ENSG00000168824	NSG1	Protein coding	chr4	0.0835927	0.820914	0.0234229	1.19677e-10	0.0470819	3.64995e-05	0.00014985	0.00937279	0	0.00336038	0.00223404	0.00107872	0.00102599	4.92012e-10	2.95592e-05	0.000883826	6.20039e-07	0.00240694	0.000496122	2.06055e-09	0.00367378	0	0.000225851	1.36584e-05	5.28597e-11	0.883445	0.0693014	0.52528	0.897944	0.0652985	0.57453	0.868457	0.0734051	0.484627	0.777	0.695	0.859	YES					0.785344	-0.0211965	0.0717531
ENSG00000215030	RPL13P12	Non protein coding (polyA+)	chr17	0.0881649	0.830895	0.00288263	0.0134636	0.000983025	0.0113515	0.00390485	0.000125397	1.93729e-08	0.00221933	0.010543	0.00107807	2.52428e-05	0	0.000966534	0.000230615	0.0288408	0.000285657	0.000951683	6.93678e-09	0.00230058	0	0.000731457	5.59179e-05	2.18584e-10	0.882929	0.362751	2.7358	0.87359	0.388506	2.68488	0.881309	0.372736	2.76764
ENSG00000227191	TRGC2	Non protein coding (polyA+)	chr7	0.0918901	0.819772	0.0487923	0.00629724	0.0151445	0.0006319	0.00409516	0.00265493	4.78293e-08	1.09154e-05	0.000387357	0.00115553	0.000583015	0	5.42681e-05	5.84758e-05	2.55302e-08	0.0027037	0.000209311	8.84081e-11	0.00257516	1.66109e-10	0.00167847	0.00130602	2.1175e-11	0.882787	0.0661042	0.497862	0.871992	0.069965	0.476602	0.873003	0.0696329	0.478673					0.5		0.491667
ENSG00000236397	DDX11L2	Non protein coding (polyA+)	chr2	0.104411	0.880509	0.00112533	0	4.86889e-05	0.00341427	0.00113809	1.06804e-05	3.41488e-10	8.81655e-05	4.09993e-05	0.00281207	0.000450261	5.05131e-09	0.00246102	0.000323316	0	2.75763e-05	0.00249337	3.88134e-10	0.000476938	0	8.82673e-06	0.000160568	2.02714e-10	0.882279	0.131866	0.988292	0.847227	0.157333	0.872518	0.915168	0.0930644	1.00398					0.555556		0.729167	CD4+ T cells
ENSG00000233913	CTC-575D19.1	Non protein coding (polyA+)	chr5	0.108243	0.811323	0.000503961	0.0383854	0.00181416	0.00577144	0.000956812	2.49212e-05	0.00287012	0.00693598	0.00180009	0.000581005	3.49118e-05	0.0106946	0.000499905	7.18902e-05	5.01489e-09	0.000543403	0.000648661	4.50441e-08	0.000244288	0.00615855	0.00118441	0.00015937	0.000549114	0.882098	0.212942	1.59315	0.803673	0.204359	0.836553	0.876828	0.260719	1.85599
ENSG00000221957	KIR2DS4	Non protein coding (polyA+)	chr19	0.0895358	0.782574	0.00920941	1.85128e-11	1.19596e-05	0.000677179	0.000886869	0.00048336	0.0253232	0.00994829	0.0239038	1.62095e-06	3.44488e-06	0.0410539	0.00562329	0.00032162	0.00117587	0.000908716	0.000101897	0	0.0012438	0.00624345	0.000652894	0.000115769	0	0.879678	0.212534	1.55385	0.91901	0.150647	1.70943	0.855572	0.209023	1.23823					0.833333	Lymphocytes	0.841667	NK cells
ENSG00000274602	PI4KAP1	Non protein coding (polyA+)	chr22	0.091516	0.853242	0.00842114	0.0169011	4.30919e-05	0.00321636	0.00492158	0.00034136	0.0111955	0.000509915	0.000444476	0.00099431	0.00309769	0.000190557	9.75852e-05	0.00109651	0	7.34291e-05	0.00117291	1.93779e-10	3.22772e-05	1.29662e-09	0.0020855	0.000406292	0	0.879344	0.0803175	0.585356	0.919332	0.0631183	0.719322	0.865353	0.0797799	0.512732					0.7		0.633333		0.332241
ENSG00000022556	NLRP2	Protein coding	chr19	0.0965181	0.797184	0.0176373	2.22818e-10	0.00542824	0.000748699	0.000900606	0.00135217	0.016307	0.0119924	0.00274832	0.00175887	0.000206705	0.0446746	0.000100291	0.000157383	1.80072e-10	3.50388e-05	0.000508328	1.70984e-09	0.00167942	2.54885e-10	5.63163e-05	6.31368e-06	2.27735e-08	0.878999	0.0860508	0.625105	0.902428	0.0688403	0.63669	0.831178	0.105437	0.519111	0.84	0.783	0.897	YES	0.404762		0.428571		0.498676	-0.00217112	0.873581
ENSG00000176083	ZNF683	Protein coding	chr1	0.105329	0.839591	0.0252429	4.20079e-11	0.00918292	0.00780407	0.000901408	0.000321646	7.10446e-10	0.0011216	0.0017418	0.000574614	0.000102882	6.28115e-10	0.0047367	0.000521613	1.47518e-10	0.000383725	0.000972256	1.23492e-10	0.00119467	0	0.00025626	2.03741e-05	1.10649e-10	0.877861	0.155377	1.11676	0.890247	0.175813	1.42607	0.898772	0.132027	1.17222	0.592	0.154	1.03	YES	0.880952	Lymphocytes	0.791667	CD8+ T cells	0.785247	-0.0334585	0.0249337	High in winter
ENSG00000274767	AC131056.3	Non protein coding (polyA+)	chr17	0.106485	0.833204	0.00197431	2.34263e-11	0.00493295	0.000325488	0.00263625	0.00591967	0.00147205	1.94538e-05	0.00810805	0.00108146	0.00338394	0.0159628	0.00263491	0.00135053	8.70038e-06	0.000176443	0.00328321	1.08297e-10	3.56967e-05	0.00393977	0.000173177	0.00289181	3.88562e-09	0.87118	0.114911	0.777118	0.859697	0.11206	0.686638	0.903224	0.0989347	0.923373
ENSG00000170486	KRT72	Protein coding	chr12	0.107502	0.817735	0.012801	0.0167892	0.0140069	0.00894613	0.00223332	0.0021843	1.17773e-07	0.00112337	0.00640381	0.000156389	0.000319258	2.79455e-10	0.00198873	2.08207e-07	0.000117986	0.00219034	0.00136559	2.0319e-09	0.00198148	2.2013e-08	0.0013663	0.000788213	4.97376e-09	0.870662	0.168277	1.13278	0.816059	0.182875	0.811331	0.879944	0.161471	1.1835	0.578	0.31	0.846	YES	0.625	Lymphocytes	0.583333	CD4+ T cells	0.574317	0.0104604	0.559303
ENSG00000182534	MXRA7	Protein coding	chr17	0.124004	0.837335	0.000111775	0	0.00928414	3.50972e-06	0.00107007	0.00450556	8.25267e-09	3.46872e-06	0.00689998	0.000974006	1.8697e-06	0.0092609	0.000393702	0.00125402	0	0.00238585	0.00101532	1.43119e-08	0.000212232	2.15805e-08	0.000612817	1.08366e-06	0.000669934	0.869632	0.066182	0.441471	0.873645	0.0781124	0.540086	0.858209	0.0630305	0.381501	0.768	0.399	1.136	YES	0.666667		0.547619		0.88298	-0.0403786	0.00040748	High in winter
ENSG00000134202	GSTM3	Protein coding	chr1	0.106111	0.856324	0.00618188	1.27047e-11	0.0169526	0.000129536	0.00113969	0.000690913	0	0.00304447	0.000626607	0.00105472	0.000627434	4.32854e-11	6.76015e-06	5.58777e-05	0	0.000259741	0.00373112	2.69371e-08	0.00150049	1.70902e-10	0.000240138	0.00132287	0	0.86958	0.0972402	0.64835	0.85213	0.110208	0.635095	0.876342	0.0818843	0.580297	0.638	0.342	0.933	YES	0.770833	Lymphocytes	0.708333	CD4+ T cells	0.690246	-0.0267205	0.0481424	High in winter
ENSG00000276070	CCL4L2	Protein coding	chr17	0.110242	0.802298	0.00421802	0	0.000271407	0.0104431	0.000873393	0.000572383	2.48311e-11	0.00115274	0.0227295	0.000138635	0.0233525	0	0.000122316	0.00939736	1.21746e-10	0.00313316	7.56018e-08	6.68851e-10	0.00628196	0	0.000213472	0.00455984	1.50531e-09	0.86617	0.0949562	0.614571	0.805454	0.0806618	0.333954	0.893327	0.0869429	0.728095	0.244	-0.094	0.581	NO	0.333333		0.458333		0.884169	0.0225928	0.102291
ENSG00000214425	LRRC37A4P	Non protein coding (polyA+)	chr17	0.127783	0.840072	0.0050911	9.14057e-11	0.0133589	4.4298e-05	0	0.00165727	4.24481e-08	0.000411577	0.000561593	0.000233425	0.00130504	0.00130137	0.000581843	8.89087e-06	1.9564e-09	1.24846e-06	0.00292399	0	3.80509e-05	0.00262684	0.00109284	0.000907232	4.71404e-10	0.866077	0.118369	0.765493	0.784404	0.0824394	0.299939	0.830235	0.158892	0.77706					0.595238		0.464286		0.959105
ENSG00000153563	CD8A	Protein coding	chr2	0.0830053	0.711994	0.0800873	0.000518125	0.0483965	6.74542e-05	0.00263616	0.00211978	0	8.86441e-05	0.0114928	0.000380783	0.00155569	0	0.000667223	0.000373814	0.0105841	8.59465e-05	0.00018318	0.0135022	1.16589e-05	0.0213882	0.0020651	0.000210336	0.00858567	0.864782	0.044927	0.28733	0.90486	0.0469857	0.446874	0.843986	0.04955	0.268049	0.46	-0.009	0.929	NO	0.4		0.425		0.498381	-0.0331172	0.000377299	High in winter
ENSG00000237254	TRBV30	Non protein coding (polyA+)	chr7	0.113094	0.833173	0.00938961	0.00264732	0.0223899	0.00117089	1.84039e-07	0.00138902	2.95359e-10	0.000420422	0.000373638	0.000130438	0.000112767	0	4.19655e-05	0.000437712	2.2011e-09	0.000249464	0.0081762	5.92854e-11	0.00388789	0.00168861	0.000563959	0.000663133	1.23931e-09	0.864636	0.121361	0.775194	0.719037	0.148027	0.378828	0.894496	0.0917984	0.778296					1		0.916667
ENSG00000123838	C4BPA	Protein coding	chr1	0.102394	0.830467	0.0426205	5.09177e-11	0.00690393	0.000178689	0	0.00310106	5.23536e-07	7.5724e-05	0.000712408	0.00082405	0.000110232	0	1.06603e-05	2.6927e-05	0.00791501	0.000309212	0.000965042	1.57774e-11	1.31341e-05	0.00256054	0.000733334	7.7868e-05	1.39296e-10	0.863212	0.317634	2.00445	0.87369	0.298114	2.06207	0.855425	0.32249	1.90812	0.643	0.53	0.757	YES	0.777778	Neutrophils	0.833333	Neutrophils		-0.00422929	0.880903
ENSG00000183092	BEGAIN	Protein coding	chr14	0.131774	0.834095	0.00064745	0	0.0004681	0.00113933	0.000737028	9.9008e-05	2.96871e-10	0.000487717	0.0019893	0.000621924	0.00233311	0	7.65941e-05	1.10511e-05	0.0230658	0.000802827	4.60398e-05	0	0.000989301	0	0.000574702	4.12798e-05	3.54758e-10	0.863182	0.133804	0.844168	0.855374	0.167504	0.990681	0.86508	0.104309	0.66881	0.808	0.49	1.126	YES	0.428571		0.488095		0.532473	0.0309845	0.0507992
ENSG00000100721	TCL1A	Protein coding	chr14	0.12442	0.81562	0.00727327	6.47543e-07	0.0271674	0.000925589	0.0015279	0.000450774	4.70112e-10	0.00819218	0.00266176	0.000455138	0.000155997	0	0.000452556	0.00195235	0	0.00172444	0.00425202	1.74975e-08	0.000242433	2.34175e-10	0.00246419	6.19917e-05	9.19829e-09	0.862976	0.0843949	0.531516	0.828447	0.11088	0.535449	0.871836	0.0737601	0.501755	0.761	0.378	1.143	YES	0.6875		0.808333	B cells	0.426604	-0.00449939	0.737493
ENSG00000121716	PILRB	Protein coding	chr7	0.120853	0.812628	0.000839096	0.0218573	0.000679262	0.0107587	0.00593342	0.00209078	9.15239e-05	0.00161795	0.00356583	0.000177605	0.0053738	0	0.00204927	0.000113075	6.47016e-10	0.00326806	0.0035256	0	0.000741248	3.25291e-11	0.00314866	0.000688408	2.30791e-08	0.860647	0.0749327	0.462785	0.821576	0.0916881	0.42219	0.87007	0.0657046	0.439988	0.752	0.662	0.842	YES	0.541667	Neutrophils	0.416667		0.58403	0.0125222	0.320367
ENSG00000125618	PAX8	Protein coding	chr2	0.125289	0.837989	0.000988479	0	0.000774588	0.00102704	0.00294379	0.000924025	0.0067888	0.00112554	0.0124979	1.08193e-08	7.98677e-07	1.01063e-10	0.00113348	3.68562e-05	7.44095e-08	0.000347602	0.000856248	0	0.00429015	0.000254667	0.000170398	0.000132459	0.00242931	0.860464	0.10686	0.658965	0.865981	0.0965686	0.623993	0.859199	0.108238	0.66049	0.796	0.455	1.137	YES	0.666667		0.75	B cells	0.714333	0.000818509	0.960007
ENSG00000273837	LLNLR-470E3.1	Non protein coding (polyA+)	chr19	0.115345	0.822917	0.00815133	0.00842107	0.0229228	0.00544759	0	0.00688728	0	4.84946e-06	0.00176901	6.46546e-08	0.000637203	0	0.00106113	0.00179587	0	3.5311e-06	0.000188512	6.47883e-10	0.00234657	2.25287e-06	9.90981e-05	0.00200015	5.5015e-10	0.859126	0.131322	0.800872	0.829392	0.109719	0.533383	0.838646	0.122063	0.634428
ENSG00000110203	FOLR3	Protein coding	chr11	0.0531918	0.827798	0.0745979	2.13593e-11	0.0243741	0.0132128	0.000682016	0.00209308	1.74513e-08	0.000406078	0.000878729	0.000398318	0.000695619	2.04229e-09	0.000116542	0.000712948	1.19865e-09	8.42229e-06	0.000611753	0	0.000212362	0	6.07745e-08	9.94242e-06	0	0.858337	0.217506	1.31787	0.92841	0.134451	1.74362	0.883435	0.171463	1.29951	0.867	0.816	0.918	YES	0.444444		0.533333	CD14 Monocytes	0.919086	0.0173593	0.420108
ENSG00000154330	PGM5	Protein coding	chr9	0.126975	0.833712	0.0130602	0	0.000220666	0.000238026	0.00242289	0.00123744	8.19092e-09	0.00109324	0.0121277	0.00109346	5.59336e-06	3.10645e-07	0.00330156	0.000190665	0	0.00138383	0.00146646	5.17164e-09	1.81422e-05	3.68668e-11	3.67124e-05	0.00141573	3.6205e-08	0.857366	0.147774	0.888259	0.891591	0.122063	1.00388	0.86087	0.131849	0.815813	0.689	0.33	1.049	YES	0.619048	Neutrophils	0.738095	Neutrophils	0.965933	-0.0188	0.271616
ENSG00000110455	ACCS	Protein coding	chr11	0.114516	0.79992	0.0147302	0.00696855	0.00583831	0.00647961	0.00635609	0.00120623	0	0.00040691	0.00330292	0.000112101	0.0250581	3.82353e-10	8.05752e-06	0.000607567	6.88843e-10	1.63728e-05	0.000100112	3.91667e-10	0.000335421	0.00828718	0.0056801	7.00837e-05	5.94025e-11	0.85644	0.0583405	0.348045	0.904802	0.0392166	0.37273	0.80931	0.0673193	0.285711	0.826	0.762	0.889	YES	0.261905		0.285714		0.477637	0.0357159	0.000907904	High in summer
ENSG00000188056	TREML4	Protein coding	chr6	0.117821	0.799938	0.0201515	0.00323292	0.00497451	0.0031875	0	0.00341657	0	0.00515687	0.000788462	9.35642e-06	5.79851e-06	0.0282043	0.000418411	1.75705e-06	4.97039e-09	0.000464638	0.00218906	9.28853e-08	0.00124963	0.00484455	7.66458e-05	0.00204395	0.00182453	0.855974	0.228334	1.35703	0.897772	0.178596	1.56845	0.857488	0.205574	1.23693	0.575	0.266	0.884	YES	0.645833	Neutrophils	0.697917	Neutrophils	0.930619	-0.0178665	0.409933
ENSG00000240342	RPS2P5	Non protein coding (polyA+)	chr12	0.120481	0.808031	0.00500017	1.20063e-09	0.00114781	0.0146293	0.0108072	0.000483511	1.52408e-08	0.00327059	0.000678755	0.00104021	6.66218e-05	3.98535e-10	0.00013475	1.20054e-06	0.0133082	0.000884753	7.1989e-06	1.24586e-08	0.00369602	0	0.000371477	2.85238e-05	0.0159315	0.855871	0.1373	0.815321	0.793139	0.130201	0.499213	0.870656	0.116589	0.784797
ENSG00000137267	TUBB2A	Protein coding	chr6	0.134853	0.818993	2.2451e-06	0.0079893	0.00335696	0.00497418	0.000527707	0.00031546	0	0.00742458	0.00271105	0.000235412	0.000181033	0	0.00252181	0.000694322	0.00679275	0.00231104	0.0052966	5.18052e-08	0.000590145	9.91255e-11	0.000116604	0.000112643	8.72879e-10	0.854478	0.256403	1.50555	0.8648	0.254689	1.62911	0.866774	0.21056	1.36991	0.824	0.759	0.889	YES	0.555556		0.513889		0.999177	0.0618068	0.00404681	High in summer
ENSG00000109956	B3GAT1	Protein coding	chr11	0.111757	0.756026	0.0395128	0	0.00801582	1.86081e-05	0.00124514	0.000716133	7.73563e-07	0.018901	0.0344207	0.00286984	0.00205263	1.73262e-09	0.000761412	0.00920506	1.31949e-08	0.00442178	0.0079906	1.3796e-09	0.000309303	0	0.000102255	0.00167294	2.09151e-07	0.854276	0.121658	0.713195	0.875454	0.0978679	0.687928	0.880991	0.0927316	0.686469	0.695	0.594	0.796	YES	0.666667	Lymphocytes	0.739583	NK cells	0.489009	-0.0274653	0.0827202
ENSG00000249790	RP11-20D14.6	Non protein coding (polyA+)	chr12	0.139631	0.74544	0.00124544	0.00250491	0.0176947	0.00277984	0.00392879	2.64353e-05	0.0242291	4.381e-05	0.00211218	0.0010764	6.84245e-07	0.026071	0.00425225	0.000309806	4.10165e-08	3.27177e-06	0.0185656	1.58444e-08	0.00216683	0	0.00104109	0.00687653	7.53985e-11	0.852497	0.32338	1.86898	0.830513	0.354221	1.73574	0.833977	0.28258	1.41947	0.668	0.552	0.785	YES					0.941697
ENSG00000271383	NBPF19	Protein coding	chr1	0.128879	0.851341	1.78796e-05	0	0.0032879	0.00230923	0.00167023	0.000134694	0	0.000133772	0.000390753	0.00181397	0.000132052	0	0.00692859	0.000271822	2.65557e-09	0.000768354	0.00116122	3.19485e-09	8.51191e-05	0	0.000301966	0.000372522	8.51557e-10	0.85199	0.0323312	0.186108	0.871046	0.0255394	0.172511	0.799972	0.0281486	0.112575	0.662	0.305	1.02	YES	0.166667		0.148148		0.826031	0.0121268	0.130647
ENSG00000100450	GZMH	Protein coding	chr14	0.127592	0.720186	0.0506195	0.00552635	0.00261567	0.0171375	2.3031e-07	0.000526183	0.0121729	0.00870165	0.0325275	0.000321975	0.000210333	1.98993e-11	0.00329756	0.00170974	0.000638424	0.00364262	0.000843065	0.0104857	0.000397173	1.91921e-05	0.000768335	5.99906e-05	2.1143e-11	0.848988	0.146178	0.821816	0.892166	0.0965766	0.799024	0.855422	0.147874	0.874922	0.622	0.191	1.052	YES	0.366667		0.416667		0.990325	-0.0534692	0.00111704	High in winter
ENSG00000280670	CCDC163P	Protein coding	chr1	0.151982	0.825081	0.00724221	8.0384e-06	0.00381372	0.000135642	0.000252001	0.000136591	1.44901e-09	0.0039275	0.000123632	2.54735e-07	0.000132286	5.17336e-08	4.09457e-06	0.00112852	4.27967e-09	0.00162047	0.000183902	6.18779e-09	0.000523412	0	0.00313593	0.000568346	2.54542e-09	0.848756	0.0981179	0.550619	0.886876	0.0834588	0.654303	0.813234	0.10459	0.455417	0.595	0.254	0.935	YES					0.888698	0.00453056	0.76793
ENSG00000113504	SLC12A7	Protein coding	chr5	0.129805	0.822238	0.0221727	0	0.000414793	0.00019639	0.00251337	0.0148215	8.3933e-09	0.000143069	2.77355e-05	4.31299e-06	9.08438e-05	7.86163e-10	0.000239039	0.00233147	0	5.09914e-06	0.00206087	0	0.000383326	0	0.000636885	0.00191573	1.31769e-07	0.848234	0.0613929	0.34313	0.80395	0.0811571	0.332804	0.87742	0.0529228	0.378816	0.705	0.428	0.982	YES	0.416667		0.40625		0.833802	0.0177177	0.0823012
ENSG00000204632	HLA-G	Protein coding	chr6	0.127685	0.805229	0.00519091	0.000781681	2.62924e-05	5.13471e-05	0.000145668	0.000125081	0.0119209	4.45322e-05	0.00257548	2.21066e-08	0.000803988	1.41303e-07	0.00292791	2.74996e-05	0.0123242	0.00589054	0.000146111	3.77544e-08	0.000290774	0.0215951	6.31847e-06	0.00221194	0	0.846137	0.523686	2.87989	0.861077	0.477451	2.95935	0.851531	0.493435	2.83005	0.667	0.552	0.782	YES	0.571429	Neutrophils	0.607143	Neutrophils	0.73003	-0.0373562	0.269882
ENSG00000237973	MTCO1P12	Non protein coding (polyA+)	chr1	0.163803	0.355765	0.0104863	0.443219	0.000315448	0.00358109	0	0.00391468	0.00543012	0.000836078	0.00281531	0.00463798	0.00033142	0	0.0025392	0.000692605	9.57993e-11	5.23656e-05	1.07476e-06	0	1.84529e-05	0	1.29661e-05	0.00154819	4.15003e-11	0.845805	0.153793	0.8436	0.803305	0.168365	0.687607	0.754001	0.172668	0.529238					0.15		0.1
ENSG00000275464	CH507-9B2.5	Protein coding	chr21	0.13451	0.830173	0.0129471	0	0.00341988	0.000693574	1.63532e-09	0.00113739	5.05394e-09	1.81053e-05	0.00165476	3.08331e-05	3.54603e-05	0	0.000708711	9.75108e-05	3.63171e-05	3.78913e-05	1.81784e-05	1.21397e-10	0.000274833	0	0.000660996	0.013545	9.44486e-09	0.844305	0.0788117	0.427381	0.845953	0.0965376	0.530137	0.853547	0.0613698	0.35767	0.421	0.062	0.78	YES					0.966367	0.00770522	0.532563
ENSG00000233614	DDX11L10	Non protein coding (polyA+)	chr16	0.138527	0.756295	0.00296703	0.00252006	0.00315285	9.52476e-05	3.91716e-11	0.00112855	9.49266e-09	0.0142896	0.0289793	0.0139619	2.18445e-05	2.79982e-10	0.0263904	0.000554314	2.42674e-06	0.0001794	0.00156255	9.69474e-11	0.0030829	2.28092e-10	0.000189818	0.00609963	0	0.844031	0.242199	1.31067	0.809515	0.28255	1.20077	0.823384	0.248094	1.15661					1	Megakaryocytes	1	Megakaryocytes
ENSG00000179750	APOBEC3B	Protein coding	chr22	0.123414	0.794914	0.00631614	2.17759e-11	0.0101891	0.00259444	0	0.000595347	0	0.00259401	0.0495858	3.67119e-05	0.000524921	7.76366e-10	5.68119e-05	0.000434374	0	0.00488054	0.00251491	2.22646e-11	0.000197237	3.37512e-10	0.000982018	0.000169676	1.56221e-11	0.843241	0.242819	1.30618	0.88815	0.133841	1.06277	0.811344	0.253435	1.08994	0.842	0.784	0.899	YES	0.7	Neutrophils	0.733333		0.499559	0.0102622	0.667713
ENSG00000264070	DND1P1	Non protein coding (polyA+)	chr17	0.16373	0.826558	7.31591e-07	1.14979e-10	0.000985074	0.00106207	1.85511e-10	0.00167098	1.12334e-10	0.000420684	0.000554969	0.000454629	0.000470279	3.22963e-11	0.000107675	0.000784853	0	4.85471e-06	0.000160558	4.61445e-10	2.54318e-05	0	0.00300935	1.39045e-07	3.29392e-10	0.841809	0.160748	0.855413	0.766898	0.17139	0.563869	0.852805	0.13825	0.80098
ENSG00000268555	RP11-678G14.3	Non protein coding (polyA+)	chr19	0.145829	0.757805	0.000655104	0.00294812	0.0150541	0.000418418	0.00266564	0.00188567	3.41387e-08	0.0106182	0.0165192	0.00234587	3.10907e-05	1.71662e-09	0.0121342	0.00206028	1.84575e-11	0.00210793	0.016367	1.28598e-08	0.0105383	3.00303e-10	2.34742e-07	1.73767e-05	4.32819e-09	0.841674	0.132899	0.706502	0.841726	0.122906	0.653637	0.808097	0.139052	0.585544	0.703	0.383	1.023	YES
ENSG00000274512	TBC1D3L	Protein coding	chr17	0.131284	0.772448	0.0141796	0.000776908	0.00300422	0.0018075	0.00570022	2.34963e-05	3.17261e-11	0.000368943	0.0266279	1.34714e-06	1.55413e-05	0	0.000621668	0.000654937	1.28304e-10	0.000267386	1.2057e-05	0.0375101	0.00105675	2.25528e-11	0.0013392	0.00230061	0	0.841473	0.153084	0.812584	0.894665	0.159174	1.35195	0.786499	0.169166	0.62318	0.855	0.8	0.91	YES	0.604167	Neutrophils	0.625	Neutrophils	0.533273	0.0526431	0.000933718	High in summer
ENSG00000166435	XRRA1	Protein coding	chr11	0.155835	0.8053	6.38345e-06	0	0.00228578	0.00114725	0.00281666	0.000173509	1.10217e-09	0.00222405	0.00117813	0.00500031	0.00059703	7.06214e-07	0.00124139	0.000645527	0.00584712	0.00104813	0.00106985	0	0.00025	2.58246e-09	0.000577011	0.00141462	0.0113412	0.841232	0.0691891	0.366599	0.809843	0.0768868	0.327447	0.856313	0.0626183	0.373178	0.725	0.624	0.825	YES	0.416667		0.361111		0.463251	-0.0189636	0.105149
ENSG00000211821	TRDV2	Non protein coding (polyA+)	chr14	0.121502	0.824024	0.0124376	1.81345e-11	0.00426388	0.000213182	0.00123314	0.000252021	2.5832e-10	0.00135322	0.0232756	0.00184974	3.47933e-05	1.56379e-08	0.00190388	7.87123e-05	1.68455e-08	6.73929e-06	2.83859e-05	3.48516e-10	0.000284084	2.61739e-10	0.000223552	0.00703637	4.42873e-11	0.840514	0.165403	0.871699	0.844063	0.173658	0.939987	0.863456	0.142468	0.900916					1	Lymphocytes	0.972222	CD8+ T cells
ENSG00000196735	HLA-DQA1	Protein coding	chr6	0.117799	0.746665	0.0413252	0.00689763	0.0060301	0.0148903	0.00157855	0.0181201	1.27465e-07	0.00459189	0.010077	4.95299e-06	0.000896531	0	0.000738504	0.00463322	1.99365e-06	0.00301615	0.00214867	9.95671e-09	5.54909e-05	0.0190535	0.000530745	0.0009456	2.24474e-08	0.840199	0.067275	0.353717	0.855605	0.0637127	0.377526	0.861911	0.0631751	0.394321	0.663	0.359	0.968	YES	0.233333		0.225		0.491397	-0.0102445	0.387946
ENSG00000116299	KIAA1324	Protein coding	chr1	0.128925	0.802644	0.0409016	2.28848e-09	0.00184174	6.83557e-07	0.00105797	0.00826567	3.22754e-10	0.00235627	0.000393982	0.00400304	7.44579e-06	3.13916e-10	0.00193459	0.000717291	4.63043e-11	0.000276704	0.000171454	0	0.00243176	3.23115e-10	3.8879e-05	0.00403186	5.08946e-11	0.839877	0.173225	0.908595	0.882131	0.148408	1.11069	0.803973	0.173097	0.709929	0.794	0.719	0.869	YES	0.533333	Neutrophils	0.558333	Neutrophils	0.499816	-0.000193626	0.991542
ENSG00000144115	THNSL2	Protein coding	chr2	0.147436	0.780739	0.000414197	0.000876003	0.000363514	0.00145517	4.54745e-11	0.000893122	2.07465e-07	0.00170277	0.00649226	0.000165045	0.000271307	0.0205511	0.000930986	0.00144509	0.0282675	0.000195776	0.00115598	5.13495e-09	0.00426132	0.00218902	1.56e-08	0.000194554	2.89016e-11	0.839431	0.126786	0.66282	0.817009	0.120346	0.537311	0.831221	0.130403	0.642223	0.593	0.284	0.901	YES	0.733333	Monocytes	0.816667	CD14 Monocytes	0.579216	-0.0066348	0.697931
ENSG00000226210	WASH7P	Non protein coding (polyA+)	chr12	0.158411	0.802644	4.55407e-05	0.0104018	2.9272e-05	0.00544094	0.00743609	0.00166347	1.44496e-07	0.000258097	0.00359169	0.00111854	0.000520851	4.21001e-08	0.000416384	5.95015e-05	0	0.00107703	0.00151217	1.97303e-08	0.00300637	2.20735e-11	0.000251194	0.00100576	0.00111047	0.835664	0.129061	0.656285	0.809756	0.169099	0.719754	0.808237	0.148319	0.625132					0.666667		0.770833	Neutrophils
ENSG00000239839	DEFA3	Protein coding	chr8	0.12132	0.758453	0.00419997	0.00100159	0.00107811	0.00271078	0.00162505	0.00395273	0.00138056	0.00122526	0.011045	7.58537e-05	2.07358e-06	0.0420865	0.0146399	0.00484051	0	0.00330918	0.00727719	3.67516e-07	0.0012427	0.0182183	4.70507e-05	0.000269142	3.62508e-09	0.83453	0.594437	2.99797	0.861065	0.529251	3.2801	0.8387	0.571227	2.97017	0.552	0.275	0.829	YES	0.296296		0.316667			-0.0646307	0.0675669
ENSG00000225217	HSPA7	Non protein coding (polyA+)	chr1	0.127454	0.746875	1.3425e-06	4.0477e-09	0.0437209	0.00177934	0.00501234	0.0274373	0.0203107	0.00184093	0.00699974	0.00135314	0.00608386	1.78159e-06	0.00285901	0.000903831	4.25941e-08	0.00105161	0.00241365	0	0.00259663	5.38828e-11	0.0004875	0.000817719	1.32855e-07	0.834066	0.128683	0.646821	0.816549	0.191886	0.854095	0.860405	0.0886457	0.546374					0.7	Neutrophils	0.733333	Neutrophils
ENSG00000175164	ABO	Protein coding	chr9	0.160876	0.756782	0.00539999	4.04984e-08	0.00878713	0.00106331	9.24096e-11	0.00106246	0	3.43948e-06	0.000481284	0.000282424	0.030882	0	0.00955568	0.000396781	0	0.000116366	0.0131098	0	0.00370076	0	7.82378e-06	0.00749198	2.02666e-10	0.833819	0.129172	0.648127	0.834653	0.135547	0.68423	0.817024	0.123733	0.552492	0.683	0.374	0.991	YES	0.472222		0.583333	CD4+ T cells		0.0230677	0.154463
ENSG00000160201	U2AF1	Protein coding	chr21	0.160038	0.78286	0.026474	0.00651923	3.47584e-05	0.00038879	5.9375e-06	0.000806927	3.06891e-11	0.00126834	0.00204474	0.000188001	0.00143948	0.00343472	0.00703928	0.00146193	5.95933e-10	0.000124328	0.00176745	1.84261e-08	0.00339561	1.24462e-10	0.000323533	0.000384123	0	0.829935	0.146281	0.713864	0.788661	0.175167	0.653676	0.846516	0.124027	0.684049	0.404	0.188	0.62	YES	0.47619		0.552083	Neutrophils	0.25968	0.0205138	0.222175
ENSG00000225630	MTND2P28	Non protein coding (polyA+)	chr1	0.142204	0.801084	0.00557726	0	1.46239e-05	0.00248478	0.0081443	3.85019e-05	1.49297e-11	7.61932e-05	0.000721978	0.00529655	0.000901147	0.0014022	0.0047709	0.000244811	0.00909031	0.00139674	0.00400607	1.60538e-09	0.00129659	0.00209741	8.12718e-05	0.000184057	0.00888597	0.828217	0.217356	1.04794	0.842959	0.26211	1.40694	0.827093	0.219816	1.05148					0		0
ENSG00000231412	CTC-490G23.2	Non protein coding (polyA+)	chr19	0.0820503	0.800961	0.0735212	0.000185071	0.0115812	0.00844157	0	1.27303e-05	1.17352e-09	0.00101816	0.00762701	0.00406622	0.000194217	5.00917e-09	0.00183957	0.00171605	6.41209e-08	0.000803335	0.000261626	2.51347e-11	0.00289811	0	0.000599173	0.00222383	0	0.82775	0.335061	1.61014	0.870433	0.23833	1.6011	0.85034	0.276534	1.57121	0.804	0.733	0.875	YES
ENSG00000006282	SPATA20	Protein coding	chr17	0.154007	0.77011	0.0248658	0.00868491	0.00165681	0.00498601	0.00702274	0.0151926	7.01592e-08	0.000942974	9.52766e-06	0.000223008	0.000114044	0	2.9626e-05	2.46735e-06	0.00536511	2.48251e-07	0.000317308	9.90536e-09	0.000780336	0	0.00287051	0.00281907	5.50048e-10	0.825803	0.0798111	0.378354	0.814753	0.0997546	0.43874	0.816312	0.0834724	0.370953	0.732	0.398	1.066	YES	0.47619		0.345238		0.215991	0.0430592	2.70051e-05	High in summer
ENSG00000181036	FCRL6	Protein coding	chr1	0.139188	0.687356	0.0597344	8.34069e-06	0.0170903	0.000224678	0.00575446	0.00198224	0.0107641	0.0212662	0.0321205	0.00347688	0.00130637	0	0.00120169	0.00206099	2.36996e-06	0.00287176	0.00188652	0.0101016	0.00113774	0	0.000388784	7.58192e-05	5.34612e-09	0.825117	0.0915807	0.432086	0.884974	0.0619003	0.476243	0.847169	0.0817091	0.452927	0.611	0.489	0.734	YES	0.533333	Lymphocytes	0.491667		0.726466	-0.0451872	0.000761164	High in winter
ENSG00000090857	PDPR	Protein coding	chr16	0.150936	0.81266	0.01319	0	0.0053287	3.0525e-05	0.00233295	0.00351246	1.20241e-10	0.00051083	0.00503094	0.00276713	9.08341e-05	3.35577e-09	0.00218395	0.00039446	2.06036e-10	0.000326738	0.000515267	0	3.38309e-05	0	0.00012632	2.5007e-05	3.36506e-06	0.824726	0.0307883	0.14487	0.863033	0.0220178	0.138735	0.807349	0.0339004	0.142067	0.56	0.301	0.819	YES	0.166667		0.111111		0.844519	-0.00691529	0.400223
ENSG00000211698	TRGV4	Non protein coding (polyA+)	chr7	0.151537	0.794615	0.00383607	6.95801e-10	0.0137653	0.00109103	7.90924e-11	0.00184621	3.98989e-09	0.000322635	0.00116284	0.000660861	0.00216794	1.75228e-10	0.00104863	0.00135453	2.41287e-07	0.000549927	0.0026766	9.53746e-10	0.00408924	0.0130776	0.000929483	0.00526899	9.58342e-10	0.821485	0.117158	0.539135	0.839204	0.101278	0.528577	0.805045	0.127793	0.527706					1	Lymphocytes	0.958333	CD8+ T cells
ENSG00000242498	ARPIN	Protein coding	chr15	0.143589	0.701398	0.00222656	0.00407319	0.000292338	0.00262739	0.00500858	0.025363	0	0.000103231	0.000547839	0.00123545	2.79065e-06	0.0467143	0.000913002	0.000137043	0.0203053	0.000255117	0.000570848	0	0.000193676	0.035581	0.00113254	0.00131091	0.0064191	0.821217	0.0939039	0.431335	0.849006	0.0670213	0.376845	0.84137	0.0838446	0.444711	0.785	0.71	0.861	YES	0.685185	Monocytes	0.759259	CD14 Monocytes	0.669267	0.00785118	0.545751
ENSG00000171916	LGALS9C	Protein coding	chr17	0.149257	0.78778	0.00726342	3.14563e-11	0.0173463	0.00661279	0.00218712	0.000140683	0	0.0157557	0.00388068	0.000410485	0.000206818	6.23249e-11	0.00367699	0.00023783	0	6.18813e-05	2.90815e-05	5.42811e-11	0.000785046	0	0.00265066	0.00171738	8.84663e-10	0.82069	0.154098	0.7053	0.849688	0.133117	0.752487	0.814262	0.144608	0.633953	0.795	0.486	1.103	YES	0.642857	Neutrophils	0.690476	Neutrophils	0.333661	-0.0179798	0.278353
ENSG00000188681	TEKT4P2	Non protein coding (polyA+)	chr21	0.164006	0.813967	0.00148291	0.0053689	0.00071417	0.0010675	0	0.00192934	0.00406115	2.71163e-06	0.000593403	0.000292165	0.00112102	0.0018027	2.86385e-05	0.000172405	5.43555e-07	0.000866288	4.57824e-05	0	0.00232869	0	0.00014483	3.52442e-06	5.17144e-09	0.820565	0.148722	0.680111	0.823068	0.126784	0.589788	0.794848	0.168889	0.654351					0.7	Lymphocytes	0.541667		0.995607
ENSG00000181404	WASH1	Protein coding	chr9	0.161998	0.744296	2.56484e-05	0.0163253	0.00106127	0.0109028	0.00381733	0.00189416	0.0431531	1.86354e-06	2.28127e-05	7.41848e-05	0.000198058	2.39525e-10	0.000457655	6.64691e-05	2.80283e-09	0.000904322	0.00159501	6.11399e-09	0.00309838	3.25941e-09	0.0025401	0.00187443	0.00569257	0.817547	0.115576	0.517882	0.782605	0.126986	0.457138	0.800699	0.120418	0.483784	0.885	0.841	0.928	YES						0.0361307	0.00503842	High in summer
ENSG00000164530	PI16	Protein coding	chr6	0.151779	0.64381	0.0191701	0.0185458	0.0136902	4.47228e-05	0.000890945	0.00366466	0.00176533	1.91222e-06	0.0539909	0.000473248	0.0014762	0.0652751	0.00350166	0.0046015	3.50791e-09	5.36426e-05	0.0105518	8.5217e-09	0.000901901	7.8292e-11	0.000700303	0.00511131	0	0.817088	0.0774814	0.346118	0.775279	0.103201	0.356038	0.791094	0.0741903	0.280947	0.423	0.059	0.788	YES	0.809524	Lymphocytes	0.791667	CD4+ T cells	0.677868	-0.00463638	0.700747
ENSG00000138744	NAAA	Protein coding	chr4	0.175962	0.723006	0.0179097	1.75008e-08	0.012104	0.00136813	0.00170313	0.0326855	1.66286e-08	0.000166372	0.0015018	0.0101147	0.000763818	0	0.00117103	0.00172176	5.15488e-06	0.00478517	0.000250065	1.34218e-08	0.0037066	0.0106321	0.000436529	6.21322e-06	0	0.81336	0.0280904	0.122415	0.756643	0.0381954	0.118757	0.842117	0.023984	0.127926	0.844	0.522	1.165	YES	0.116667		0.141667		0.691277	0.000694983	0.933047
ENSG00000165548	TMEM63C	Protein coding	chr14	0.144215	0.764565	0.000742305	0.0186551	0.00213951	0.00123658	0.00327467	0.00260613	2.84797e-06	0.0015474	0.0151269	0.000249127	8.78081e-05	0.0163024	0.000217091	0.00254102	2.56e-08	0.000637533	0.000152341	0.0102881	0.0150726	9.03946e-09	0.000274774	6.57606e-05	0	0.81301	0.141159	0.613742	0.855813	0.100165	0.594523	0.821777	0.119623	0.551573	0.874	0.828	0.92	YES	0.666667	Monocytes	0.666667	CD16 Monocytes	0.960886	-0.0125057	0.414697
ENSG00000146918	NCAPG2	Protein coding	chr7	0.147199	0.778445	0.00908867	1.29837e-08	0.00339308	0.0017498	0.00213657	0.000813763	3.03806e-09	1.04399e-05	0.00126134	1.98255e-05	0.000478892	0.0210241	0.00674201	0.000452465	3.61667e-07	0.00355389	0.000180995	3.79716e-07	0.00542068	0.0177378	9.05386e-05	0.000200617	1.11472e-09	0.812614	0.0926445	0.401761	0.816722	0.104549	0.46589	0.77227	0.0843345	0.285993	0	0	0	NO	0.518519	Prol. cells	0.444444		0.758633	-0.0119343	0.390976
ENSG00000171617	ENC1	Protein coding	chr5	0.163218	0.755805	0.00497834	0.0040302	0.0105457	0.00566521	4.94419e-05	0.000229125	0	0.000288195	0.000892383	0.00174258	0.000522174	0.0195078	0.000417247	0.00815718	7.18138e-08	0.00026379	0.0107541	1.83443e-11	0.00983025	4.37612e-11	0.000966803	0.00213633	1.90005e-11	0.811945	0.0816173	0.352389	0.813791	0.0791605	0.345957	0.829605	0.0790414	0.38483	0.772	0.691	0.854	YES	0.375		0.375			0.00331666	0.806036
ENSG00000231752	EMBP1	Non protein coding (polyA+)	chr1	0.169549	0.740696	1.9242e-05	0.0352631	0.00126786	0.00143289	0.00120645	0.000541041	4.26128e-07	0.00725775	0.00191133	4.64467e-05	1.37867e-05	2.89699e-09	0.000513107	9.31769e-05	0.024736	0.00229759	0.000248049	0.000682211	0.00392931	0.00710475	9.71335e-06	0.00118096	1.26523e-10	0.811653	0.127536	0.549597	0.807247	0.151821	0.635826	0.788474	0.124116	0.46265					0.309524		0.285714
ENSG00000168874	ATOH8	Protein coding	chr2	0.1723	0.776121	0.00176715	3.35294e-10	0.0117628	0.000281936	0	0.00841988	0	0.0024538	3.33769e-06	0.00841927	0.00151181	0	0.00167031	0.00254178	2.94887e-11	0.00169275	0.00128753	0	0.00229952	0	0.00451476	0.00295134	3.64847e-07	0.811502	0.175905	0.757286	0.828223	0.133819	0.645205	0.80487	0.176647	0.728632	0.832	0.505	1.158	YES	0.777778	Monocytes	0.875	CD14 Monocytes		-0.0244812	0.15939
ENSG00000183625	CCR3	Protein coding	chr3	0.130008	0.572782	0.000267973	2.70975e-10	0.0170109	2.90791e-05	5.19064e-05	0.00667284	1.11078e-09	0.00200648	0.0308188	0.0510926	0.161678	1.97038e-10	0.00251581	1.12701e-05	1.65883e-11	0.0154076	0.00866443	8.12909e-11	0.00069477	0	0.0001414	0.000146443	0	0.81082	0.0995401	0.426626	0.738204	0.144551	0.407601	0.860549	0.0776849	0.479392	0.484	0.141	0.826	YES	0.4		0.508333		0.323509	0.0188994	0.204758
ENSG00000242086	LINC00969	Non protein coding (polyA+)	chr3	0.15629	0.758198	0.00136403	0.000980653	0.00919959	0.00173404	0	0.000190929	0	0.00305192	0.00357614	0.000650886	0.000769229	0	0.00637457	0.00140019	7.30713e-11	0.000955265	2.45189e-05	0.0429861	0.00492168	4.46631e-11	0.000718841	0.00661403	0	0.810193	0.0455462	0.194415	0.799099	0.041072	0.163368	0.841446	0.0387704	0.205754	0.606	0.307	0.904	YES	0.25		0.25		0.265246
ENSG00000151640	DPYSL4	Protein coding	chr10	0.161813	0.744605	0.0152749	0	0.0105207	0.000264978	0.000201528	0.00053003	6.28084e-07	0.000308547	0.00861986	7.31614e-05	5.63473e-05	0.0237911	2.86712e-05	0.00220472	0.000236755	8.92595e-06	0.000163701	8.65717e-10	0.00242531	0.025074	0.000429835	0.00054572	0.00282292	0.808875	0.170097	0.719881	0.839204	0.139679	0.728995	0.795979	0.161353	0.629508	0.806	0.481	1.131	YES	0.9	Lymphocytes	0.916667	CD4+ T cells	0.860085	0.0331211	0.0575133
ENSG00000137101	CD72	Protein coding	chr9	0.17382	0.741514	0.0129713	2.40907e-10	0.0383656	0.00470484	0	0.000475244	0	0.000780044	0.0126862	2.41695e-05	0.000258995	0	0.00165988	0.00189234	0	0.0026609	0.00486074	0	0.00019693	0	0.0011325	0.00199656	0	0.807389	0.0680713	0.285342	0.88574	0.0676106	0.524116	0.745225	0.071438	0.208959	0.332	-0.058	0.722	NO	0.666667	Lymphocytes	0.716667	B cells	0.594227	-0.00793169	0.506768
ENSG00000133687	TMTC1	Protein coding	chr12	0.13422	0.773793	0.0461242	2.72367e-11	0.0107921	0.000356459	0	0.00717274	0	0.000687358	0.00316998	0.00139161	0.000320156	2.04317e-09	0.00108773	0.00515017	2.21102e-09	0.00137424	0.0108056	2.74535e-09	0.00214107	0	8.85823e-05	0.0013251	4.60633e-10	0.807152	0.196195	0.821162	0.769523	0.201679	0.673372	0.842712	0.157246	0.842488	0.856	0.804	0.909	YES	0.425926		0.5			0.00813826	0.679263
ENSG00000233355	CHRM3-AS2	Non protein coding (polyA+)	chr1	0.153016	0.621617	0.0040751	0.0324626	0.0304979	0.00674199	0.00185517	0.0192676	0	0.00771846	0.0359193	0.00457954	0.00408752	0	0.00144705	0.000120525	0.0636994	0.00292079	0.000569502	5.29134e-07	0.00146964	2.72131e-10	0.000344697	0.00758957	1.06442e-08	0.805273	0.144333	0.596875	0.764103	0.145335	0.470761	0.777041	0.133964	0.466882					0.433333		0.5		0.625211
ENSG00000243753	HLA-L	Non protein coding (polyA+)	chr6	0.155545	0.819358	0.00383966	0.00835266	0.00306929	0.0012495	1.93215e-10	0.000492816	0.00272064	0.000546547	0.0015224	0.00122465	5.66611e-05	0	0.00125483	0.000174766	1.26124e-09	0.000125175	3.44371e-06	0	0.000199423	2.99385e-11	3.86121e-06	0.000261449	1.56654e-07	0.805051	0.333794	1.37842	0.847424	0.290004	1.61071	0.80781	0.308649	1.29731					0.527778		0.547619		0.760049
ENSG00000172322	CLEC12A	Protein coding	chr12	0.150847	0.755306	0.0159382	0	0.0263134	0.000453654	0.00715976	0.0158839	0	0.00447837	0.00331661	0.00636836	0.00345495	0	0.00538946	0.000499638	3.9314e-11	0.000392724	0.00225656	3.72277e-11	0.000596174	0	0.000379437	0.000966158	0	0.80483	0.195179	0.804868	0.771005	0.211782	0.713049	0.791369	0.197254	0.748216	0.888	0.848	0.929	YES	0.316667		0.275		0.673387	0.0522531	0.000496601	High in summer
ENSG00000251301	RP11-81H14.2	Non protein coding (polyA+)	chr12	0.166728	0.76135	0.0140687	0.00253425	0.000678055	0.015935	0	0.000510805	0.00225588	0.00132546	0.00528936	0.000205894	0.00444619	0.0139574	0.00192982	1.11748e-05	9.63657e-05	0.00232679	0.00161022	6.31225e-07	0.00173543	1.44967e-07	7.50144e-06	0.00195117	0.0010455	0.804038	0.105957	0.434744	0.83314	0.0826703	0.412778	0.806497	0.0983325	0.409838	0.766	0.682	0.85	YES					0.796539
ENSG00000279942	RP1-153P14.7	Non protein coding (polyA+)	chr6	0.165515	0.791868	0.00295061	0	0.00978938	0.000874921	0.0040626	0.00716431	0	4.61869e-05	0.00172278	2.0968e-05	0.00050864	0.00527796	1.06788e-05	0.00189575	5.79366e-10	0.000125517	0.00546935	1.21847e-08	1.12956e-08	0	0.00031875	0.00237788	0	0.803713	0.16515	0.676222	0.724629	0.18094	0.476135	0.833924	0.143693	0.721534
ENSG00000100181	TPTEP1	Non protein coding (polyA+)	chr22	0.145729	0.784355	7.29032e-05	0.00464593	0.00622664	0.0026197	0.00353222	1.87183e-05	1.01772e-10	0.00411129	0.00194156	0.00438412	0.00886627	0	0.00680572	0.000227725	0.014964	0.000858007	2.69978e-05	8.07565e-09	0.00647438	0.00357244	0.000471688	9.60399e-05	0	0.802491	0.0791878	0.321744	0.843127	0.0642499	0.345315	0.803192	0.0790965	0.322801					0.472222		0.625		0.578666
ENSG00000198848	CES1	Protein coding	chr16	0.152295	0.692354	0.0019642	0.0103443	0.0100624	1.02088e-05	0.00338084	0.0469901	0.00529678	0.0105661	0.0233563	6.50077e-05	0.00655	4.65161e-10	0.00205739	0.000785907	0.0173072	0.000589295	0.00395595	0.00481605	0.00136497	1.29117e-07	0.000539914	0.00534826	1.48167e-09	0.802475	0.19752	0.802456	0.841121	0.166077	0.879227	0.788107	0.179421	0.667334	0.795	0.468	1.122	YES	0.888889	Monocytes	0.888889	CD14 Monocytes	0.662587	-0.0252384	0.154524
ENSG00000064886	CHI3L2	Protein coding	chr1	0.159134	0.660211	0.045585	0.024532	0.00479236	0.0130432	0.00496481	0.000453311	0	0.000904418	0.0156639	0.00408961	0.000133928	0	6.25234e-06	0.00111368	0.0536845	0.000487237	0.000303076	2.0311e-08	0.000954443	0.00835402	0.000448471	0.00114128	0	0.802269	0.0715751	0.290407	0.824119	0.0709602	0.332496	0.782717	0.0751627	0.270758	0.557	0.186	0.928	YES	0.666667	Lymphocytes	0.59375		0.290232	-0.0187078	0.107553
ENSG00000089169	RPH3A	Protein coding	chr12	0.162613	0.78689	9.11386e-05	5.72709e-10	0.00574942	0.00392446	0.00547375	0.00383297	1.18408e-09	0.00079619	0.0161646	0.00174839	0.00134181	2.642e-11	0.00220304	0.00110415	3.64322e-08	8.19966e-05	0.00264627	3.13602e-08	0.00335243	1.35891e-09	0.00149552	0.000490833	1.72233e-10	0.801948	0.205862	0.833573	0.807915	0.205051	0.862448	0.797211	0.181536	0.71366	0.679	0.349	1.009	YES	0.537037	Monocytes	0.583333	CD14 Monocytes	0.684044	-0.066705	0.000123364	High in winter
ENSG00000275491	RP5-1009E24.8	Non protein coding (polyA+)	chr20	0.161606	0.7776	0.00897321	0.00350987	0.0250694	0.000149887	0.00729529	0.00232509	4.15251e-10	0.0068895	0.000104323	0.000198523	9.34871e-05	3.32158e-10	0.00023217	6.13179e-05	5.08676e-10	0.00138324	0.00139462	3.60849e-08	0.00301806	4.39127e-11	3.91008e-07	9.55576e-05	0	0.801656	0.121116	0.489521	0.776055	0.129807	0.449829	0.821668	0.0952574	0.438901	0.551	0.243	0.858	YES
ENSG00000111788	RP11-22B23.1	Non protein coding (polyA+)	chr12	0.173864	0.778055	0.0100984	1.77867e-08	0.0171001	0.00038469	0.00437843	0.000718661	8.98283e-11	1.52677e-05	5.26015e-05	0.000962638	0.00139476	3.33513e-09	0.005637	8.68049e-05	3.42533e-07	0.0014662	0.000735346	2.86446e-10	0.00466788	0	1.71022e-05	0.000357548	7.20254e-06	0.800894	0.103657	0.416957	0.796807	0.0999653	0.392007	0.799154	0.0957365	0.38093
ENSG00000152672	CLEC4F	Protein coding	chr2	0.196057	0.74798	0.0236878	0.00311833	0.0016207	0.000515865	0	0.01684	0	0.00112317	0.000374554	0.000167548	0.000132426	0	0.0024994	0.000609243	2.27462e-10	0.000387614	0.00281627	1.83353e-08	0.000539259	0	0.000447518	0.000793498	0.000289953	0.799173	0.242609	0.965437	0.784827	0.230448	0.840537	0.816058	0.200376	0.888968	0.762	0.677	0.847	YES	0.777778	Monocytes	0.785714	CD16 Monocytes		0.0108441	0.644851
ENSG00000149531	FRG1BP	Non protein coding (polyA+)	chr20	0.161505	0.591648	0.00859431	0.012302	0.00437092	0.00473661	0.00344442	8.41165e-05	1.29071e-10	0.00054515	0.00100546	1.86386e-06	0.000604405	0.170842	0.000331379	0.000496509	0.0368202	2.00608e-05	0.0014065	1.0602e-08	0.00117267	0	6.59247e-05	1.72696e-06	2.67589e-11	0.798975	0.0707151	0.281058	0.755257	0.051592	0.159208	0.778793	0.075463	0.265679					0.547619	Lymphocytes	0.511905	CD4+ T cells
ENSG00000160856	FCRL3	Protein coding	chr1	0.131128	0.726116	0.0367853	0.0033286	0.0693566	0.000731387	0.0006643	0.00746793	0	0.000329933	0.00233403	0.000556192	0.00703115	0	0.00717786	0.0002112	1.79121e-08	0.000409696	0.000674621	2.65684e-11	0.00274575	1.5961e-11	0.000567155	0.00238485	1.81059e-11	0.798648	0.056144	0.222691	0.86567	0.0520766	0.3356	0.780499	0.0522227	0.185693	0.661	0.549	0.773	YES	0.516667	Lymphocytes	0.475		0.782499	-0.0072939	0.519364
ENSG00000007038	PRSS21	Protein coding	chr16	0.182781	0.740456	0.0128079	0	5.95698e-05	0.00966428	0.000195997	0.00218913	5.54878e-10	0.00569428	0.00142561	0.0003192	0.0321345	4.68721e-11	0.00293686	0.00105765	0	4.55959e-06	0.00208387	8.78589e-06	0.00374534	0	0.00183843	0.000597862	2.00419e-11	0.798381	0.130429	0.51648	0.826444	0.130553	0.621672	0.826422	0.106721	0.508108	0.746	0.654	0.839	YES	0.638889	Monocytes	0.638889	CD14 Monocytes	0.299263	0.0294982	0.0459902	High in summer
ENSG00000092758	COL9A3	Protein coding	chr20	0.155898	0.74452	0.0560399	0.00601982	0.00871321	0.000121313	0.00809948	0.00236757	4.31651e-09	0.00414746	2.33105e-05	0.00282508	0.000396587	3.18078e-08	0.000521917	3.9377e-06	0	0.000704376	0.000951682	1.01143e-09	0.00126923	3.24083e-08	4.98421e-05	0.000119633	0.00720693	0.797064	0.145554	0.571689	0.777036	0.164403	0.57295	0.814099	0.119657	0.524004	0.681	0.298	1.063	YES	0.537037	Neutrophils	0.546296	Neutrophils	0.36789	0.0461588	0.00523286	High in summer
ENSG00000143365	RORC	Protein coding	chr1	0.168413	0.664967	0.0373709	8.09541e-11	0.000855759	0.00271667	2.12126e-10	0.0154935	5.6497e-07	4.527e-05	0.0852022	0.000410757	0.000976182	0	0.0116059	0.00282613	2.53164e-10	2.79572e-05	0.00512113	1.73753e-11	0.000142684	3.59377e-11	0.000728026	0.00309647	5.59545e-11	0.796971	0.0773422	0.3036	0.709795	0.112853	0.27602	0.803405	0.0614449	0.251101	0.423	0.041	0.805	YES	0.733333	Lymphocytes	0.716667		0.949963	-0.00934351	0.475287
ENSG00000143847	PPFIA4	Protein coding	chr1	0.198902	0.712036	0.000933087	0.0109136	0.0011388	0.00763262	0.000322344	0.00551442	0.0278744	4.62149e-06	0.000995346	7.39469e-05	0.00157819	1.85118e-09	8.01367e-05	0.000378612	3.2008e-08	0.00138769	0.00154613	2.25573e-08	0.00101466	0.0205369	0.00330808	0.00382827	5.91547e-08	0.795206	0.0829197	0.321974	0.802975	0.0858613	0.349927	0.788839	0.0743731	0.277837	0.504	0.202	0.805	YES	0.733333	Monocytes	0.805556	Immature Neutrophils	0.59445	0.0434806	0.000515055	High in summer
ENSG00000196565	HBG2	Protein coding	chr11	0.140561	0.788487	0.00119063	4.02266e-11	0.00865163	0.00319744	0.0174163	0.00128963	0	0.00573792	0.00273675	0.000126836	0.000607798	0.00335718	0.00540303	0.0032451	0	8.42378e-07	0.0140833	8.80135e-11	0.00179687	0.000108644	0.000645517	0.00135704	1.28413e-07	0.795138	0.651281	2.52783	0.848628	0.448233	2.51289	0.816012	0.621906	2.75824	0.708	0.386	1.03	YES	0.547619	Neutrophils	0.5		0.956795	0.122341	5.8011e-05	High in summer
ENSG00000071246	VASH1	Protein coding	chr14	0.166997	0.651395	0.0302742	0.000766317	4.71034e-05	0.000344672	0.000370741	0.00980727	0.0337371	0.000106463	0.00493361	0.00223962	0.00032007	0.0582054	0.00406156	9.19095e-05	0.0278687	0.00016657	0.000686518	3.91461e-10	0.00216937	1.97621e-10	0.000129229	0.00309429	0.00218736	0.793192	0.0675882	0.259229	0.774418	0.0756549	0.259721	0.811731	0.0594706	0.256411	0.615	0.294	0.936	YES	0.5		0.537037	DC	0.957113	-0.000340307	0.976844
ENSG00000145730	PAM	Protein coding	chr5	0.148011	0.801682	0.0074849	0	9.14648e-06	0.0115947	0.0095848	0.00357637	4.01852e-10	0.00154443	0.0091745	6.27678e-05	0.00515688	0	0.000709778	0.000595643	1.87895e-09	0.000167114	2.47509e-05	2.10123e-09	1.76153e-05	0	7.90546e-05	0.00052395	0	0.79305	0.0636967	0.244092	0.795047	0.0621399	0.241051	0.827657	0.0532538	0.255745	0.844	0.787	0.901	YES	0.25		0.291667		0.228844	-0.04312	1.91387e-05	High in winter
ENSG00000172116	CD8B	Protein coding	chr2	0.155445	0.567409	0.0572136	1.37634e-08	0.0799925	0.00658718	0.00373922	0.0022238	1.24196e-07	0.0151476	0.0804061	0.00440366	0.000427067	0.00860103	0.00132753	0.00194339	1.08916e-05	3.54973e-06	0.00531677	1.8683e-07	0.000324982	8.6802e-08	0.00149157	4.85028e-05	0.00793645	0.792599	0.0803169	0.306938	0.829265	0.0804652	0.390823	0.714452	0.0854975	0.213918	0.296	-0.161	0.753	NO	0.462963		0.558333	CD8+ T cells	0.867466	-0.0146571	0.172974
ENSG00000149591	TAGLN	Protein coding	chr11	0.156293	0.699497	0.00899784	0.0190091	0.00889567	0.00112155	0.0102051	0.0217948	0.0304504	6.6013e-05	0.0197945	0.00187118	4.24829e-05	2.70422e-11	0.00398548	0.00173553	0	0.00477889	0.00118292	0	3.3327e-05	0.010039	0.000156508	4.99458e-05	0	0.79181	0.0750984	0.285622	0.828865	0.0777945	0.376784	0.79361	0.0649253	0.249651	0.542	0.238	0.846	YES	0.47619		0.583333	CD16 Monocytes	0.464514	0.0223948	0.0575759
ENSG00000162747	FCGR3B	Protein coding	chr1	0.0564026	0.680292	0.149147	0.00251304	0.0727945	0.000832734	0.00164485	0.000133446	0	0.000229699	6.06816e-05	0.0034699	0.000967363	0.0142699	0.000185699	0.000165178	1.22191e-08	0.000993719	0.000280418	6.59868e-08	0.000930696	0.00666804	0.00708675	0.000932233	5.15027e-09	0.789741	0.146047	0.548558	0.92972	0.134132	1.77442	0.627486	0.113438	0.191082	0.541	0.401	0.682	YES	0.0666667		0.0583333		0.237493	-0.0309687	0.0687998
ENSG00000211710	TRBV4-1	Non protein coding (polyA+)	chr7	0.159973	0.699285	0.0398191	5.81312e-11	0.0320158	0.00134708	0.00325294	0.000869232	0.00207851	0.00358508	0.00021957	0.0018056	0.00070462	0.0168621	0.00718356	0.00299268	0.0180298	0.00031845	3.08841e-05	4.77024e-10	0.0013422	9.51984e-09	0.000847505	0.00743743	5.7919e-08	0.788539	0.117432	0.437905	0.823343	0.123239	0.574377	0.762954	0.129773	0.417685					1	Lymphocytes	0.972222	CD4+ T cells
ENSG00000090382	LYZ	Protein coding	chr12	0.176117	0.702846	0.000251093	1.67491e-09	0.0244563	0.000549858	0.00385706	0.0726482	0	0.000385027	0.0063782	0.00309173	7.89872e-05	0	0.000622869	0.00123625	8.17951e-08	2.30306e-05	0.000246416	0	0.00288004	0	0.00408586	0.00024565	0	0.787902	0.0757304	0.281323	0.739114	0.0918477	0.260213	0.801678	0.0753771	0.304698	0.768	0.423	1.112	YES	0.0166667		0.00833333		0.999941	0.0159212	0.170459
ENSG00000010278	CD9	Protein coding	chr12	0.149132	0.565556	0.00945299	0	0.00970511	0.000132051	0.0021251	0.00407546	1.04162e-08	0.000542372	0.0232715	0.0605823	0.140719	0	0.0229651	0.00227673	2.18367e-05	0.00112933	0.0044417	3.73005e-08	0.00172553	0	0.000108563	0.00203662	1.68471e-10	0.787507	0.0980809	0.363491	0.747129	0.0982193	0.290198	0.774376	0.105604	0.362448	0.57	0.255	0.885	YES	0.5		0.6	Eosinophils	0.981743	0.0245541	0.0926282
ENSG00000173114	LRRN3	Protein coding	chr7	0.155447	0.416999	0.00551632	0.0123992	0.0701168	0.0108831	0.00168453	0.0149705	0.0140415	0.0209033	0.179173	0.0171234	7.70326e-05	0.0101906	0.000550274	0.000244057	0.0460064	0.00235676	8.5826e-05	0.0142281	0.00494193	0	0.000373904	0.00168805	0	0.786191	0.174355	0.641114	0.750513	0.147476	0.443639	0.670674	0.176186	0.358804	0.563	0.207	0.92	YES	0.740741	Lymphocytes	0.783333	CD4+ T cells	0.567146	0.0156077	0.359698
ENSG00000164307	ERAP1	Protein coding	chr5	0.190919	0.737379	0.00371545	0.0218585	1.18317e-05	0.008298	0.00451666	0.000284661	4.61754e-11	0.000237573	0.0110363	0.00164454	2.4499e-05	1.09111e-10	0.00044323	0.00130128	2.89344e-11	4.20373e-05	0.00419949	9.33995e-07	0.00384217	1.52251e-08	0.00308528	0.00715798	1.23716e-06	0.785917	0.054949	0.201723	0.82729	0.0552596	0.264696	0.787866	0.0509184	0.189111	0.803	0.734	0.871	YES	0.148148		0.111111		0.849055	-5.63454e-05	0.995171
ENSG00000231027	AC079325.6	Non protein coding (polyA+)	chr17	0.170464	0.744661	0.00656318	0	0.0173375	0.00361433	0.00575091	0.0341159	5.58415e-09	0.00363929	0.00285439	2.07729e-05	0.00110739	4.61833e-05	0.00568809	5.76512e-05	6.90393e-09	0.000642813	0.00020013	2.28597e-07	0.00203384	1.03094e-10	0.0010116	0.000190287	2.67353e-08	0.78472	0.151549	0.552412	0.76025	0.142128	0.45069	0.810068	0.134837	0.575088
ENSG00000225178	RPSAP58	Non protein coding (polyA+)	chr19	0.165176	0.75424	0.000733019	0.00788764	0.00142159	0.00834017	0.0202351	0.000607945	0.0223052	0.00574873	0.000128003	0.00727617	0.000119675	3.35684e-07	1.76793e-07	0.00156774	0.00121628	5.62347e-06	1.63516e-05	1.64371e-09	0.0016432	0	0.000817381	0.000513962	0	0.784327	0.214052	0.778432	0.817549	0.171247	0.767343	0.733412	0.251159	0.690965					0.729167	Lymphocytes	0.614583	CD4+ T cells
ENSG00000152969	JAKMIP1	Protein coding	chr4	0.195735	0.615142	0.0454873	0.00241068	0.00681345	0.000208399	1.65978e-10	0.000969325	0.00736209	0.00033997	0.0371183	0.002529	0.00159275	0.0317103	0.0047676	4.32727e-05	0.0215665	0.00304032	0.00712294	0	0.000572166	1.31267e-08	1.17428e-05	0.000447459	0.0150088	0.783951	0.075156	0.272709	0.808618	0.0561294	0.237155	0.757013	0.0837749	0.260996	0.661	0.548	0.773	YES	0.47619		0.53125	CD8+ T cells	0.725504	-0.00795477	0.536368
ENSG00000254681	PKD1P5	Non protein coding (polyA+)	chr16	0.20942	0.711209	0.00285632	0	0.0124571	0.00570905	0.011106	0.00020644	0.0144109	5.56673e-08	0.000829413	2.98077e-08	0.00365652	0	0.00012538	0.000571083	0.00266371	1.86831e-06	0.00292949	0.00131359	0.0050022	4.47756e-09	1.35452e-06	0.00300645	0.012524	0.783395	0.223121	0.80696	0.780398	0.223266	0.79342	0.763162	0.231413	0.745682									0.912394
ENSG00000100079	LGALS2	Protein coding	chr22	0.157588	0.747712	0.00844593	0.00277539	0.00191226	0.00483749	0.00643872	0.0438477	7.63893e-09	0.00386268	4.95574e-07	0.000772444	0.000688148	0	0.00601809	0.000681693	0	1.01844e-06	0.0125803	1.02758e-08	5.3501e-05	2.03435e-08	0.00144917	0.00033486	2.12859e-10	0.781718	0.167731	0.600683	0.82405	0.14309	0.670153	0.793091	0.144126	0.552442	0.873	0.827	0.92	YES	0.65		0.666667		0.999544	0.0229877	0.154182
ENSG00000062524	LTK	Protein coding	chr15	0.190555	0.620804	0.0196223	0	0.000118584	0.00095761	0.00598002	0.0113295	1.1766e-09	0.000124296	0.121274	0.00142652	0.000387336	3.14179e-10	0.00680621	0.000227922	0	0.00176345	0.000239447	1.43854e-05	0.00312197	1.23961e-09	0.0145809	0.000614705	5.06595e-05	0.781703	0.115437	0.413372	0.736083	0.131386	0.366445	0.747575	0.109225	0.323477	0.044	-0.336	0.424	NO	0.694444		0.652778		0.289751	0.0197711	0.166637
ENSG00000211689	TRGC1	Non protein coding (polyA+)	chr7	0.17355	0.647956	0.0551185	0.0174386	0.0171752	0.000174322	0.00441665	0.00557264	0	0.000754715	0.0108973	0.00112186	0.000143512	0	0.00145335	0.00446869	0.0379101	0.00409592	0.00804782	1.53259e-08	0.00404158	0	0.00502815	0.000628701	6.09719e-06	0.78075	0.0770389	0.274336	0.827346	0.0625007	0.299499	0.785608	0.07968	0.291976					0.407407		0.458333
ENSG00000211745	TRBV4-2	Non protein coding (polyA+)	chr7	0.163673	0.722127	0.0431119	0.00640357	0.0327616	0.00290537	0.00391558	0.00057231	1.6622e-08	0.0010392	4.14558e-06	0.000938183	6.95868e-06	2.9636e-06	0.00107076	0.00480371	0.00741989	1.85403e-06	0.00782759	7.0987e-09	0.00106353	8.77867e-10	0.000143534	0.000206894	6.45881e-09	0.77963	0.106819	0.377906	0.721361	0.117392	0.303912	0.808471	0.0900126	0.379955
ENSG00000072694	FCGR2B	Protein coding	chr1	0.153588	0.685492	0.0719689	0.0026341	0.0175822	0.000217496	0.000487311	0.00275355	0.00445592	0.00172287	0.00683915	0.00230111	4.97907e-06	0.037598	0.0089798	2.57982e-05	0	5.72787e-05	2.14584e-05	4.63543e-09	7.28284e-09	0	0.00230913	0.000956606	3.84759e-06	0.779518	0.085921	0.303776	0.717366	0.10549	0.267748	0.814635	0.0649611	0.285488	0.769	0.687	0.851	YES	0.25		0.308333		0.744216	0.0160051	0.220468
ENSG00000182230	FAM153B	Protein coding	chr5	0.179718	0.736314	0.00287461	0	0.0265653	0.00698912	0.000442547	0.0112805	5.50209e-11	2.63991e-05	0.0245425	0.00229929	0.00156388	0	0.0010632	9.86897e-05	2.23167e-11	0.00124353	0.00162404	0	0.000451314	0	0.000334093	0.00256928	1.44251e-08	0.778679	0.137282	0.483005	0.811032	0.110544	0.474443	0.766711	0.120064	0.394594	0.761	0.677	0.845	YES	0.738095	Lymphocytes	0.770833	CD4+ T cells	0.447014	0.032674	0.0359749	High in summer
ENSG00000214548	MEG3	Non protein coding (polyA+)	chr14	0.17414	0.643541	0.0188835	0.00418716	0.00270611	0.00031429	3.9418e-09	0.00582116	1.05766e-05	0.000128887	0.0143788	0.0008976	0.0125594	0	5.06429e-05	0.000131215	0	0.0075444	0.00109546	0	0.0531659	0.0234001	0.0130528	0.0110382	0.0129528	0.778399	0.304304	1.0689	0.773126	0.317894	1.0833	0.747465	0.267411	0.791495	0.755	0.669	0.84	YES	0.861111	Monocytes	0.904762	CD16 Monocytes	0.535859
ENSG00000189068	VSTM1	Protein coding	chr19	0.141659	0.575576	0.000776474	0.00422192	0.0356274	0.0291168	0.00756229	0.00915637	0	0.000642422	0.00255178	5.24601e-05	0.155702	0.0130299	0.00272045	0.0010311	3.3634e-07	0.00199421	0.0056474	2.26988e-10	0.0121228	0	0.000211646	0.000597718	2.0625e-09	0.777337	0.118949	0.415261	0.835635	0.106168	0.539759	0.75282	0.106654	0.324829	0.652	0.251	1.052	YES	0.444444		0.525	Immature Neutrophils	0.879127	0.0258663	0.080611
ENSG00000162490	DRAXIN	Protein coding	chr1	0.204711	0.69294	0.0104363	0.0105198	0.00163491	0.0013817	0.00211562	1.91597e-05	0	0.00306164	0.0292632	5.19463e-05	0.000427735	0.030786	0.000354502	0.00166133	0.000824826	0.00310651	0.00246591	3.86013e-06	0.00350187	0	0.000414684	0.000317789	2.83747e-11	0.777278	0.101553	0.354412	0.853745	0.0737886	0.430731	0.694079	0.11574	0.262593	0.478	0.139	0.816	YES	0.611111	Lymphocytes	0.678571	NK cells		-0.0276963	0.0439483	High in winter
ENSG00000167618	LAIR2	Protein coding	chr19	0.180742	0.767383	0.0143889	0	0.00561523	0.00654237	0.00207647	0.00063211	0.00357547	3.92216e-05	0.00537728	5.95662e-06	0.00479797	0.000160146	7.18769e-06	0.00530049	0	0.00127408	6.30652e-05	0	0.000752323	0	0.000119375	0.00114736	0	0.777155	0.147151	0.513177	0.810275	0.119068	0.508515	0.820918	0.125964	0.577421	0.79	0.714	0.865	YES	0.642857	Lymphocytes	0.675926	NK cells	0.793266	0.0050015	0.773163
ENSG00000196169	KIF19	Protein coding	chr17	0.208308	0.724227	0.0321903	3.69808e-10	0.00423628	0.00329908	0.00013792	3.23364e-05	0	0.0114664	0.00257287	1.23225e-05	0.00322707	0	0.00210178	0.000398074	0	0.000405539	0.0014886	0	0.000477253	7.68634e-11	0.00186118	0.00355746	1.76368e-10	0.776877	0.137037	0.477141	0.848212	0.107294	0.599574	0.789967	0.109821	0.413056	0.512	0.364	0.66	YES	0.933333	Lymphocytes	0.783333	CD8+ T cells	0.950457	0.00397805	0.816068
ENSG00000168765	GSTM4	Protein coding	chr1	0.181617	0.67527	0.0351463	0.00113119	0.000621469	0.00571804	0.00110121	0.00102182	2.13222e-11	0.00232298	0.00243244	0.0010216	0.0727287	0	0.00843281	8.42788e-07	0	0.00428669	0.00552026	1.30031e-09	0.000916328	0	0.000684989	2.50089e-05	0	0.775775	0.114238	0.39524	0.758785	0.109243	0.343643	0.745818	0.129342	0.379515	0.862	0.812	0.913	YES	0.208333		0.197917		0.694694	-0.0160338	0.243205
ENSG00000002726	AOC1	Protein coding	chr7	0.222166	0.694056	0.00590752	0.00506096	0.011945	0.00037294	0.00234823	0.000271127	0.00486326	0.000124508	0.000562585	0.0024765	0.030356	8.12336e-08	0.000268281	0.000326288	0.0123683	0.00171349	2.90711e-07	0	0.0021551	1.16148e-08	1.52124e-05	0.00264218	0	0.775416	0.276587	0.954967	0.760343	0.205459	0.651845	0.753888	0.285547	0.874687	0.828	0.767	0.889	YES	0.809524	Neutrophils	0.880952	Neutrophils		-0.00302372	0.899015
ENSG00000196502	SULT1A1	Protein coding	chr16	0.179383	0.659866	0.0334046	0.0152439	0.0355675	0.0148178	0.00128188	0.00351841	0	0.00237781	0.0231077	0.0115767	0.000335736	0.00264139	0.00193195	0.000268775	9.75943e-09	0.000108808	0.000200797	8.03885e-10	0.0067738	0.00525754	0.00233112	4.08819e-06	1.43814e-09	0.774948	0.0804937	0.277174	0.83705	0.0659079	0.338558	0.715904	0.0833401	0.210012	0.746	0.423	1.07	YES	0.316667		0.341667		0.719086	0.0073066	0.554895
ENSG00000235169	SMIM1	Protein coding	chr1	0.201445	0.739028	4.75468e-05	0.00319746	0.00501226	0.0103563	0.00644018	2.08199e-09	4.65684e-11	0.00304236	2.28397e-08	0.00027526	0.000105962	7.47654e-10	0.00359238	0.000862224	1.27285e-09	0.000113169	0.00252213	6.77618e-11	0.000667283	0	0.000111144	0.00166157	0.0215197	0.774665	0.336911	1.15825	0.764739	0.302285	0.982608	0.775121	0.325611	1.12233	0.781	0.451	1.11	YES	0.666667		0.766667		0.970545	0.0482367	0.0326522	High in summer
ENSG00000167094	TTC16	Protein coding	chr9	0.177477	0.679845	0.0555664	0.000684267	0.0327726	0.0148424	0.00353142	0.00267748	1.64344e-05	0.00445276	0.00382003	0.000339021	0.000837929	0	0.00195642	0.00544533	9.01953e-10	0.000557003	3.57586e-05	5.58936e-10	0.00285363	1.95454e-09	0.00757175	0.00155623	0.00316148	0.774333	0.0737002	0.252888	0.822743	0.0675525	0.313548	0.791885	0.06481	0.246605	0.651	0.236	1.066	YES	0.738095	Lymphocytes	0.6875	CD8+ T cells	0.767278	-0.000437139	0.974132
ENSG00000275395	FCGBP	Protein coding	chr19	0.173878	0.625479	0.0331845	0	0.0624731	0.00020502	0.00122173	0.0138761	2.46236e-10	0.0111731	0.057377	0.000243973	0.000773189	0	8.27838e-05	0.00299475	1.18471e-08	0.00511429	0.00259807	1.70759e-09	3.84244e-05	5.71862e-11	0.0092085	7.91355e-05	0	0.773969	0.129766	0.444341	0.738327	0.179181	0.505569	0.813396	0.0973347	0.424276	0.743	0.655	0.831	YES	0.5		0.604167	CD4+ T cells	0.691313	0.0133015	0.368103
ENSG00000149328	GLB1L2	Protein coding	chr11	0.212248	0.695283	0.0240642	0	0.03307	0.000965581	0	0.00372594	0	0.00120126	0.0135461	0.00147381	0.00269499	9.88551e-08	0.00153816	0.000502195	5.41968e-10	0.00684247	0.00237488	0	1.23828e-05	1.28528e-09	0.000456347	1.50763e-07	0	0.77352	0.108643	0.371059	0.795906	0.0912332	0.355783	0.792891	0.0893604	0.342105	0.387	-0.11	0.884	NO	0.777778	Lymphocytes	0.833333	CD8+ T cells	0.915147	-0.0227425	0.112729
ENSG00000261222	CTD-2006K23.1	Non protein coding (polyA+)	chr17	0.184065	0.719686	0.00495741	0	0.0149462	0.00376678	0.0111395	0.0403939	6.46832e-10	0.00371845	0.00560035	9.02862e-05	0.00239568	4.6424e-11	0.00420503	6.67832e-06	8.16647e-06	0.00184269	0.000187075	3.55258e-08	0.00219806	0	0.00075478	3.74513e-05	7.63453e-10	0.773321	0.0960885	0.327807	0.801283	0.0896716	0.36158	0.787455	0.0901706	0.334071	0.795	0.72	0.871	YES					0.717187
ENSG00000241106	HLA-DOB	Protein coding	chr6	0.196777	0.710248	0.00466937	0.0129842	0.0202552	0.0181885	2.22111e-10	0.000808417	2.10123e-09	0.00677359	0.00894588	9.16583e-06	0.00294962	0	0.00345189	0.00697468	1.27343e-08	3.58492e-05	0.0025285	2.8343e-11	0.00358419	1.21198e-09	5.20848e-05	0.00076338	3.61951e-10	0.772853	0.0769478	0.261811	0.762272	0.0784359	0.251503	0.798473	0.0681938	0.270191	0.369	0.037	0.7	YES	0.351852		0.466667		0.411697	-0.00718458	0.582647
ENSG00000236304	AP001189.4	Non protein coding (polyA+)	chr11	0.194176	0.697762	0.00506527	5.19649e-09	0.0182643	7.52094e-05	4.47147e-08	0.000200815	0	1.5383e-06	1.12971e-07	0.0201569	0.0029041	5.04146e-10	0.0543166	3.54409e-06	1.6937e-09	0.00209928	0.00309391	0	0.000593876	0	0.00121652	7.07322e-05	1.38711e-08	0.772166	0.236707	0.802238	0.828002	0.174605	0.840554	0.752139	0.248359	0.753653					0.777778	Monocytes	0.861111	CD14 Monocytes
ENSG00000270127	RP11-526I2.5	Non protein coding (polyA+)	chr15	0.18998	0.675255	0.00934303	0	0.0221029	0.00774756	2.2162e-10	0.000573472	0.0215796	0.00433922	0.02503	0.000817794	3.21357e-05	7.07071e-11	0.00711805	0.00159274	0.0200068	0.011545	1.00626e-05	2.68219e-05	0.00170062	0	0.00108208	0.000116597	2.4693e-10	0.770469	0.128598	0.431667	0.756364	0.127655	0.396303	0.747235	0.117738	0.348063	0.769	0.446	1.091	YES
ENSG00000189283	FHIT	Protein coding	chr3	0.112039	0.631869	0.0328441	0	0.0649298	0.00901493	0.00975791	0.00423498	0.00536676	0.00967931	0.00556271	0.0052537	0.00569304	0.0812064	0.00111416	0.0015945	0.0171527	0.000392131	0.00113562	1.45106e-05	8.45552e-06	1.03019e-08	6.70716e-05	0.00106944	4.3365e-11	0.770341	0.0814964	0.273362	0.758786	0.0800779	0.251901	0.79654	0.0645189	0.25259	0.534	0.166	0.902	YES	0.216667		0.241667		0.451128	0.00979527	0.460577
ENSG00000132185	FCRLA	Protein coding	chr1	0.187792	0.715108	0.0126255	0	0.0577953	0.000240652	0.000876911	0.00275546	2.88456e-10	0.000790024	0.00123768	0.000237605	0.00230057	2.83962e-11	0.00171548	0.00679489	0	0.00388645	0.00106032	1.76214e-08	0.00123372	3.16375e-10	0.00074741	0.00280199	0	0.770106	0.0814894	0.272976	0.858987	0.0810311	0.493605	0.743123	0.0770349	0.222855	0.244	-0.094	0.582	NO	0.729167	Lymphocytes	0.758333	B cells	0.373307	-0.0426395	0.000761138	High in winter
ENSG00000186049	KRT73	Protein coding	chr12	0.20824	0.712857	0.0131065	0.0157452	0.0260598	0.000785014	0	0.0152318	1.00753e-09	2.5368e-06	0.00133983	0.00105109	0.000967886	7.11731e-08	0.00115344	0.000244177	2.98717e-08	0.0014788	1.9815e-05	0	0.000125172	1.86152e-10	5.21689e-05	0.00153967	0	0.770066	0.146938	0.492108	0.747817	0.124016	0.367755	0.769144	0.152596	0.508403	0.609	0.278	0.939	YES	0.944444	Lymphocytes	0.869048	CD4+ T cells		0.00552252	0.761551
ENSG00000184106	TREML3P	Non protein coding (polyA+)	chr6	0.146108	0.689484	0.0704984	0.00721405	0.0188117	0.00343657	0.00243931	0.00281437	0.000884809	3.95465e-05	1.25735e-05	0.00520231	0.000201281	0.032741	0.00119246	0.00295127	5.42689e-10	6.14306e-06	0.00268101	0	0.0129302	1.39766e-09	0.000351268	2.73875e-13	1.30746e-10	0.769074	0.169965	0.566051	0.820266	0.139497	0.63663	0.783149	0.151179	0.545977					0.666667	Neutrophils	0.739583	Neutrophils	0.885329
ENSG00000174807	CD248	Protein coding	chr11	0.203529	0.438556	0.0215666	0.00943354	0.0321268	0.000100442	0.00135814	0.00522236	4.61561e-10	0.00342618	0.268548	2.05522e-05	0.000390333	5.55949e-10	0.000450632	0.00193809	0	7.65717e-05	0.00756819	3.72774e-10	7.71158e-05	2.55077e-09	0.00258812	0.00302282	6.73217e-09	0.767808	0.140936	0.466042	0.665596	0.169552	0.337475	0.667734	0.12138	0.243931	0.825	0.762	0.889	YES	0.966667	Lymphocytes	0.916667	CD4+ T cells		-0.0385615	0.00412989	High in winter
ENSG00000131238	PPT1	Protein coding	chr1	0.1317	0.706242	0.0865508	0	0.041632	9.57417e-06	0.00110024	0.0103846	2.89001e-09	1.06747e-06	0.00105434	0.0013932	0.000601865	4.56368e-08	0.00840304	0.00522617	2.29023e-08	1.87926e-05	0.000525132	0	0.00177568	7.19219e-11	0.00283222	0.000549237	3.74013e-10	0.767498	0.0410966	0.135662	0.754808	0.0360324	0.110924	0.802077	0.0376917	0.152744	0.693	0.585	0.801	YES	0.1		0.0916667		0.908155	-0.00796013	0.408893
ENSG00000133067	LGR6	Protein coding	chr1	0.179103	0.497849	0.0590451	0.00251441	0.00528348	0.00763483	0.00275144	0.00151619	0.0372526	0.0226041	0.064128	0.00990808	0.000411242	0.0654817	0.00809979	2.77218e-05	0.0173678	0.00273189	4.2085e-05	0.0043278	0.00022145	0	0.0105209	0.00117768	1.79229e-09	0.766967	0.119501	0.393308	0.779054	0.0972483	0.342897	0.750458	0.102686	0.308811	0.543	0.133	0.954	YES	0.595238	Lymphocytes	0.675926	NK cells	0.64431	-0.0343097	0.0155626	High in winter
ENSG00000145736	GTF2H2	Protein coding	chr5	0.23767	0.713277	0.0214922	0.00266274	1.12242e-08	0.00430455	0	0.000576509	0.00594201	0.00170085	0.00200128	6.72259e-05	0.00127294	0	0.000552889	3.84933e-05	5.40783e-11	0.0024451	0.00494057	0	0.000654409	1.26759e-08	1.40366e-05	0.000387051	0	0.76513	0.146113	0.475987	0.745518	0.171418	0.502178	0.727838	0.134135	0.358714	0.628	0.35	0.906	YES	0.638889	Neutrophils	0.513889	Neutrophils	0.537923	0.00108278	0.950925
ENSG00000167768	KRT1	Protein coding	chr12	0.207408	0.670839	9.47547e-05	0.0070332	0.00955743	0.000485191	1.29819e-09	1.69466e-08	0	0.026336	0.00417187	0.0102401	0.00171125	0	0.0117138	0.00214025	9.34025e-09	0.000189479	0.0316576	0.00923661	0.000842401	1.07838e-09	0.000145507	0.00619744	2.1011e-08	0.764823	0.402078	1.30761	0.77398	0.40704	1.39386	0.789562	0.343675	1.28946	0.764	0.677	0.85	YES	0.880952	Lymphocytes	0.821429	CD4+ T cells	0.985849	0.0270912	0.353786
ENSG00000211714	TRBV7-3	Non protein coding (polyA+)	chr7	0.147625	0.730804	0.0278191	0.00702276	0.026812	0.0110077	0.0197559	0.000430766	0	0.00619554	0.00137863	0.00098124	0.000422471	0	0.000601934	0.00385199	4.77864e-07	0.00209847	0.00485628	2.00416e-07	0.00493862	0	4.82323e-05	0.00334942	7.13949e-09	0.763721	0.107377	0.347071	0.761557	0.0919939	0.293817	0.797291	0.106029	0.417032					1	Lymphocytes	0.972222	CD8+ T cells
ENSG00000197119	SLC25A29	Protein coding	chr14	0.177203	0.752124	0.0163214	0	0.000862055	0.00384073	0.012598	0.00501673	0.00110458	0.000911794	0.00992911	0.0017427	0.00102744	2.92779e-11	4.05512e-05	0.000260326	1.17518e-07	0.000624769	0.000570498	2.04857e-09	0.000102646	0.00797353	0.00745227	0.000293704	0	0.76327	0.0724414	0.233567	0.712209	0.0881792	0.218221	0.781886	0.062474	0.223953	0.557	0.27	0.843	YES	0.619048		0.559524		0.362081	0.0607891	2.32074e-07	High in summer
ENSG00000264204	AGAP7P	Non protein coding (polyA+)	chr10	0.196605	0.726839	0.0265142	1.7098e-09	0.00286468	0.00329219	0.00501089	0.0136384	7.56632e-08	0.0013526	0.00205458	0.00698045	0.00179484	0	4.68145e-05	0.000291857	0	0.0024725	0.0055688	2.36989e-07	0.00390338	1.78003e-09	0.000389861	0.000379866	1.25653e-10	0.763054	0.101095	0.325562	0.749496	0.0873749	0.261421	0.832985	0.0707928	0.353078					0.738095	Neutrophils	0.785714	Neutrophils
ENSG00000248905	FMN1	Protein coding	chr15	0.199689	0.771107	0.00389742	3.12885e-10	0.00144696	0.00748608	0.00187153	0.000252798	4.57492e-10	0.00552044	2.03539e-05	0.00018078	0.00161337	2.44481e-09	0.00351518	0.000126522	3.56697e-11	0.000241425	0.000711656	0	4.60154e-05	3.95867e-10	8.20878e-06	0.00226477	0	0.763008	0.18222	0.586668	0.779784	0.136427	0.483087	0.74773	0.218952	0.648976	0.592	0.242	0.942	YES	0.270833		0.435185			-0.032976	0.0708258
ENSG00000198468	FLVCR1-AS1	Non protein coding (polyA+)	chr1	0.244326	0.730339	0.00116903	0	0.00191358	0.00155579	0.000612095	0.000586469	0	0.00499545	0.000477623	0.000699062	0.00691219	1.13724e-09	0.000550867	0.000772444	0	0.00025129	0.000719228	2.02183e-10	0.00266438	5.20179e-10	1.42391e-08	0.00145511	0	0.762748	0.0865534	0.278264	0.787181	0.0746543	0.276134	0.766817	0.0788441	0.259277	0.822	0.755	0.889	YES	0.357143		0.321429		0.977481
ENSG00000211695	TRGV9	Non protein coding (polyA+)	chr7	0.170732	0.73669	0.017184	7.20563e-10	0.0169156	0.000789514	0.00126081	0.0108498	9.76913e-11	0.00446241	0.0128416	6.31983e-05	1.16508e-07	6.53687e-08	0.001595	0.00687536	0	0.00490023	0.0124039	1.79163e-10	6.60974e-06	6.72691e-10	0.00123644	0.00119336	1.66788e-09	0.762337	0.116214	0.372772	0.804448	0.0942674	0.38779	0.786097	0.107131	0.393708					0.766667	Lymphocytes	0.766667	NK cells
ENSG00000105609	LILRB5	Protein coding	chr19	0.209522	0.728519	0.019263	5.23242e-11	0.0116773	0.00545805	0.00244979	0.00141919	0	0.00202702	0.00109121	0.0011688	0.000675428	0.00942235	4.88947e-05	2.41499e-05	0	2.0299e-05	0.000344948	3.1622e-08	4.14675e-05	0.000267528	0.00038344	0.000435987	0.00574052	0.761322	0.167565	0.534488	0.760344	0.139746	0.443363	0.760924	0.145254	0.462311	0.654	0.535	0.773	YES	0.611111		0.77381	Neutrophils	0.859819	0.00866941	0.652528
ENSG00000133048	CHI3L1	Protein coding	chr1	0.13933	0.578863	0.0755416	0	0.00287601	0.00466032	0.00123635	0.0222415	0.00121627	0.00274152	0.00464065	0.0196952	0.000543079	0.020722	0.00179153	0.000302038	0.0164637	0.00318729	0.000295228	0.0384778	0.00447485	0.0358603	0.0142253	0.0106146	5.23577e-10	0.760699	0.221821	0.705134	0.832704	0.149552	0.744384	0.785256	0.204687	0.748478	0.641	0.294	0.987	YES	0.35		0.325		0.700142	0.0433945	0.0365213	High in summer
ENSG00000137441	FGFBP2	Protein coding	chr4	0.20661	0.579115	0.0503891	0.0147999	0.00894253	0.0210735	0	0.00355432	0.0255159	0.0171616	0.0440213	0.00162423	0.0024445	0	0.00640207	0.00168138	0.00768329	0.00335069	0.00193937	0.00255224	0.000678995	0	0.000367118	9.26575e-05	2.60717e-08	0.760228	0.135856	0.430749	0.837681	0.0825543	0.426039	0.757373	0.13525	0.422191	0.671	0.563	0.779	YES	0.366667		0.383333			-0.0280761	0.0890263
ENSG00000238083	LRRC37A2	Protein coding	chr17	0.220461	0.745879	0.00162012	0.00176133	2.66825e-05	0.0017116	0.0044065	0.00532752	6.17294e-07	0.00121843	0.00104447	0.00122679	0.000102675	1.72668e-09	0.000498486	0.0110354	8.15537e-09	5.99002e-06	0.00200422	9.0994e-09	0.00146288	5.02646e-09	2.17873e-05	0.00018437	4.14102e-11	0.760064	0.0568975	0.180239	0.781776	0.0416986	0.149382	0.732392	0.0681966	0.186642	0.852	0.8	0.905	YES	0.357143		0.285714		0.888506	0.032179	0.00173659	High in summer
ENSG00000012124	CD22	Protein coding	chr19	0.206129	0.654461	0.0177397	0.0165762	0.0668485	0.00157633	0.000479581	0.00289381	3.84413e-09	0.00165715	0.000829313	2.16427e-05	0.000832363	0	0.000498523	0.00707923	4.78408e-10	0.00250343	0.0113449	1.12878e-08	6.12336e-05	5.15013e-09	0.00425321	0.00421575	0	0.758039	0.0972136	0.30456	0.780674	0.119694	0.426041	0.72979	0.0992194	0.267974	0.224	-0.137	0.586	NO	0.481481		0.633333	B cells	0.313612	-0.0287971	0.0244897	High in winter
ENSG00000174469	CNTNAP2	Protein coding	chr7	0.217258	0.685479	0.0117395	0.00530301	0.0363211	0.00117629	0.000290888	0.00255755	0.00378803	0.0100321	0.00673852	1.52176e-06	0.00176683	4.86863e-08	0.00534083	0.00278981	0	0.000297352	0.00228066	7.66876e-08	0.000754295	1.36212e-09	7.53337e-05	8.22784e-06	0.0060012	0.756265	0.147294	0.457028	0.711702	0.169515	0.418469	0.779675	0.127138	0.44991	0.648	0.282	1.014	YES	0.452381		0.481481		0.639789	0.00643832	0.725756
ENSG00000116729	WLS	Protein coding	chr1	0.169121	0.651665	0.0989419	0.00246477	0.0101431	0.00479368	0.00550349	0.00671295	1.04387e-08	0.00248034	0.00202113	0.0123167	6.65249e-08	0.0133415	2.96098e-05	0.000242014	7.55384e-10	2.93108e-05	0.00691327	1.12801e-08	0.00029506	2.61362e-08	0.000610694	0.0123749	4.11141e-08	0.756092	0.148081	0.459038	0.800763	0.107069	0.430324	0.730367	0.138673	0.375628	0.464	0.127	0.802	YES	0.5		0.541667	Neutrophils	0.63911	-0.0158125	0.348641
ENSG00000283063	TRBV6-2	Non protein coding (polyA+)	chr7	0.198177	0.689273	0.0274581	0.0105097	0.0322666	0.00352048	0.0103151	0.00354556	0	0.0115581	0.000830795	0.000519258	0.000378703	4.85804e-10	0.00132648	0.00529766	7.0683e-09	0.000762056	0.00410298	0	1.67559e-07	5.48453e-11	4.4935e-05	0.000113358	0	0.755894	0.105921	0.327995	0.707029	0.0981092	0.236767	0.765843	0.0974574	0.318748
ENSG00000233429	HOTAIRM1	Non protein coding (polyA+)	chr7	0.190185	0.713242	0.0466327	4.93865e-10	0.0301284	0.00217312	0.001661	0.000530146	6.73578e-11	5.67803e-05	0.000724622	3.11831e-05	0.00240818	1.28618e-10	0.0012176	0.00037724	5.41025e-08	2.14609e-05	0.0069858	1.3245e-06	0.000750202	0	0.00145351	0.00142031	0	0.755809	0.0837713	0.259285	0.677464	0.102777	0.215876	0.800259	0.0723795	0.289987					0.283333		0.275		0.649865
ENSG00000277117	CH507-9B2.1	Protein coding	chr21	0.227662	0.695817	0.00710573	0.00290381	0.00928373	4.59527e-05	0.00902876	0.00780859	2.23686e-09	0.000915301	0.00140389	0.000122143	0.00151944	1.78698e-08	0.0012123	0.00118262	0.00904794	0.00511681	0.00658015	6.56976e-10	0.00203351	0.010532	0.00062868	4.93336e-05	4.11955e-08	0.755687	0.124728	0.385799	0.678147	0.144108	0.303636	0.696713	0.128993	0.296323	0.606	0.211	1.001	YES						-0.00661997	0.682507
ENSG00000227775	RP1-283E3.4	Non protein coding (polyA+)	chr1	0.202602	0.701114	0.000363579	0	0.0105976	0.0393503	0.00350775	0.00618453	1.43069e-10	0.00156073	0.00839501	0.00213958	0.00943548	0	0.00284686	0.000330858	3.84229e-06	0.00312645	0.00424969	2.10323e-10	0.00066564	0	0.000779289	0.00274624	9.17645e-09	0.755558	0.101263	0.312997	0.778833	0.103192	0.363386	0.750588	0.0847292	0.254986									0.953057
ENSG00000282939	TRBV7-2	Non protein coding (polyA+)	chr7	0.16628	0.64202	0.0556064	0.0149971	0.0628928	0.00433075	0.0114207	0.00276125	1.34271e-09	0.00582103	0.0100492	2.27333e-05	1.91121e-06	6.24359e-10	0.0012334	0.00900281	5.33981e-08	1.62302e-05	0.0085158	1.18218e-08	0.00356403	1.52812e-10	0.000774263	0.000689386	8.26801e-09	0.755532	0.0886184	0.273877	0.71859	0.104935	0.267954	0.781478	0.074095	0.264978
ENSG00000214401	KANSL1-AS1	Non protein coding (polyA+)	chr17	0.213365	0.730939	0.00155162	0.00981838	0.000154809	0.00459803	0.0177978	0.000439089	0	0.00302401	0.000577456	0.00148008	0.00513125	2.93848e-08	0.0021114	5.553e-05	0	3.09091e-07	0.00227445	0.00262492	0.00334352	3.63509e-10	0.00069206	2.13072e-05	0	0.755194	0.130619	0.402943	0.745674	0.110137	0.322918	0.748768	0.127352	0.379558					0.1875		0.208333		0.890506
ENSG00000115523	GNLY	Protein coding	chr2	0.166367	0.65895	0.0502844	4.7606e-10	0.00247532	0.020789	0.00790755	0.00254326	0.0160979	0.0294873	0.0117594	0.0102459	0.00301418	1.13248e-08	0.0040119	0.00118747	0	0.00417968	0.00266338	4.31235e-08	0.00285206	6.26283e-11	0.00451442	0.000669424	4.59206e-07	0.754161	0.149944	0.459985	0.83534	0.10142	0.514515	0.727308	0.152499	0.406736	0.716	0.323	1.108	YES	0.15		0.133333		0.83451	-0.0687763	6.81873e-06	High in winter
ENSG00000164821	DEFA4	Protein coding	chr8	0.183061	0.554086	0.00528266	9.62281e-08	0.00111684	0.000323256	1.80695e-09	0.00173982	0.0101601	0.000433069	0.0192211	0.000254223	0.000267596	0.120037	0.0376691	0.0104628	9.1764e-05	0.000847442	0.0160573	0.0168976	0.0075959	0.00268917	0.000456088	0.000670928	0.0105779	0.753906	0.385595	1.18126	0.759006	0.406011	1.27872	0.75112	0.333458	1.00638	0.703	0.312	1.095	YES	0.520833	Neutrophils	0.583333	Immature Neutrophils		-0.0551879	0.0494862	High in winter
ENSG00000197766	CFD	Protein coding	chr19	0.204417	0.705578	0.00057366	0.00622507	0.0289581	0.00493752	0.00749421	0.00341492	0.00850147	0.000457111	1.88619e-05	0.0131447	0.000944828	0	0.00514543	0.000495934	0	3.82586e-05	0.00319314	1.13436e-08	0.0052992	0	0.00112181	4.03675e-05	0	0.753841	0.333074	1.02001	0.773686	0.330271	1.12908	0.773122	0.29091	0.991323	0.69	0.382	0.998	YES	0.183333		0.266667		0.992727	0.0689151	0.00227801	High in summer
ENSG00000170298	LGALS9B	Protein coding	chr17	0.227419	0.686333	0.0171386	0.00811782	0.00173611	0.00412343	0.00262307	0.000644654	0.00397756	0.0174058	0.00265412	0.00316729	0.00706559	4.46128e-11	0.00912165	0.00287856	2.83673e-08	0.00100246	0.00129881	3.20994e-11	0.000240019	6.53366e-11	1.06624e-06	0.00305145	2.22221e-09	0.752608	0.183157	0.557196	0.753273	0.181879	0.55529	0.695509	0.173788	0.39696	0.554	0.221	0.887	YES	0.805556	Lymphocytes	0.864583	NK cells	0.764341	-0.0462965	0.00734404	High in winter
ENSG00000244682	FCGR2C	Non protein coding (polyA+)	chr1	0.182891	0.652412	0.00370883	0	0.0384998	0.000229099	0.00108463	0.02445	0.0221646	0.00124553	0.00543304	0.000740302	0.00446953	0.043416	0.00568687	7.8764e-05	2.43473e-05	0.000558515	0.00618514	0	0.000604207	2.14779e-06	0.00376883	0.00234634	0	0.752367	0.135516	0.41173	0.775961	0.175707	0.608563	0.721983	0.119059	0.309183					0.354167		0.4375		0.520492
ENSG00000240356	RPL23AP7	Non protein coding (polyA+)	chr2	0.232848	0.705948	0.00344896	0.0165255	0.000285824	0.00168278	0	0.00042922	0	0.000923684	0.00306062	0.000710899	0.00328861	0.0141753	0.0109226	0.000232119	1.64364e-08	0.000502024	0.000707241	0	0.000707325	0	0.00110986	0.00249081	1.69919e-09	0.752215	0.106474	0.323228	0.668429	0.12368	0.249332	0.754828	0.10923	0.336292					0.583333		0.472222		0.671296
ENSG00000007129	CEACAM21	Protein coding	chr19	0.201878	0.656526	0.0129719	0.0281067	0.000437539	0.0196469	5.80562e-09	0.00459766	2.79554e-08	0.00129433	0.00270155	4.4997e-05	0.000938893	2.05742e-05	0.00455649	0.00113542	6.47821e-06	0.000175572	0.0084963	0.048068	0.00751611	4.12348e-07	3.00907e-05	0.000850629	0	0.751989	0.047143	0.142941	0.761551	0.0401971	0.12838	0.745848	0.0501292	0.147112	0.852	0.799	0.905	YES	0.466667		0.391667		0.241144	-0.00655308	0.500915
ENSG00000105499	PLA2G4C	Protein coding	chr19	0.211288	0.719915	0.016904	0.00905268	0.00298409	1.84832e-07	0.000493407	0.0124492	0.0143499	0.00272475	0.00141638	8.45693e-05	0.000694337	0	0.000201069	0.00309285	1.36392e-07	0.000285262	1.05225e-05	0	0.000162214	0	0.00154745	0.00234397	3.84792e-09	0.751916	0.167245	0.506901	0.741379	0.157726	0.452146	0.767075	0.134857	0.444116	0.859	0.806	0.912	YES	0.611111	Monocytes	0.611111	CD14 Monocytes	0.749853	-0.0224999	0.197224
ENSG00000101425	BPI	Protein coding	chr20	0.210337	0.614741	0.0105674	0.000921826	0.00131385	0.00158813	0.00300581	0.00609088	0	0.00884667	0.0277579	0.00318095	9.94296e-07	0.0538836	0.0277399	0.00570844	0.00116044	0.00234562	0.00854168	4.76291e-09	0.000498038	0.00249429	0.000793261	0.00128133	0.00720106	0.751815	0.248662	0.753261	0.716953	0.295441	0.748347	0.779198	0.206161	0.727531	0.478	0.143	0.813	YES	0.314815		0.425		0.983408	-0.0351551	0.108437
ENSG00000196743	GM2A	Protein coding	chr5	0.195934	0.646763	0.00567047	0.00674	0.055041	0.00118215	0.0124067	0.0383417	0.000444973	0.0093577	8.96417e-05	0.0038121	0.00355329	0	0.00148533	3.27386e-05	0.0111439	9.9147e-06	0.000425634	7.0672e-09	6.17655e-05	3.45351e-11	0.0034687	0.00403551	0	0.75169	0.0565932	0.17132	0.689345	0.0657254	0.145845	0.724495	0.0600225	0.157841	0.654	0.365	0.943	YES	0.266667		0.283333		0.98838	-0.0215591	0.0283493	High in winter
ENSG00000132740	IGHMBP2	Protein coding	chr11	0.219079	0.693278	0.0014395	0.0121777	0.00449708	0.0120559	0.00829582	0.000335458	1.39589e-07	2.07172e-05	0.00825268	0.00106955	0.000346128	9.99213e-09	0.00300361	0.00216717	0.0204538	0.00173361	0.000109644	0	0.00222215	0	0.00223787	0.00722415	6.76063e-09	0.751559	0.0557894	0.168768	0.656478	0.0657769	0.125701	0.779914	0.0515852	0.182801	0.624	0.357	0.891	YES	0.3125		0.302083		0.506528	0.0294451	0.00119371	High in summer
ENSG00000164512	ANKRD55	Protein coding	chr5	0.206259	0.573099	3.79976e-06	0.00781388	0.00561154	0.000353684	0	0.0148458	4.18496e-08	0.00201946	0.00722794	0.000102289	0.0315965	0.058514	0.00210736	0.00328174	0.0170798	0.00262107	0.000100347	7.52134e-11	0.000544502	0.0515562	0.00265542	0.00038111	0.0122263	0.751343	0.0674674	0.20386	0.731193	0.0724116	0.19697	0.763695	0.0596604	0.192812	0.357	0.041	0.672	YES	0.416667		0.574074	CD4+ T cells	0.555925	0.0220767	0.060972
ENSG00000104921	FCER2	Protein coding	chr19	0.207967	0.65063	0.0213254	0.0256615	0.0374916	0.00429565	0.000673224	6.08105e-06	3.3146e-09	0.000460256	0.00585496	0.000275244	0.000174243	3.8486e-06	0.000437373	0.0137646	0.00520215	0.00331749	0.0146429	0	0.00303045	0	0.00287861	0.00190708	7.82624e-09	0.751006	0.122106	0.368291	0.742616	0.134019	0.386676	0.764081	0.104022	0.336901	0.455	0.078	0.833	YES	0.740741	Lymphocytes	0.716667	B cells	0.433594	-0.0291068	0.0206622	High in winter
ENSG00000225783	MIAT	Non protein coding (polyA+)	chr22	0.190095	0.646304	0.0250872	0	0.0462861	1.593e-06	1.05907e-09	0.0108537	5.48257e-09	0.00224577	0.0185128	0.000174271	0.00313662	0.0328954	0.000367433	0.00115032	1.82147e-09	0.000867415	0.000207059	0.0175411	0.00012114	1.97089e-09	0.00178985	0.00236225	8.56961e-07	0.75069	0.0882814	0.265821	0.825703	0.0666695	0.315834	0.721179	0.0854913	0.221126	0.687	0.581	0.793	YES	0.314815		0.341667		0.531167
ENSG00000140092	FBLN5	Protein coding	chr14	0.163815	0.689463	0.0333345	1.83717e-11	0.0735736	0.000346922	6.80032e-11	0.00630461	0.00113285	0.00870927	0.000122457	0.00203837	0.000332959	0	0.001182	0.00168829	4.0247e-10	0.000358819	0.00213376	0	0.00311478	0.00702969	3.17004e-05	0.00528693	1.36339e-10	0.750621	0.0773004	0.232671	0.720607	0.0857598	0.221191	0.769627	0.0598212	0.199849	0.755	0.665	0.845	YES	0.690476	Lymphocytes	0.65625	CD4+ T cells		-0.00884663	0.504191
ENSG00000211935	IGHV1-3	Non protein coding (polyA+)	chr14	0.218525	0.727757	0.0042935	0.00301752	0.00033603	0.00320006	0.00331981	0.000316516	2.47072e-09	0.0105473	0.000501549	0.000297075	5.31994e-05	6.46159e-10	0.00842808	0.00423576	9.43442e-08	0.00851696	7.21773e-05	8.70724e-08	0.000603687	7.95286e-10	0.00535569	0.000622893	3.3519e-08	0.750166	0.313242	0.940561	0.717639	0.236319	0.60062	0.766859	0.281056	0.924463					1		1	Plasmablasts
ENSG00000109272	PF4V1	Protein coding	chr4	0.230791	0.697266	6.8457e-06	0.00528222	0.0123787	2.01823e-05	0	2.03831e-07	5.05074e-08	0.00293175	0.01073	0.0101807	1.69262e-05	1.74582e-09	0.025462	0.0011143	1.91035e-08	0.000249873	1.43577e-05	0	0.000149262	0	0.00106012	0.00234567	2.40528e-08	0.749758	0.172775	0.517658	0.750252	0.162618	0.488511	0.760904	0.161963	0.515436	0.645	0.517	0.772	YES	0.666667	Megakaryocytes	0.708333	Megakaryocytes		-0.0222025	0.23812
ENSG00000136573	BLK	Protein coding	chr8	0.215646	0.688412	0.0121092	0.00618512	0.0404461	0.00309873	0	0.00711297	4.17833e-10	0.00160667	0.000276892	0.000139668	0.00215011	6.081e-08	3.21759e-05	0.00165488	0	0.0023949	0.00310354	0	0.00135622	0	0.00827086	0.00600433	0	0.749418	0.086473	0.258616	0.806601	0.113328	0.47265	0.713874	0.0774356	0.1932	0.314	-0.076	0.704	NO	0.666667	Lymphocytes	0.658333	B cells	0.712466	-0.00413372	0.749556
ENSG00000233306	TRGV2	Non protein coding (polyA+)	chr7	0.245368	0.673003	0.0264288	0	0.0118188	3.54333e-06	0.000231108	3.18277e-07	2.26465e-06	0.00797922	0.00195522	0.00027294	0.000884295	0.0115431	0.00059804	2.18617e-05	9.46336e-07	0.000285399	0.0157199	0	0.00180255	3.87758e-10	0.00200613	7.48305e-05	1.28007e-07	0.748282	0.114012	0.338924	0.705325	0.113923	0.272683	0.793934	0.105584	0.406795					0.916667	Lymphocytes	0.972222	CD8+ T cells
ENSG00000162383	SLC1A7	Protein coding	chr1	0.231801	0.597385	0.0216613	6.87509e-08	0.00587679	0.0161791	0.00083054	0.00166665	0.00655768	0.0169621	0.0274852	0.0119329	0.000178918	0.0355003	0.00306882	0.000524512	1.44434e-05	0.000542429	0.000587467	0.0055386	0.000760968	4.97713e-07	0.00399054	0.00154635	0.00940727	0.747955	0.155648	0.461892	0.726998	0.170074	0.452901	0.74513	0.124751	0.364718	0.701	0.601	0.802	YES	0.722222	Lymphocytes	0.797619	NK cells	0.930194	0.00769405	0.682473
ENSG00000273136	NBPF26	Protein coding	chr1	0.217378	0.699734	0.0298427	5.37582e-11	0.000455627	0.0240354	0.00234417	6.04457e-05	0	0.00074359	0.009394	0.000155119	0.00367587	1.85572e-10	0.00449253	0.00233014	0	0.0012969	5.9656e-05	1.89213e-09	9.19136e-05	0	0.00379373	0.000116011	0	0.746978	0.0999302	0.295017	0.784718	0.0995167	0.362744	0.748958	0.0918542	0.274038	0.829	0.518	1.139	YES	0.5		0.541667	Neutrophils	0.841797	0.0120812	0.346962
ENSG00000177455	CD19	Protein coding	chr16	0.219897	0.678545	0.0126429	0.00981389	0.0460651	0.00577002	0	0.000876454	3.82134e-10	0.00100128	0.00179428	0.000278525	0.00163911	0	0.0012056	0.00628518	8.10179e-09	0.00301352	0.00511045	2.39784e-08	0.000316914	0	0.00348256	0.00226159	0	0.746414	0.106243	0.312719	0.823256	0.126054	0.587148	0.685284	0.106294	0.231452	0.379	0.009	0.75	YES	0.625	Lymphocytes	0.675	B cells	0.513323	-0.0179557	0.180306
ENSG00000186281	GPAT2	Protein coding	chr2	0.26903	0.668591	0.0187549	0.00349289	0.00126124	0.00426956	0.0071487	0.00363248	2.1463e-05	0.00503574	2.01251e-06	0.000522979	0.000931639	0.00391838	0.000326365	0.00492177	6.27633e-06	0.000372991	0.0015714	1.36762e-08	0.00246787	3.60065e-06	0.000963735	0.00275348	0	0.746332	0.114306	0.336305	0.679165	0.151246	0.320167	0.694258	0.117399	0.266581	0.625	0.49	0.76	YES	0.633333	Lymphocytes	0.616667		0.479196	0.00758932	0.616916
ENSG00000211804	TRDV1	Non protein coding (polyA+)	chr14	0.23049	0.659245	0.0327211	6.31209e-11	0.0507315	0.00305516	0.000857312	0.00215679	4.55419e-08	0.000137486	0.00727792	0.00198597	0.00372615	0	5.87529e-05	0.000794761	1.15045e-08	0.000610235	0.00465184	3.75712e-09	0.00101487	0	0.00041722	6.76074e-05	1.61465e-09	0.746195	0.116098	0.34133	0.811021	0.107131	0.459761	0.752425	0.110897	0.337035					1	Lymphocytes	0.958333	CD8+ T cells
ENSG00000157168	NRG1	Protein coding	chr8	0.195945	0.679839	0.0251673	0.000628126	0.00269043	1.50755e-06	0.00226927	0.0362494	0	0.0167273	0.00172117	0.00132046	9.07088e-08	3.41648e-10	0.00451142	0.000874801	0.0121489	0.00175919	0.0166668	0	0.000884444	0	0.000253021	0.000343069	0	0.744808	0.132726	0.387376	0.777576	0.120196	0.420196	0.72579	0.126838	0.335718	0.564	0.21	0.919	YES	0.5		0.583333	CD14 Monocytes	0.52912	0.0044554	0.803894
ENSG00000187621	TCL6	Non protein coding (polyA+)	chr14	0.23448	0.698026	0.0029043	0.00285243	0.027984	4.99365e-06	5.49335e-09	0.00190077	4.63072e-09	0.00439373	0.000966723	0.0019358	2.24016e-06	0.0109611	0.00287329	0.000161366	2.58804e-07	0.000865179	0.00172004	7.87211e-09	3.46942e-06	0.00744443	7.77431e-05	0.00044254	2.56592e-11	0.744587	0.108885	0.317425	0.743311	0.0955589	0.276716	0.744596	0.103954	0.303064					0.805556		0.854167	B cells	0.734124
ENSG00000171101	SIGLEC17P	Non protein coding (polyA+)	chr19	0.203575	0.639626	0.0275097	0.00251975	0.0261392	0.00042309	0.000404897	0.00764236	4.44096e-11	0.00713802	0.0233395	0.0162213	0.00527629	2.17338e-10	0.000858594	0.0059486	0	0.0153884	0.00435932	1.50366e-08	0.00315957	0	0.0104579	1.12118e-05	1.00267e-06	0.743946	0.0917036	0.266439	0.806634	0.0831306	0.346783	0.765551	0.0778104	0.254076					0.395833		0.537037	NK cells	0.649301
ENSG00000176720	BOK	Protein coding	chr2	0.225307	0.655194	0.0144683	0.0165421	0.000280698	0.0134427	0	0.00222601	0.00924087	0.0217804	0.000298275	0.0134814	0.00173587	5.50911e-11	0.0111242	0.00152962	0	0.00276314	0.001741	5.3105e-08	0.000652755	0.00769202	0.000228449	0.000271387	7.81801e-08	0.74341	0.161504	0.467922	0.762758	0.147807	0.475214	0.743509	0.133959	0.388318	0.685	0.572	0.798	YES	0.966667	Lymphocytes	0.916667	NK cells		-0.0044429	0.816175
ENSG00000172215	CXCR6	Protein coding	chr3	0.222327	0.606402	0.0469819	0.029996	0.00269098	0.000157314	0	0.00312793	2.81523e-05	0.00150281	0.045538	0.000139145	0.00274363	2.06954e-10	0.00347321	0.000690317	2.67364e-08	0.000294131	0.00823447	0	0.00157419	0.0238726	1.85885e-05	0.000199925	7.6152e-06	0.743223	0.0912974	0.264254	0.709844	0.0949775	0.232355	0.761084	0.0819985	0.261213	0.625	0.502	0.749	YES	0.777778	Lymphocytes	0.77381	CD8+ T cells	0.743302	-0.0354129	0.0093313	High in winter
ENSG00000131401	NAPSB	Non protein coding (polyA+)	chr19	0.224296	0.634567	0.0237132	0.0275532	0.00151062	0.0257187	8.00053e-10	0.0400732	2.5394e-06	0.000922803	0.000203028	0.000242415	0.000265813	6.60132e-08	0.00112581	0.00219631	0.00191937	0.000197422	0.00470702	3.48424e-07	0.000716517	0.00621561	6.20342e-05	0.00379094	1.84418e-09	0.743177	0.104935	0.303654	0.742429	0.112764	0.325032	0.728218	0.107928	0.289184					0.433333		0.533333		0.981084
ENSG00000261172	RP11-356C4.5	Non protein coding (polyA+)	chr16	0.17203	0.653896	0.0771091	0.0196497	0.0246367	0.00320266	0.0106601	6.80485e-05	0	0.00039189	0.000651267	0.00233835	0.00130328	1.48405e-06	8.39071e-06	0.000234749	0.030301	8.23772e-07	0.00235965	4.47675e-06	0.00105392	0	9.63559e-05	1.68766e-06	9.75599e-08	0.742364	0.324237	0.934273	0.817179	0.346232	1.54759	0.754689	0.307859	0.947116	0.305	-0.027	0.638	NO					0.997983
ENSG00000126353	CCR7	Protein coding	chr17	0.163554	0.474872	0.0831041	0.016739	0.105237	0.00133403	3.23743e-11	0.00828779	0	0.0122561	0.0423736	0.00207114	0.000799923	0.0536438	0.000755572	0.00178197	0.0139062	0.000976834	0.00778581	0.0049967	0.000676449	0.00333171	0.000328676	0.00118717	0	0.741969	0.0766018	0.220268	0.678815	0.103565	0.218881	0.710394	0.064836	0.159041	0.712	0.615	0.81	YES	0.483333		0.433333		0.999797	-0.00684679	0.577217
ENSG00000151715	TMEM45B	Protein coding	chr11	0.192223	0.640059	0.114222	0.0049119	4.44983e-05	5.24608e-05	0	0.0202014	0.00405486	0.00409079	0.000119293	0.0131914	0.000748538	1.43877e-10	4.96507e-05	0.00116279	1.10861e-09	0.00160764	0.00140902	0	5.02425e-06	0	5.3244e-05	0.00179437	2.90316e-10	0.740417	0.081947	0.233739	0.737147	0.0819298	0.229764	0.776683	0.0666904	0.231945	0.716	0.615	0.817	YES	0.666667	Neutrophils	0.708333	Neutrophils	0.755213	0.0013822	0.924198
ENSG00000247982	LINC00926	Non protein coding (polyA+)	chr15	0.207143	0.64944	0.00554043	0.00216102	0.0838169	0.00249828	0.00311385	0.0078472	4.72578e-11	0.0143209	0.000133577	0.000346352	0.000377905	0	0.00464652	0.00703576	0	0.000233546	0.00691931	0	0.000584614	3.32056e-10	0.00337289	6.26522e-05	0.000404884	0.739231	0.103927	0.294612	0.771102	0.108328	0.36493	0.783394	0.0827556	0.2993	0.418	0.081	0.756	YES	0.62963	Lymphocytes	0.683333	B cells	0.405662
ENSG00000276758	AC010518.2	Non protein coding (polyA+)	chr19	0.200466	0.686243	0.037073	1.19228e-10	0.0275219	0.00308377	0.00121262	0.00396766	0.00660394	0.00911568	0.000768814	0.00196247	0.000419951	4.06621e-09	0.000681643	0.000484569	9.4593e-08	0.000448902	0.00146828	1.42764e-09	0.00075646	1.82833e-09	0.00152388	0.000281087	0.0159162	0.739132	0.139454	0.395123	0.804204	0.115251	0.473378	0.660291	0.138619	0.269434
ENSG00000166831	RBPMS2	Protein coding	chr15	0.229541	0.701163	0.00711452	0	0.00253348	0.0016867	0.00318572	6.77847e-06	0	0.0050565	0.0121197	0.00140016	0.00211569	7.21002e-11	0.0260324	0.00218007	4.74638e-11	0.000491068	0.0021001	3.85468e-10	0.000125429	0	1.16923e-07	0.00314774	6.77939e-10	0.738274	0.14537	0.410057	0.798194	0.121524	0.480657	0.748885	0.126922	0.378511	0.144	-0.332	0.619	NO	0.555556		0.666667			-0.0321639	0.0384529	High in winter
ENSG00000019169	MARCO	Protein coding	chr2	0.19203	0.573281	0.0176683	0.035305	0.0586691	0.00263436	0	0.091366	9.37601e-11	0.00054215	0.0081136	0.000423338	0.000987693	0	2.22865e-06	6.8186e-05	1.39837e-08	0.000138885	0.00852858	4.59136e-09	0.00697824	3.23027e-10	0.0032461	1.6307e-05	1.71069e-09	0.73763	0.179952	0.50592	0.723418	0.156097	0.408283	0.747089	0.149707	0.442228	0.778	0.698	0.858	YES	0.75	Monocytes	0.791667	CD14 Monocytes	0.984265	-0.0241321	0.192502
ENSG00000229474	PATL2	Protein coding	chr15	0.246964	0.67867	0.00375708	0.00479772	0.00534336	0.000860352	0.0124967	0.0071238	7.31427e-09	0.00479791	0.0230098	0.000911911	1.24595e-05	0	0.00316939	0.000917977	4.5304e-08	0.000511679	0.00203094	2.28577e-10	0.000385893	0	0.000513507	0.00372471	1.87295e-09	0.73729	0.0462112	0.129691	0.805844	0.0389826	0.161797	0.727839	0.042901	0.11473	0.478	0.115	0.841	YES	0.25		0.2		0.512466	0.0211799	0.0320873	High in summer
ENSG00000105048	TNNT1	Protein coding	chr19	0.201436	0.632839	0.00760113	0.0106194	0.0135137	0.0238231	0.000244122	0.0259669	7.4737e-08	0.000443043	0.00430251	0.00208826	0.0419315	0.0196705	0.000415791	0.00165616	2.35118e-06	0.00594858	0.000138059	2.07758e-09	0.0038059	2.98215e-09	0.00193287	0.00162044	8.35524e-08	0.736819	0.185497	0.51933	0.753076	0.162394	0.495273	0.751368	0.166004	0.501666	0.407	0.045	0.769	YES	0.611111	Monocytes	0.722222	CD14 Monocytes	0.534393	0.00811518	0.674385
ENSG00000110237	ARHGEF17	Protein coding	chr11	0.249679	0.707433	0.0152206	0	0.000885756	0.00104237	0.000868159	0.000597106	0.00878631	0.00193199	0.000192278	3.92073e-05	0.00426613	8.45484e-07	0.000174458	0.00126653	1.01134e-08	0.00107622	2.58299e-05	0	0.00328645	2.07019e-08	0.00152981	0.00169831	0	0.736696	0.133474	0.373446	0.714704	0.118092	0.295836	0.760939	0.129108	0.410955	0.505	0.097	0.913	YES	0.7	Neutrophils	0.733333	Immature Neutrophils		0.0185669	0.258607
ENSG00000037280	FLT4	Protein coding	chr5	0.251727	0.600855	0.0181708	5.32391e-10	0.0105385	0.00045835	0.00118952	0.0295261	0	0.00465748	0.0472304	0.000403203	0.0040406	0	5.35587e-07	2.76707e-05	0	0.000215848	0.000139321	6.78489e-07	0.000613736	7.7873e-10	0.00881477	8.40178e-06	0.0213821	0.735994	0.0923383	0.257419	0.635126	0.117872	0.205177	0.737253	0.0753126	0.211323	0.501	0.123	0.878	YES	0.75	Lymphocytes	0.722222		0.481404	0.0219335	0.102501
ENSG00000233695	GAS6-AS1	Non protein coding (polyA+)	chr13	0.23238	0.682817	0.0122198	0.013069	0.00977884	0.00291547	0.0058599	0.00111612	1.72402e-07	0.000278805	0.00912357	4.22111e-06	0.00157354	2.07353e-09	1.35465e-05	0.00163928	0	0.0011823	0.00399294	0.0190408	0.000385086	1.13468e-08	0.0010685	0.00154105	4.93597e-08	0.735693	0.152605	0.424773	0.754758	0.131383	0.404346	0.690324	0.166491	0.37114					0.583333	Lymphocytes	0.583333		0.987289
ENSG00000211713	TRBV6-4	Non protein coding (polyA+)	chr7	0.232438	0.542225	0.0203411	0.00687777	0.00040181	0.0175939	0.000292785	0.00165005	6.32391e-06	0.00184344	0.0923845	0.00147776	0.000535596	0.0427854	2.20038e-05	0.000858947	0.0208316	0.00192793	0.000641427	2.75998e-07	0.00290922	1.6655e-08	0.00429501	2.33628e-06	0.0076576	0.735285	0.102394	0.284414	0.645986	0.113313	0.206768	0.704242	0.0876587	0.208728
ENSG00000197930	ERO1A	Protein coding	chr14	0.183713	0.584339	0.0939178	0.0921539	0.00746957	0.0066367	0.00217363	0.00294341	0.0142342	0.00188969	0.000560481	0.0045945	5.94912e-07	0	0.0007169	0.00125377	0	0.000240626	0.00025494	9.52982e-11	1.93757e-05	0	0.00231422	0.00057369	0	0.734787	0.0419768	0.116299	0.699325	0.0479678	0.111566	0.761903	0.0353843	0.113228	0.741	0.398	1.083	YES	0.116667		0.1		0.986286	-0.00474261	0.621302
ENSG00000206561	COLQ	Protein coding	chr3	0.214203	0.638828	0.0298679	0.0229658	4.56156e-05	0.00160794	0.00412115	0.0228074	0.000221768	0.0137624	0.001897	0.00571235	0.00606017	0	0.0129536	0.0117256	5.94555e-08	0.00163637	1.43943e-05	1.47206e-08	0.00336597	1.74498e-10	0.00749807	0.000705602	3.75541e-07	0.734535	0.0708717	0.1961	0.757332	0.0745675	0.232715	0.6972	0.074584	0.171731	0.524	0.13	0.917	YES	0.47619		0.46875		0.856082	-0.0197675	0.086651
ENSG00000125498	KIR2DL1	Protein coding	chr19	0.201568	0.626646	0.0198891	1.96192e-09	0.0039929	0.00193283	0.0105903	0.00984028	0.0357463	0.0139596	0.0346914	0.00477571	0.000120484	0.0205916	0.00454612	0.0010514	0	0.00814754	0.00160539	6.43753e-06	0.000228713	0	4.03441e-05	2.9121e-05	6.4626e-07	0.733953	0.159965	0.441301	0.747562	0.162797	0.4821	0.692805	0.12985	0.292846	0.721	0.626	0.816	YES	0.595238	Lymphocytes	0.75	NK cells	0.972339	-0.0735003	3.71263e-06	High in winter
ENSG00000256553	TRAV1-2	Non protein coding (polyA+)	chr14	0.201857	0.553288	0.0560948	3.15547e-10	0.0273115	0.0040034	0.00558261	0.0361125	0	0.00249225	0.0820136	8.51834e-05	0.00227354	0	0.00286851	0.00952693	0	0.00432998	0.000617359	0	0.000435867	9.59262e-10	0.00640555	0.00470228	1.51712e-10	0.733876	0.1144	0.315475	0.634711	0.112879	0.196134	0.695905	0.103886	0.237738					1		1
ENSG00000248810	RP11-362F19.1	Non protein coding (polyA+)	chr4	0.230849	0.67703	7.73911e-06	0	0.0178851	1.38702e-05	7.47354e-10	0.0413453	1.35921e-07	0.000629274	0.00118012	1.50514e-05	0.000933888	2.50573e-11	0.0238303	0.000132175	1.64313e-09	0.00113803	0.000185918	1.4561e-08	0.000178415	0	1.79476e-09	0.0013412	0.00330402	0.733695	0.11874	0.327139	0.695967	0.124448	0.284876	0.726741	0.109708	0.291772	0.797	0.724	0.87	YES					0.902329
ENSG00000204252	HLA-DOA	Protein coding	chr6	0.190401	0.607199	0.0474775	0.00353427	0.087629	0.00603995	0.00121994	1.16285e-07	1.71042e-08	0.00276001	0.000915249	0.000507019	0.000184503	0.0107446	0.00172139	0.00478477	5.37447e-09	0.0019114	0.00307892	6.57904e-09	0.000496918	0.0234521	0.00339709	0.00254417	0	0.733035	0.053387	0.14659	0.734137	0.0555519	0.153398	0.770094	0.0453243	0.151819	0.26	-0.116	0.636	NO	0.516667	DC	0.5		0.96395	-0.00529799	0.631098
ENSG00000150687	PRSS23	Protein coding	chr11	0.201375	0.62174	0.048594	0.00711397	0.0132846	2.1959e-05	0.00646704	0.00911781	0.00512846	0.0363445	0.0291867	0.00994274	0.000348907	0	0.00349438	0.00132289	8.89187e-08	0.00394874	0.000772121	3.64286e-10	0.000740383	0	0.000164591	0.000890924	8.41378e-08	0.732945	0.13729	0.376799	0.791054	0.0950592	0.359888	0.760289	0.12323	0.390848	0.642	0.529	0.755	YES	0.481481		0.508333		0.987916	-0.049244	0.00238203	High in winter
ENSG00000138801	PAPSS1	Protein coding	chr4	0.218288	0.66921	0.0209617	0.000369388	0.0238122	0.00737111	0.0038943	5.79623e-05	1.01623e-06	4.1044e-06	0.00193516	0.00443524	0.0421496	9.81568e-09	0.000606212	0.000867138	0	1.43261e-05	0.000170967	1.04093e-10	0.000690574	1.22876e-10	0.00394608	0.00121486	3.71627e-08	0.732456	0.042278	0.115744	0.740915	0.0423276	0.121046	0.700114	0.0442695	0.103351	0.499	0.16	0.839	YES	0.166667		0.158333		0.705231	-0.0086722	0.357309
ENSG00000127946	HIP1	Protein coding	chr7	0.188143	0.704005	0.054532	0.00117317	0.0057225	2.33977e-05	0.0144905	0.00269224	4.24507e-07	0.0171963	0.00029167	0.00870553	7.97494e-05	3.50636e-10	4.28953e-08	0.000454746	2.42068e-05	1.63671e-09	8.51781e-06	0	0.000134666	3.57241e-09	3.08181e-06	0.00231933	8.61501e-09	0.732303	0.139422	0.3814	0.760714	0.103712	0.32971	0.727164	0.149643	0.398827	0.762	0.429	1.095	YES	0.166667		0.191667		0.978778	-0.0374972	0.00407786	High in winter
ENSG00000196526	AFAP1	Protein coding	chr4	0.249684	0.670486	0.000343682	0	0.00112156	0.00546566	0.0118649	0.00619727	4.96504e-09	0.00558667	0.00626065	0.000155932	9.74476e-05	0.0107503	0.00712159	1.79009e-06	4.96559e-10	0.000119523	0.0101027	2.82803e-09	0.0146338	4.4718e-08	2.93699e-06	3.01882e-06	4.56639e-07	0.732106	0.0938611	0.256506	0.744322	0.0814842	0.237214	0.683065	0.104873	0.226023	0.551	0.232	0.871	YES	0.452381		0.464286		0.951717	-0.0193989	0.108469
ENSG00000121691	CAT	Protein coding	chr11	0.165173	0.507186	0.0419239	3.09395e-11	0.0423732	0.00344151	0.00363672	1.1097e-05	0	8.28943e-06	0.00205566	0.000407342	0.213239	0	0.00156923	0.00901524	0	0.0012667	0.00766937	0	0.000801442	0	0.000220342	1.82105e-06	0	0.731923	0.0551246	0.150505	0.752361	0.0490395	0.148989	0.754052	0.0489086	0.149949	0.343	-0.02	0.706	NO	0.0333333		0.05		0.989415	0.0195688	0.0687883
ENSG00000107317	PTGDS	Protein coding	chr9	0.213895	0.496549	0.0306838	0.0102655	0.00574457	0.0287374	0.000947847	0.00129908	0.0320942	0.0158184	0.0652204	0.00683335	1.02771e-06	0.0397603	0.0117618	0.000749486	0.0208921	0.00585291	0.00106835	0.000213516	0.00301379	0	0.00309211	0.005506	1.15299e-10	0.731894	0.208048	0.567945	0.723419	0.234001	0.61205	0.656072	0.189957	0.362358	0.785	0.418	1.152	YES	0.616667	DC	0.608333		0.726908	-0.00960614	0.592942
ENSG00000113303	BTNL8	Protein coding	chr5	0.0901875	0.610801	0.217775	0.00114677	0.0436428	0.00359505	0.000192499	0.0105401	8.46743e-07	0.00272202	0.000816949	0.0071547	0.00264977	0.00175199	7.83325e-05	0.00127508	4.66641e-07	0.00105814	0.000180572	0.00160978	0.00210637	0	0.000586579	0.00011799	9.83959e-06	0.731837	0.157034	0.428558	0.787744	0.123959	0.460046	0.764886	0.123803	0.402764	0.628	0.273	0.983	YES	0.433333		0.433333		0.342079	-0.000698115	0.972976
ENSG00000278195	SSTR3	Protein coding	chr22	0.194206	0.551309	0.035882	0.0302684	0.0296629	0.00478408	0.00637561	5.01777e-07	0	4.51464e-05	0.0267097	3.21787e-06	0.00257466	0.0848171	0.000119996	0.00870223	1.65234e-10	0.000849306	0.0150363	1.9641e-11	0.00468327	0	0.00336255	0.000608083	5.19547e-11	0.73177	0.0871157	0.237664	0.739781	0.0731859	0.208062	0.731719	0.0722735	0.197121	0.692	0.587	0.798	YES	0.888889	Lymphocytes	0.888889	CD4+ T cells	0.893996	-0.0373356	0.00287759	High in winter
ENSG00000092068	SLC7A8	Protein coding	chr14	0.230573	0.686431	0.000740525	0.00557549	1.9224e-05	0.00175615	0.0021555	0.00278115	0.00300518	0.0062677	0.00634703	0.00250659	0.0494229	1.30787e-08	0.000689972	0.000383115	0	0.00057415	0.00031101	2.29114e-10	0.000242067	0	0.000137436	8.10011e-05	7.1961e-08	0.730535	0.133931	0.363095	0.665246	0.151605	0.301279	0.773804	0.102623	0.351068	0.677	0.563	0.79	YES	0.619048		0.714286		0.554087	-0.0231607	0.140973
ENSG00000124587	PEX6	Protein coding	chr6	0.272793	0.633453	0.00112219	0.0287266	8.12738e-08	0.0134343	0.00241245	0.000367366	0	0.000381663	0.0196549	0.000959993	4.44352e-05	0	0.00181949	0.00748519	7.89812e-08	0.000107581	0.0120812	0	0.00299801	0	1.17795e-06	0.00215749	5.2105e-09	0.730479	0.0580785	0.15741	0.63978	0.0721749	0.128188	0.732976	0.0524108	0.143866	0.621	0.333	0.91	YES	0.3125		0.28125		0.997599	-0.0181748	0.0297518	High in winter
ENSG00000076864	RAP1GAP	Protein coding	chr1	0.236235	0.673825	0.00509357	0	0.00394104	0.00271642	0	0.000886246	1.19666e-10	0.0584388	0.00146639	0.00671773	6.32098e-05	0	0.00367133	0.00394207	1.37064e-10	2.06976e-05	0.00178136	0	1.17667e-05	0	0.000286835	0.000902566	0	0.73032	0.369369	1.00029	0.723208	0.364298	0.951849	0.719253	0.395704	1.01376	0.581	0.447	0.715	YES	0.933333	Neutrophils	0.95	Neutrophils	0.65886	0.0186749	0.514155
ENSG00000276775	IGHV4-4	Non protein coding (polyA+)	chr14	0.229305	0.728349	0.0139027	5.78066e-05	0.00229174	0.000510979	0.00519676	6.58088e-05	0	0.00356839	5.7141e-06	0.000169427	0.000233977	0	0.00201927	0.00250197	4.40557e-11	0.00798058	0.00116178	2.65176e-11	0.000786233	0	0.00084308	0.00105023	8.25789e-10	0.730287	0.328671	0.889923	0.732682	0.236432	0.648027	0.748629	0.285514	0.850314					1	Lymphocytes	0.958333	CD8+ T cells
ENSG00000238268	RP11-229P13.19	Non protein coding (polyA+)	chr9	0.23434	0.613954	0.0242925	0.00727622	0.000640842	0.0183391	0.0101042	0.000909141	0.0189848	0.0124841	0.0116991	2.45203e-06	0.00830719	0	8.89349e-05	3.8242e-05	0.0113745	0.0044144	7.26795e-05	0.0209243	1.99692e-05	0.00140299	1.16566e-05	0.000318561	2.58079e-08	0.729765	0.158303	0.427495	0.679997	0.195088	0.414556	0.713297	0.140868	0.35047
ENSG00000135631	RAB11FIP5	Protein coding	chr2	0.201431	0.595995	0.0675953	0.00139451	0.0380455	0.0015209	0.00913332	0.00252567	0.0244387	0.00708996	0.007983	0.0012325	0.00236506	0.016281	0.00157913	0.000698555	0.00242446	0.000720477	0.00102159	0.0160014	4.35603e-05	3.35848e-09	8.7719e-06	0.00047024	1.37029e-07	0.729596	0.0691975	0.186707	0.76054	0.0786666	0.24985	0.693435	0.0666085	0.150665	0.458	-0.016	0.932	NO	0.694444	Lymphocytes	0.597222		0.306447	-0.0368273	0.000304154	High in winter
ENSG00000077782	FGFR1	Protein coding	chr8	0.21975	0.718053	2.0823e-06	0	0.0100449	0.000354889	0.00795994	0.0148995	0	6.08764e-05	0.00749297	0.00123567	0.0088669	7.58749e-10	0.00294653	0.000258956	0.00411588	0.000695792	0.00213371	9.56976e-08	0.000818484	1.77848e-09	0.000306988	3.24263e-06	0	0.729533	0.0657241	0.177278	0.765115	0.0609503	0.198539	0.750188	0.0611853	0.18374	0.61	0.286	0.935	YES	0.47619		0.428571		0.18755	-0.0370141	0.000485171	High in winter
ENSG00000130558	OLFM1	Protein coding	chr9	0.239518	0.631864	0.0203877	0	0.00372443	1.01873e-05	0.00150456	0.00914769	0	8.93325e-06	0.0785897	0.000581048	0.00166729	0	0.00727854	0.000179535	4.02604e-11	0.000241758	0.000867721	0	0.00232968	0	0.0011659	0.000933369	4.81507e-10	0.729507	0.129368	0.348901	0.79814	0.0768352	0.303802	0.666529	0.129246	0.258331	0.658	0.31	1.006	YES	0.833333	Monocytes	0.809524	CD14 Monocytes	0.320835	0.00219147	0.898394
ENSG00000213366	GSTM2	Protein coding	chr1	0.208088	0.649952	0.00435465	0.000348392	0.0252522	0.00313298	0.0133284	0.0271018	3.69318e-09	0.00160954	8.62443e-06	0.000325859	0.0494444	2.79494e-07	0.00731448	4.81577e-05	2.0922e-11	0.00209981	0.000149994	1.63297e-07	3.36209e-05	3.88934e-11	0.00649338	0.000914051	1.34881e-10	0.728848	0.0942255	0.253275	0.69626	0.0918607	0.210571	0.751466	0.0921097	0.278502	0.766	0.681	0.851	YES	0.583333	Lymphocytes	0.5		0.566308	0.0200141	0.117252
ENSG00000167633	KIR3DL1	Protein coding	chr19	0.186474	0.628114	0.0148306	0	7.09164e-05	0.000282586	0.00946354	0.00524265	0.0297194	0.0322571	0.0186354	0.00872625	0.000910309	0.0351389	0.0194874	0.000468139	2.74087e-08	0.00679352	0.00160207	3.99883e-07	0.000142729	1.78674e-09	0.00154308	9.73857e-05	0	0.728702	0.203596	0.546855	0.800338	0.164159	0.658025	0.690689	0.193256	0.431538	0.457	0.085	0.83	YES	0.666667	Lymphocytes	0.768519	NK cells	0.388474	-0.0651753	0.000164402	High in winter
ENSG00000189337	KAZN	Protein coding	chr1	0.148827	0.658022	0.146816	0	0.0131852	0.00180845	0	0.00820237	0	0.000543061	0.00116219	0.00020727	3.32608e-05	0	0.000746315	0.00485558	1.0907e-09	0.00515266	0.0080266	0	0.000605648	8.19953e-11	0.00129554	0.000510544	5.84399e-10	0.728484	0.172524	0.462886	0.798184	0.118388	0.468229	0.745342	0.145006	0.424409	0.502	0.179	0.826	YES	0.5		0.518519	Neutrophils	0.872357	0.0151419	0.446468
ENSG00000167483	FAM129C	Protein coding	chr19	0.227632	0.658736	0.00977036	0.00215599	0.0708136	0.00198682	0	0.00192245	0	0.00490808	0.000147844	9.92526e-05	0.000385787	1.74957e-07	0.00134148	0.00454117	1.08699e-10	0.00216128	0.000814439	0	0.000783625	3.79816e-09	0.0106635	0.00113629	2.10181e-10	0.728132	0.0808897	0.216643	0.752659	0.0867258	0.263906	0.745664	0.0750176	0.219937	0.416	0.024	0.807	YES	0.45		0.483333		0.59148	-0.00160504	0.909778
ENSG00000146707	POMZP3	Protein coding	chr7	0.251746	0.673564	0.00709465	2.3877e-06	0.0132854	0.00745707	0.00622322	0.000427046	1.69147e-07	4.10507e-05	0.0113889	0.000167565	0.00137643	1.6816e-09	0.00332455	0.000570108	3.39446e-10	0.00193928	0.00911564	0	0.00171933	0.00352274	0.00125661	0.00577746	1.04223e-07	0.727971	0.0790308	0.211493	0.645321	0.0884128	0.160863	0.758767	0.0764172	0.24036	0.867	0.818	0.916	YES	0.595238	Neutrophils	0.47619		0.753836	-0.0365998	0.000697596	High in winter
ENSG00000255328	RP11-326C3.12	Non protein coding (polyA+)	chr11	0.165911	0.657949	0.0522962	2.65031e-10	0.0445893	0.000881492	0	0.00391648	4.25088e-10	0.00317098	0.00964309	0.00211432	0.00307595	9.64434e-11	0.000598914	0.0016274	1.69051e-07	0.000570446	0.00096212	1.94359e-09	0.0153676	0.0186164	0.00337277	0.000180523	0.0151563	0.726699	0.219152	0.582721	0.722607	0.222344	0.579204	0.768121	0.163017	0.540011	0.739	0.649	0.829	YES					0.925181
ENSG00000256039	RP11-291B21.2	Non protein coding (polyA+)	chr12	0.232178	0.445577	0.0039059	9.00427e-11	0.0810285	0.00215914	0.00688267	0.0183415	0.00036536	0.0188731	0.16693	0.00733032	0.000136393	3.64677e-10	0.0114951	5.77829e-05	0	0.000204936	0.00316368	0	0.000570782	3.94925e-10	0.000787256	1.36295e-05	1.45624e-10	0.726655	0.140129	0.372516	0.730582	0.121123	0.32845	0.607915	0.157318	0.243916	0.636	0.217	1.055	YES
ENSG00000230795	HLA-K	Non protein coding (polyA+)	chr6	0.256108	0.703197	0.00580234	0	0.00389862	9.97678e-05	0.00219702	0.00421832	1.46512e-07	0.00215473	0.00294797	1.89638e-06	0.00509256	0	0.00410796	0.00524659	0	0.000186758	0.000937606	4.72071e-08	0.00200343	0	7.53558e-06	0.00179227	0	0.726465	0.108778	0.288897	0.742702	0.0703034	0.202934	0.658676	0.130212	0.251279					0.8	Lymphocytes	0.783333	CD4+ T cells
ENSG00000164403	SHROOM1	Protein coding	chr5	0.245642	0.646066	0.000742994	6.18305e-10	0.00682512	0.00172391	0.00602131	0.0264465	0	3.3788e-05	0.000516984	0.000629895	0.000658222	3.88631e-10	0.0118746	0.00118748	0.0462416	0.000666516	0.00230217	0	0.000227799	2.06938e-08	0.000516387	0.00167625	2.68951e-09	0.726413	0.0998482	0.265111	0.681794	0.0904786	0.193861	0.711677	0.110569	0.272919	0.5	0.239	0.762	YES	0.857143	Monocytes	0.809524	CD14 Monocytes	0.403438	0.0283148	0.0271563	High in summer
ENSG00000204520	MICA	Protein coding	chr6	0.236224	0.645858	0.00036695	0.02572	0.0160097	0.0117071	0.00564834	0.0044847	2.20626e-08	0.000749131	0.00276709	0.000594538	0.00102487	0.00812975	0.000648632	0.00936291	1.19175e-08	0.000283109	1.36708e-06	0.0172381	0.000580256	0.00302546	0.00421647	0.000646247	0.00471347	0.72622	0.0410643	0.108926	0.694015	0.0440571	0.0999273	0.76341	0.0365735	0.118012	0.806	0.739	0.874	YES	0.444444		0.430556		0.307145	0.00687152	0.484728
ENSG00000196656	AC004057.1	Non protein coding (polyA+)	chr4	0.258593	0.701433	1.62186e-06	0.00589846	0.000102063	0.00867179	0.00196924	0.000264835	4.55236e-11	0.00347573	0.012857	0.000934994	0.00316926	0	0.000147429	7.24011e-05	0	7.89276e-05	0.00105046	0	0.000129441	6.48594e-09	0.000939246	0.000211661	6.20453e-11	0.725774	0.143389	0.379497	0.759839	0.115238	0.3646	0.649794	0.174813	0.324359					0.8	Lymphocytes	0.716667	CD4+ T cells
ENSG00000133985	TTC9	Protein coding	chr14	0.228152	0.63069	0.00459318	0	0.010564	0.00587777	0.00248442	0.0524428	5.37716e-09	0.000557264	0.0019569	0.00746396	5.85808e-05	0	0.00047853	1.02842e-05	0.0255022	0.000143241	0.00212585	2.08965e-08	1.44822e-05	0.013134	0.00848101	0.00527002	1.10058e-08	0.724375	0.0472554	0.124193	0.647284	0.0638237	0.117125	0.723757	0.0384393	0.100711	0.542	0.196	0.888	YES	0.407407		0.333333			-0.00849514	0.413844
ENSG00000160310	PRMT2	Protein coding	chr21	0.223735	0.607311	0.0100557	0.017042	0.00511158	1.40635e-05	0.0139537	0.00938402	4.8281e-08	0.000587487	0.00836695	0.000645288	0.00149328	3.39341e-08	0.002516	0.00272099	0.0681115	0.000483216	0.00272554	0	0.00254222	0.00604561	0.000243757	0.00174906	0.0151622	0.723963	0.0144901	0.0380032	0.694232	0.0167757	0.0380886	0.732533	0.0141878	0.0388572	0.817	0.752	0.882	YES	0.05		0.0416667		0.13273	0.00962447	0.0558232
ENSG00000174652	ZNF266	Protein coding	chr19	0.228672	0.670695	0.000764359	0.00684896	0.0291978	0.00556857	0.015604	0.0156274	1.19326e-10	0.00177738	0.000476647	0.00937363	8.1933e-05	0	0.00569261	0.000373996	8.46654e-09	3.03127e-06	0.00375853	0	0.00112737	1.1311e-10	0.00150924	0.000156993	0.00269066	0.723143	0.0424094	0.110772	0.758471	0.039349	0.123567	0.719402	0.0376079	0.0964197	0.601	0.285	0.916	YES	0.259259		0.203704		0.182055	0.0187339	0.0155104	High in summer
ENSG00000169397	RNASE3	Protein coding	chr14	0.248331	0.582341	0.00132937	2.51365e-09	0.000250062	0.0104079	0.0029032	0.00396639	4.32002e-11	0.00103444	0.0300642	0.00159389	0.0543126	0.0130334	0.00925064	0.00742327	0	8.22791e-07	0.00798347	2.66474e-08	0.0236276	1.99408e-08	0.00126065	0.000884767	1.26455e-06	0.722331	0.284185	0.739283	0.749074	0.238902	0.713178	0.728143	0.269296	0.721285	0.707	0.314	1.1	YES	0.604167	Neutrophils	0.625	Immature Neutrophils		-0.0108955	0.648763
ENSG00000162437	RAVER2	Protein coding	chr1	0.263821	0.713172	0.00549201	1.44987e-08	0.00196802	0.00411937	5.33385e-10	0.000785351	4.60549e-08	0.0002739	3.03319e-05	0.00551985	0.000550777	5.8629e-07	0.00054955	8.67403e-06	3.67374e-06	6.07241e-07	0.000109263	1.31543e-10	0.00228103	0	0.00111258	0.000201099	3.27755e-08	0.721909	0.130433	0.338599	0.677497	0.176965	0.371757	0.749599	0.100493	0.300834	0.026	-0.464	0.517	NO	0.555556		0.486111			-0.00148318	0.929005
ENSG00000250510	GPR162	Protein coding	chr12	0.249606	0.628732	0.00113038	0.0213468	0.0175068	0.0143839	0.00946923	0.00529627	0	0.00532969	0.0026484	0.00789116	0.00200366	0.00422691	0.00052926	0.00179337	0	0.0192941	0.0025665	0	2.87266e-05	2.70786e-11	0.00621711	2.32203e-07	4.67962e-09	0.721795	0.125123	0.324627	0.700163	0.149911	0.350063	0.723908	0.106972	0.280478	0.511	0.164	0.858	YES	0.541667		0.625		0.625477	0.0585474	1.60966e-05	High in summer
ENSG00000232022	FAAHP1	Non protein coding (polyA+)	chr1	0.244702	0.684635	0.0153409	0	0.0136187	0.00271245	0.00159608	0.0161458	4.00554e-11	2.04293e-06	0.00375802	0.000324834	2.90969e-06	3.2456e-08	0.00258471	0.0016965	0	0.000290869	0.00317519	0	0.000291611	5.29967e-09	0.00875782	0.000364535	0	0.721682	0.0833686	0.216175	0.734644	0.0853526	0.2363	0.649202	0.0848558	0.157038					0.666667	Lymphocytes	0.638889	CD4+ T cells	0.639614
ENSG00000205571	SMN2	Protein coding	chr5	0.243624	0.701637	0.000260255	0.0058191	0.00213053	0.000258929	4.23e-09	9.76406e-06	0.00760261	4.88288e-07	0.00262417	0.00126238	3.71302e-05	0.0265483	0.00505509	3.42138e-05	3.05237e-08	9.70181e-06	0.000130669	2.23279e-05	0.00169864	0	4.25461e-05	0.00119253	4.15131e-09	0.721055	0.107311	0.277393	0.755377	0.100811	0.311297	0.732548	0.0819335	0.224415	0.645	0.528	0.762	YES	0.638889		0.513889		0.208163	0.00792996	0.589018
ENSG00000102837	OLFM4	Protein coding	chr13	0.197422	0.564785	0.0157721	9.96319e-11	0.0064953	0.00849378	0.00263846	0.00189482	0.0210974	0.0083117	0.007751	0.0198065	0.00459338	0.0851246	0.019212	0.0109561	1.14354e-08	0.00619144	0.00750534	0.00319128	0.00210511	0.00612324	0.000146215	0.000382643	8.13511e-07	0.72105	0.411402	1.06342	0.68019	0.386477	0.821981	0.750109	0.385123	1.15604	0.625	0.22	1.029	YES	0.75	Neutrophils	0.775	Immature Neutrophils		-0.0565219	0.0461816	High in winter
ENSG00000135778	NTPCR	Protein coding	chr1	0.248472	0.677573	0.0100148	2.62035e-11	0.0221761	0.00808409	0.000435003	0.00112548	2.17137e-08	0.00498983	0.00059294	0.000919451	3.73631e-05	3.52983e-09	0.00154559	0.000103706	1.71601e-09	0.000293592	0.00356299	8.71294e-11	0.0183416	0	0.000215119	0.00151735	7.56075e-09	0.720035	0.0362166	0.0931444	0.710406	0.0321924	0.0789714	0.701413	0.0416695	0.0978863	0.765	0.681	0.849	YES	0.333333		0.239583		0.249309	-0.0162586	0.0501878
ENSG00000146674	IGFBP3	Protein coding	chr7	0.221639	0.505576	0.03284	0.000478896	0.026497	0.0048221	0.000191213	0.00319968	0	6.30656e-05	0.157177	0.000936652	0.00164518	2.87608e-08	1.95074e-05	0.00750313	7.17363e-09	1.38452e-05	0.000353641	0.0313006	0.000118737	1.32955e-08	0.00201418	0.00361076	1.11512e-08	0.719872	0.0958006	0.246188	0.655387	0.0998824	0.189957	0.66036	0.0779513	0.15156	0.226	-0.138	0.59	NO	0.805556	Lymphocytes	0.785714	CD8+ T cells	0.322637	-0.0186761	0.170781
ENSG00000189060	H1F0	Protein coding	chr22	0.233795	0.651934	0.00944268	1.52288e-10	0.00823511	0.0104145	0.00630817	0.00793197	0	0.0041189	0.0177311	0.00123144	0.000434166	0.0249148	0.00205849	0.00202305	0.0159357	0.000708116	0.000361064	0	2.68783e-07	0	0.00192804	0.000493564	0	0.71967	0.0960639	0.246618	0.772201	0.0723946	0.245405	0.643373	0.102646	0.185178	0.628	0.233	1.023	YES	0.351852		0.45			-0.0214689	0.0687333
ENSG00000132718	SYT11	Protein coding	chr1	0.224271	0.491494	0.0461001	0	0.0293234	0.00305564	0.0176749	0.00129937	5.184e-08	0.0149032	0.0821852	0.000234166	0.00970037	0.0489572	0.000181055	1.30189e-06	0.0021201	8.84423e-06	0.00348069	0.00269631	0.000154334	0.0199592	0.00014896	0.00205139	2.39202e-09	0.7196	0.0370309	0.0950338	0.67075	0.0421974	0.0859647	0.615717	0.0384649	0.0616302	0.69	0.589	0.791	YES	0.291667		0.388889			-0.0334368	2.12136e-05	High in winter
ENSG00000198756	COLGALT2	Protein coding	chr1	0.252213	0.624947	0.0232091	0	0.00763273	0.0148373	0.00238615	0.00656516	0	0.0137527	0.0188006	0.0111765	0.00763087	1.46393e-10	4.61816e-05	0.000203903	0	0.00012477	0.00532213	7.55776e-10	0.00799317	0	0.000100059	0.00305863	0	0.719533	0.127465	0.327008	0.742289	0.122554	0.352995	0.684759	0.126217	0.274165	0.674	0.287	1.061	YES	0.666667		0.738095	NK cells		-0.0273343	0.0779701
ENSG00000059122	FLYWCH1	Protein coding	chr16	0.210198	0.686962	0.0316791	5.02456e-10	0.0223647	0.0120991	0.00754268	9.61999e-05	2.97624e-10	1.65888e-06	0.00491731	0.00141574	0.000151975	1.26536e-09	0.000705911	2.85828e-06	4.38989e-07	0.000751113	0.00753028	0	0.00337237	0	0.0088183	0.00139015	1.08604e-09	0.719464	0.0887206	0.227533	0.681759	0.111438	0.238731	0.767069	0.0741109	0.244056	0.662	0.349	0.974	YES	0.458333		0.34375		0.600188	0.0455053	6.69468e-05	High in summer
ENSG00000139187	KLRG1	Protein coding	chr12	0.261406	0.593271	0.0471327	0.0493236	0.0165722	0.00341122	0.00111892	0.000501851	2.65746e-09	0.000979343	0.000597883	0.000532158	0.000407286	1.01055e-10	0.00356782	0.0078324	4.70126e-05	0.000938084	0.00414623	0	0.0008815	8.12709e-10	0.00289981	0.00443248	3.90788e-08	0.719201	0.0949365	0.243158	0.795615	0.0792641	0.308553	0.683476	0.105001	0.22673	0.713	0.614	0.813	YES	0.383333		0.375		0.529939	-0.00621893	0.625775
ENSG00000197077	KIAA1671	Protein coding	chr22	0.221245	0.590137	0.0463156	0	0.0651343	0.00958153	0.0136862	0.00566677	7.48235e-09	0.00718696	0.000335001	0.000724018	0.00298467	1.50449e-08	0.00180468	0.00104779	0	0.00203188	0.00387548	0.018043	0.00630519	1.79139e-10	0.000309346	0.00358591	4.6878e-08	0.718813	0.118361	0.302572	0.831933	0.0871316	0.431301	0.716287	0.119536	0.301792	0.656	0.547	0.765	YES	0.738095	Lymphocytes	0.642857		0.860865	-0.0344498	0.01314	High in winter
ENSG00000172460	PRSS30P	Non protein coding (polyA+)	chr16	0.263248	0.634777	0.0176083	0	0.003575	0.0268046	0.000794195	1.03119e-08	0.0202899	0.00236274	0.00525333	0.00165745	0.00860841	0	0.000826346	0.000566072	4.12053e-10	0.00383953	2.23942e-05	7.71746e-11	0.000132663	6.99192e-10	0.00799373	0.00164087	4.10295e-10	0.717896	0.135744	0.345441	0.745354	0.131745	0.385621	0.730858	0.128466	0.348852					0.722222	Lymphocytes	0.760417	NK cells	0.813657
ENSG00000197355	UAP1L1	Protein coding	chr9	0.258771	0.607458	0.0177873	0.0299468	0.000476235	0.00547336	0.00795876	0.0251848	0.00338465	0.000940171	0.000749665	0.000505205	3.54881e-07	6.50714e-11	0.000492986	0.000361485	0.00609053	1.20456e-05	0.0127774	0.00391752	0.00748269	0	0.0077354	0.00249315	0	0.717769	0.0546427	0.138967	0.676694	0.0661817	0.138521	0.698331	0.0490487	0.113543	0.514	0.208	0.819	YES	0.595238	Monocytes	0.52381		0.360303	0.0238263	0.00909355	High in summer
ENSG00000227039	ITGB2-AS1	Non protein coding (polyA+)	chr21	0.214573	0.613032	0.04238	0.0468099	6.95109e-05	0.0206128	0.0291131	2.05296e-06	0.00699909	0.00243217	0.000481231	0.0059601	0.00628823	0	0.000375885	1.79045e-05	2.57272e-10	0.0007891	0.00744993	5.73755e-09	0.000745518	2.57058e-10	0.00152002	0.000344817	4.01142e-06	0.716979	0.0627436	0.158949	0.725239	0.0579742	0.153025	0.718422	0.0631951	0.161237					0.233333		0.225		0.995145
ENSG00000154027	AK5	Protein coding	chr1	0.202047	0.526504	0.0664252	0.0204106	0.0909116	0.000111327	1.83289e-09	0.00743989	1.32727e-06	5.35143e-05	0.00799653	0.000299542	0.00110282	0.0394844	0.000615352	0.00161111	2.19419e-07	0.000475533	0.0050987	0.0155662	0.00166753	0	0.00105311	0.0111241	3.10144e-07	0.716822	0.0754747	0.191053	0.714703	0.0879513	0.220328	0.712425	0.063223	0.156626	0.744	0.656	0.833	YES	0.407407		0.37963		0.305392	-0.0214445	0.0799172
ENSG00000070526	ST6GALNAC1	Protein coding	chr17	0.252013	0.60519	0.0247793	0.0195232	0.0282207	0.00235391	0	0.00143818	0	0.000280269	3.83322e-05	0.000240832	1.36203e-05	0.0490168	0.000222798	7.01463e-05	3.09406e-06	0.00472974	6.07458e-05	0.00937053	0.000489037	1.12137e-08	0.000404455	0.000831551	0.000709557	0.716218	0.104687	0.264213	0.7232	0.0876977	0.229129	0.697438	0.103974	0.23967	0.628	0.254	1.002	YES	0.888889	Lymphocytes	0.902778	CD4+ T cells	0.418122	0.00531389	0.735309
ENSG00000116983	HPCAL4	Protein coding	chr1	0.188125	0.572153	0.0421761	0.0010301	0.133391	0.000184985	0	0.0266741	3.97497e-08	0.00867102	0.00673594	0.00103639	0.000812988	5.08905e-11	2.32606e-05	0.00710109	0	0.00653094	0.00169482	1.01316e-09	0.000529212	0	0.000419964	0.00271065	2.46324e-08	0.716063	0.0913637	0.23041	0.689149	0.100128	0.221982	0.71358	0.077265	0.192496	0.586	0.221	0.95	YES	0.97619	Lymphocytes	0.892857	CD4+ T cells		-0.00241784	0.869419
ENSG00000205336	ADGRG1	Protein coding	chr16	0.198867	0.529823	0.0697538	0.000401372	0.008049	0.000117892	0.0157364	0.00147657	0.0413505	0.0444198	0.0279473	0.00646956	0.000300848	0.019722	0.00458016	0.00269105	0.0134574	0.00431432	0.00341118	0.00187722	0.00354625	0	0.00168072	6.2174e-06	1.02595e-08	0.715912	0.160598	0.404713	0.735808	0.139333	0.38806	0.714873	0.148917	0.373366	0.662	0.554	0.77	YES	0.483333		0.508333		0.557192	-0.0579878	0.00015784	High in winter
ENSG00000251661	RP11-326C3.11	Non protein coding (polyA+)	chr11	0.20712	0.578127	0.0472015	0	0.00760735	0.000205124	0.0038428	0.00661113	0.000913228	0.00434411	0.0246869	0.000272312	0.00417286	0.00441678	0.000581523	0.0016567	0.0372728	0.000867099	0.00131712	0.0409839	0.00106121	0.0219071	0.00462231	0.000209388	1.92923e-10	0.714898	0.0926212	0.232249	0.644841	0.106726	0.193776	0.742657	0.0772739	0.223002									0.522348
ENSG00000225138	CTD-2228K2.7	Non protein coding (polyA+)	chr5	0.246349	0.628755	0.008576	1.44207e-10	0.0143803	0.000846085	0.012038	0.00340442	1.46013e-08	0.00456465	0.0277312	0.000334543	0.000249256	0.0116119	0.000481991	0.00234765	1.12866e-07	1.77979e-06	0.00109117	3.89972e-07	0.00715725	7.83773e-10	0.00277929	0.000959953	0.0263397	0.714565	0.128529	0.321764	0.664933	0.15202	0.30168	0.751449	0.111391	0.33677									0.450851
ENSG00000176945	MUC20	Protein coding	chr3	0.251883	0.658246	0.00837407	0.0136419	0.00733488	0.0175381	0.00694164	2.43541e-06	0	3.42969e-05	0.000678145	2.61787e-05	0.00175486	4.30894e-10	0.000417301	5.41224e-06	9.01208e-10	0.00047273	0.0138831	2.94211e-11	0.00976551	0	0.00817149	0.000828666	3.53653e-11	0.714405	0.153411	0.383753	0.669768	0.162183	0.328935	0.710734	0.147584	0.362617	0.818	0.753	0.882	YES	0.791667	Lymphocytes	0.729167		0.891713	0.00970684	0.552231
ENSG00000161905	ALOX15	Protein coding	chr17	0.148015	0.427466	0.0517158	0	0.00140743	0.000338338	0	0.000571896	0.00622477	0.000823449	0.000608333	0.000387676	0.354468	9.95729e-10	0.00103586	0.00330804	0	0.000624643	0.000326381	2.92528e-10	7.73899e-06	1.22907e-10	0.000130514	0.00254009	1.11871e-10	0.71367	0.337057	0.840106	0.649017	0.400101	0.739843	0.738132	0.23984	0.676042	0.731	0.631	0.831	YES	0.791667	Eosinophils	0.885417	Eosinophils	0.90699	0.0846147	0.000750619	High in summer
ENSG00000182109	RP11-69E11.4	Non protein coding (polyA+)	chr1	0.243932	0.658793	0.0238131	0.0204248	0.0120094	0.00874456	0.00521256	0.000539948	0.0016833	9.54426e-05	0.000998424	0.000522642	4.99371e-05	7.96618e-08	0.00503507	0.00357367	0	0.000731263	0.0024208	2.38218e-09	0.000413822	0	0.0045748	0.00643048	0	0.713659	0.0960326	0.239345	0.656086	0.100013	0.190794	0.705813	0.101381	0.243232									0.527159
ENSG00000204161	C10orf128	Protein coding	chr10	0.254933	0.552199	0.0119858	0.00186583	0.0232926	0.00644315	0.00303404	0.0030825	4.39261e-11	0.0066527	0.00575628	0.000469436	0.116786	0	0.00506334	0.00435356	2.9829e-08	0.0022958	0.000495664	2.48064e-06	0.00020918	8.60666e-09	0.000484843	0.00059452	1.03645e-10	0.71364	0.0780603	0.194535	0.804941	0.0600779	0.247921	0.670972	0.0883787	0.180227	0.728	0.339	1.118	YES	0.111111		0.231481		0.395658	0.00711097	0.554028
ENSG00000166847	DCTN5	Protein coding	chr16	0.235773	0.658614	0.0505499	0.00438945	0.0168285	0.0111135	0.00876342	0.00444532	1.7424e-07	6.80929e-05	0.00503603	2.9085e-06	0.000161455	3.13738e-09	5.53806e-07	0.000175079	1.43355e-07	0.000271815	0.000308005	3.72194e-08	1.31682e-05	5.05446e-09	0.000436515	0.0026668	0.000381384	0.713409	0.0170634	0.0424759	0.774561	0.01453	0.049922	0.691453	0.0173869	0.038964	0.547	0.256	0.839	YES	0.333333		0.240741		0.698936	-0.0255499	9.67394e-06	High in winter
ENSG00000211750	TRBV24-1	Non protein coding (polyA+)	chr7	0.220531	0.677667	0.0273386	0.0038973	0.0369204	0.00155435	0	0.00226739	2.44778e-09	0.000832593	0.00128305	0.0027502	0.000681652	5.24825e-06	4.59769e-05	0.00464902	6.84168e-11	0.000642002	0.00749585	0	0.00483643	0	0.000199597	0.00640156	3.42804e-10	0.713222	0.0957079	0.238027	0.714962	0.0932944	0.234011	0.715588	0.0846923	0.213088					0.888889	Lymphocytes	0.888889	CD4+ T cells
ENSG00000270972	RP11-326C3.15	Non protein coding (polyA+)	chr11	0.183933	0.62908	0.0405271	2.53639e-09	0.0497629	0.0033111	1.34137e-10	0.00785201	0	0.000403385	0.00986473	0.000541403	0.0014787	0.00442307	0.000680999	0.00159799	2.86135e-05	0.000952241	0.000724369	9.5954e-09	0.00786243	0.033586	0.00339518	0.00155466	0.01844	0.7131	0.279759	0.695351	0.691482	0.298426	0.668862	0.770849	0.194148	0.653102	0.643	0.288	0.999	YES
ENSG00000273824	RP11-81H14.1	Non protein coding (polyA+)	chr12	0.261427	0.652247	0.0186152	0	0.00371024	0.000117608	0.00242101	0.000529817	8.88348e-10	0.0148706	0.00278537	0.00013475	0.000366168	0.00155291	0.0109455	0.00213025	2.97338e-07	0.000591789	0.0052099	9.02633e-07	0.000397483	0	0.00117354	0.0108584	0.00991419	0.712428	0.156174	0.386902	0.761896	0.118594	0.379482	0.687679	0.164088	0.361296	0.601	0.197	1.006	YES
ENSG00000204172	AGAP9	Protein coding	chr10	0.247956	0.662342	0.017325	1.48429e-09	0.0221384	0.0112972	0.000802479	7.4169e-05	8.68626e-10	0.000335083	0.0200369	0.00136824	0.000565598	1.79334e-10	0.00173848	0.000528947	0	0.00709273	7.99476e-05	0	0.000621292	5.4461e-09	0.00281124	0.00288628	1.12853e-09	0.712298	0.0926876	0.229477	0.669161	0.0869752	0.175917	0.753143	0.0855861	0.261117	0.711	0.351	1.072	YES	0.833333	Lymphocytes	0.8	CD4+ T cells		0.0489008	0.000146122	High in summer
ENSG00000197165	SULT1A2	Protein coding	chr16	0.243876	0.673852	0.0128594	0.0189083	0.00501314	0.00765984	0.000135291	0.00298752	5.97577e-08	0.00339746	0.000215593	0.00079362	7.2097e-05	0	0.00709882	1.30173e-05	0.00387183	2.78352e-05	0.00200814	0.0162763	2.32631e-05	5.59625e-08	6.47701e-07	0.00090797	2.35196e-06	0.711716	0.123856	0.305775	0.744682	0.124244	0.362381	0.704323	0.110949	0.264289	0.743	0.651	0.835	YES	0.857143	Neutrophils	0.821429	Neutrophils	0.323604	0.00766677	0.632288
ENSG00000170448	NFXL1	Protein coding	chr4	0.223963	0.694158	0.0268028	0	0.00351779	0.0245306	0.00299938	0.000842056	8.16889e-10	0.00112834	0.000224036	0.000768973	0.000180423	3.89196e-10	0.0011271	0.00538172	7.34048e-11	8.16891e-05	0.00876778	0	0.00419006	2.81013e-10	0.000137572	0.00119853	5.56631e-09	0.711003	0.17439	0.429044	0.726644	0.145554	0.386917	0.736371	0.176979	0.494337	0.831	0.77	0.892	YES	0.351852		0.361111		0.594917	0.00631424	0.724988
ENSG00000206341	HLA-H	Non protein coding (polyA+)	chr6	0.23927	0.702259	0.0103068	0	0.0241253	2.66537e-06	0.00379524	0.00476565	3.23927e-06	0.0011847	3.97001e-06	0.0067215	0.00029323	1.33482e-09	0.000973076	0.000976037	1.0843e-06	0.000244549	0.00223036	1.12015e-09	0.000548616	3.35782e-08	0.00216503	0.000129816	3.35245e-08	0.710619	0.239705	0.588631	0.731096	0.250985	0.682378	0.695876	0.23205	0.530962					0.261905		0.333333
ENSG00000170074	FAM153A	Protein coding	chr5	0.238398	0.584107	0.0121713	0.0227994	0.0518535	0.00486488	0.00018978	0.0228307	0.0044431	0.00179762	0.039339	0.00541216	0.000117739	0	0.00161327	0.000787304	1.17933e-09	0.00267341	0.0013255	0.00370578	0.000215606	0	0.00132373	3.11208e-05	5.56059e-10	0.710409	0.148945	0.365385	0.769575	0.110768	0.369943	0.656282	0.132243	0.2525	0.582	0.227	0.937	YES	0.645833	Lymphocytes	0.648148	CD4+ T cells	0.526644	0.00223616	0.902549
ENSG00000244879	GABPB1-AS1	Non protein coding (polyA+)	chr15	0.238738	0.687556	0.000152829	7.5161e-09	0.014326	0.00546903	0.00105229	0.00137613	5.45548e-10	0.00609864	0.0184437	0.000164836	0.00250776	0	0.00962515	0.00749772	6.08856e-07	0.000466225	0.000120956	0	0.000946536	0	0.000229165	0.00522747	1.36005e-06	0.710061	0.208794	0.511338	0.704995	0.196	0.468396	0.690577	0.205362	0.458333					0.111111		0.175		0.658868
ENSG00000128973	CLN6	Protein coding	chr15	0.261845	0.615355	0.000209588	0.00835647	0.0217193	0.00781322	0.00111674	3.27748e-06	1.72167e-09	0.00966366	0.0146809	0.021901	0.000282025	0	0.00250272	0.00544003	1.93001e-10	0.0102871	3.82281e-05	0	0.0042427	6.62407e-09	0.00356976	0.0109738	5.57623e-11	0.709832	0.061425	0.150263	0.687374	0.071403	0.156994	0.746791	0.0514195	0.151652	0.704	0.597	0.811	YES	0.666667		0.65		0.205122	0.00951965	0.3584
ENSG00000163155	LYSMD1	Protein coding	chr1	0.240786	0.66807	0.0116618	0.0263054	0.00329611	0.0218688	0.00789031	0.000678617	0	0.000612557	1.36471e-05	0.000117584	0.00383192	0	0.00302375	2.66359e-05	4.32013e-10	9.93291e-05	0.00310111	2.80556e-10	0.00632878	0	0.000156947	0.00213065	8.1991e-09	0.709456	0.0966211	0.235932	0.794195	0.0643371	0.248275	0.646023	0.105218	0.192027	0.447	0.291	0.602	YES	0.666667	Lymphocytes	0.55		0.989297	0.00917659	0.502673
ENSG00000124469	CEACAM8	Protein coding	chr19	0.207046	0.543036	0.00392857	0	0.00445078	0.0044104	0.00154851	0.00514012	0.0104762	0.00423661	0.0132004	0.0190559	0.00132017	0.0972192	0.0249493	0.013401	0	0.00558275	0.0188045	0.00312071	0.00403701	0.0144126	0.000614894	8.50773e-06	0	0.709387	0.356385	0.869936	0.650768	0.421496	0.785427	0.749875	0.297868	0.893009	0.512	0.127	0.897	YES	0.722222	Neutrophils	0.633333	Immature Neutrophils		-0.0368662	0.173668
ENSG00000253364	RP11-731F5.2	Non protein coding (polyA+)	chr14	0.274297	0.62537	0.00475547	0.0077092	0.0240222	0.00110853	0.00188064	0.00136801	3.19642e-08	0.00238696	0.00337568	0.000881578	0.00285789	0.0193695	0.000849183	0.00182707	0.00671564	0.000121236	0.00139526	0.00320993	0.00173721	7.37533e-10	0.000383609	0.0143783	4.56874e-11	0.709246	0.149217	0.363991	0.792427	0.181511	0.692934	0.545877	0.141703	0.170333	0.455	0.033	0.877	YES					0.983784
ENSG00000260910	LINC00565	Non protein coding (polyA+)	chr13	0.216315	0.620489	0.0361502	1.05164e-09	0.0479402	3.35354e-05	0	0.00885202	4.11886e-07	0.00127612	0.00041691	7.00334e-06	3.56559e-05	0.0430072	0.000432543	0.00122747	0.0191968	0.00209692	0.000388117	1.22562e-08	0.000225296	0	0.000693909	0.001215	4.27315e-08	0.708986	0.103553	0.252282	0.641949	0.122298	0.219267	0.76348	0.0846108	0.273121	0.633	0.249	1.017	YES	0.777778	Lymphocytes	0.77381	CD4+ T cells
ENSG00000136819	C9orf78	Protein coding	chr9	0.244856	0.584618	0.00447978	6.47872e-10	0.00820365	2.18827e-05	0.00135389	0.000313885	0	0.0289331	0.0123672	0.0120999	0.000313472	0.0266981	0.0174891	0.00322648	0.00612725	8.37883e-05	0.0250873	0.0102029	0.00288269	0.00583549	0.000688287	0.00411659	1.03038e-06	0.708418	0.0825719	0.200614	0.685217	0.0878616	0.191256	0.7416	0.073275	0.210297	0.473	0.03	0.916	YES	0.0333333		0.025		0.704655	-0.0127086	0.354622
ENSG00000167528	ZNF641	Protein coding	chr12	0.17785	0.614281	0.14437	2.71253e-09	0.00798329	0.00277857	2.7862e-10	0.0128801	0.00511077	0.00329606	0.00183245	0.00197292	0.000796944	5.71362e-11	0.00363422	0.00331963	4.27026e-07	0.0026074	0.00521131	1.78798e-06	4.21699e-07	3.06704e-08	8.47435e-05	0.00113777	0.0108496	0.70785	0.0378517	0.0917109	0.731989	0.0359166	0.0980951	0.739442	0.0335556	0.0952282	0.815	0.749	0.882	YES	0.148148		0.275		0.694807	0.0189026	0.0150626	High in summer
ENSG00000073861	TBX21	Protein coding	chr17	0.191716	0.498746	0.124584	0.00431912	0.00530655	0.00270385	0.013822	0.00152538	0.0345065	0.0386028	0.0388392	0.00231814	8.61355e-05	0.009222	0.00710318	0.000589401	0	0.00951063	0.000653429	0.00998056	0.00363887	3.31124e-11	0.00147735	0.000748919	1.65836e-10	0.707654	0.106189	0.257041	0.714434	0.0887714	0.22209	0.694067	0.103011	0.233699	0.58	0.453	0.706	YES	0.555556		0.583333		0.997136	-0.059779	1.45027e-06	High in winter
ENSG00000100448	CTSG	Protein coding	chr14	0.219685	0.500996	5.31963e-05	0.00264144	0.005758	0.000115271	0.00326438	0.00061431	0.0163903	0.00396311	0.0202723	0.000379372	4.48947e-05	0.137974	0.0249659	0.0027508	0	0.0015623	0.00974403	0.0325811	0.00099219	0	0.00042269	0.000827378	0.0140024	0.707554	0.326383	0.789665	0.675839	0.415604	0.866487	0.69668	0.253179	0.581514	0.263	-0.129	0.655	NO	0.694444	Neutrophils	0.796296	Immature Neutrophils	0.99408	-0.0648041	0.00834426	High in winter
ENSG00000155093	PTPRN2	Protein coding	chr7	0.211254	0.658588	0.0420634	0	0.0407153	0.00567638	0.00860899	0.00236323	5.6807e-11	0.0144239	0.00187234	0.00322272	0.000609961	2.59656e-11	0.000425502	1.8825e-07	2.62768e-10	0.00180938	0.00633171	0	0.000554717	0	7.12589e-05	0.00140898	0	0.707179	0.0968107	0.233803	0.739739	0.068416	0.194459	0.692384	0.104002	0.234089	0.522	0.189	0.854	YES	0.333333		0.314815			0.019269	0.143217
ENSG00000120915	EPHX2	Protein coding	chr8	0.14029	0.50487	0.0714263	0.0173728	0.125724	0.00101632	0.000584214	0.0168796	0	0.0194462	0.0288953	0.00344512	0.000250704	0.00440301	3.45716e-06	0.0036599	0.0190506	0.000689749	0.00483064	0.0268717	1.9371e-05	0.00627282	0.00114173	0.00285668	2.08644e-09	0.707052	0.0726145	0.175261	0.723582	0.073233	0.191703	0.702718	0.0587456	0.138864	0.636	0.518	0.754	YES	0.6875	Lymphocytes	0.694444	CD4+ T cells	0.209428	0.011882	0.333232
ENSG00000159958	TNFRSF13C	Protein coding	chr22	0.219726	0.614321	0.0247836	0	0.080299	1.91638e-05	0.00254327	0.00554178	3.19785e-10	0.00213605	4.78249e-05	0.000187516	0.00238037	1.32281e-08	0.00224088	0.0086472	5.55925e-08	0.00170656	0.00489638	1.09271e-08	0.000358928	0.022288	0.00650707	0.00136876	1.32251e-08	0.70583	0.0933404	0.22396	0.735371	0.106662	0.296401	0.712437	0.0874857	0.216746	0.378	-0.01	0.766	NO	0.796296	Lymphocytes	0.725	B cells	0.991015	-0.0399506	0.00210873	High in winter
ENSG00000189339	SLC35E2B	Protein coding	chr1	0.261661	0.650109	0.0117504	0.00708513	0.000935976	0.00760928	0.00211769	0.0320872	9.51841e-08	0.00317848	0.00999289	0.000192386	0.000767883	8.62113e-11	1.45744e-05	0.000172204	8.52636e-08	0.00107101	0.00595671	7.08914e-06	0.000878296	3.54896e-09	9.85443e-05	1.16697e-06	0.0043132	0.704583	0.0315679	0.075291	0.695399	0.0318147	0.0726326	0.728257	0.0269261	0.0721603	0.531	0.238	0.824	YES	0.25		0.28125		0.53836	0.0152768	0.0565193
ENSG00000146963	LUC7L2	Protein coding	chr7	0.268334	0.399228	2.51666e-05	0.30999	0.011382	0.00427309	0	0.00196827	0.00029957	0.00019556	0.000548199	4.00491e-05	0.000416757	0	0.000833672	0.000245597	0	0.000504694	0.000337366	0	2.73101e-06	4.97695e-11	4.02681e-05	0.00133408	0	0.704376	0.0503685	0.120012	0.730358	0.0427417	0.115771	0.698801	0.0456484	0.105907	0.272	-0.134	0.678	NO	0.037037		0.0277778		0.696745	0.0245348	0.0101484	High in summer
ENSG00000134539	KLRD1	Protein coding	chr12	0.230457	0.587853	0.0510334	0.0252324	0.00539703	6.14309e-06	0.00855813	0.00740524	0	0.0240339	0.0017684	0.00221794	0.00585932	5.22924e-10	7.29633e-05	0.0321712	1.01804e-05	0.000772695	0.0109168	1.14035e-09	0.000179007	0	0.00108272	0.0049722	0	0.703959	0.111352	0.264786	0.799517	0.0880683	0.351212	0.711501	0.105791	0.260904	0.679	0.568	0.791	YES	0.4		0.416667		0.4657	-0.0369541	0.012408	High in winter
ENSG00000163993	S100P	Protein coding	chr4	0.154861	0.674508	0.109212	0.011493	0.0105224	0.00664765	0.00991357	0.00152662	3.77735e-07	0.00438166	0.0042299	0.000193153	0.000504464	1.60309e-11	0.000160956	1.34757e-06	0.00761811	0.000178143	0.000924659	0	0.00184845	0	0.000113475	0.00116112	0	0.703459	0.474065	1.12458	0.75899	0.303476	0.955704	0.734337	0.466828	1.29039	0.683	0.329	1.037	YES	0.3		0.283333		0.999827	-0.025943	0.358105
ENSG00000176014	TUBB6	Protein coding	chr18	0.273888	0.609541	0.00778301	0.00260299	0.00134475	0.000427338	0.00164263	0.0167616	6.65033e-10	0.012693	0.0223192	3.26853e-05	8.2436e-05	0	0.00101398	0.000185575	0	0.00299039	1.57025e-06	0	0.00234615	0.0422007	6.99839e-05	0.000129888	0.00194362	0.703105	0.0702678	0.166408	0.729901	0.0784104	0.211893	0.638713	0.0637105	0.112633	0.477	0.043	0.911	YES	0.416667		0.458333		0.351099	-0.00101809	0.938105
ENSG00000167123	CERCAM	Protein coding	chr9	0.230646	0.527664	0.0490665	0	0.001036	0.00538971	0.00108227	0.00249506	0.0364234	0.0308697	0.0196857	0.000224002	0.000523237	0.0204004	0.0109962	0.000236712	0.000664438	0.00211972	0.00134383	0.0575038	0.00142176	0	7.85746e-06	0.00019258	7.14128e-06	0.702654	0.129567	0.306177	0.800769	0.0928202	0.373071	0.650136	0.135671	0.25211	0.774	0.691	0.856	YES	0.7	Lymphocytes	0.785714	NK cells	0.592059	-0.0106223	0.490545
ENSG00000172057	ORMDL3	Protein coding	chr17	0.203159	0.580164	0.0834298	0	0.0409772	0.0163629	0.00739565	0.00138571	1.6986e-05	0.00538957	0.000289194	0.000498126	0.013889	0.00119619	0.00281188	0.000904404	0.0147769	2.78411e-05	0.00510184	1.74618e-09	0.00775677	2.671e-08	0.000212105	1.48041e-05	0.0142405	0.702581	0.0299394	0.0707246	0.714495	0.0291079	0.0728446	0.69134	0.0297393	0.0666103	0.433	0.142	0.723	YES	0.216667		0.158333		0.833269	-0.0167654	0.0178369	High in winter
ENSG00000106772	PRUNE2	Protein coding	chr9	0.265191	0.666343	0.0355721	7.86493e-11	0.017159	0.000997815	4.02909e-10	0.000792578	0	0.000857207	0.000426779	2.33643e-05	0.00225612	4.75153e-09	0.00102523	0.000521551	2.3949e-09	0.000671924	5.75092e-05	5.23885e-09	0.000703559	4.35702e-11	0.00203202	0.0053701	1.21596e-08	0.702308	0.145687	0.343702	0.659805	0.198964	0.385889	0.761612	0.107358	0.342992	0.279	-0.025	0.582	NO	0.761905	Neutrophils	0.708333	Immature Neutrophils		-0.00276735	0.877698
ENSG00000138795	LEF1	Protein coding	chr4	0.13429	0.393973	0.0778732	1.57282e-10	0.164352	0.0255075	0.00517509	0.0387681	0.0069665	0.00940789	0.0645665	0.00471803	7.92513e-05	0.0232271	7.6157e-08	0.00331037	0.0179118	0.00541442	0.000869968	0.00828657	0.011367	5.74818e-08	0.000514939	0.00127063	0.00215015	0.701429	0.0717981	0.168674	0.651461	0.073851	0.138036	0.652626	0.0577234	0.108447	0.608	0.155	1.061	YES	0.266667		0.283333		0.61301	-0.0166741	0.169011
ENSG00000172543	CTSW	Protein coding	chr11	0.22986	0.542363	0.0821047	0.0140841	0.0161328	0.0250032	0.00720942	0.000461339	0.0361956	0.00931292	0.0128226	0.00904993	0.00051378	4.85876e-10	0.00361418	0.000563781	2.38049e-07	0.00612884	0.00037865	1.26703e-07	0.00220238	0	0.0013218	0.000676664	1.3692e-10	0.701409	0.126695	0.297614	0.68571	0.123923	0.270372	0.744825	0.120196	0.350837	0.67	0.284	1.056	YES	0.216667		0.283333		0.716109	-0.0473502	0.000135014	High in winter
ENSG00000107551	RASSF4	Protein coding	chr10	0.248828	0.274359	0.0241651	0.0310027	0.0585776	0.011243	0.0329359	0.187309	0.00132871	0.000560989	0.0132261	2.64508e-07	2.58908e-05	0.0762677	0.00209024	0.000495933	0.020327	0.00281089	0.00597856	1.51703e-09	0.00731193	5.34091e-05	0.000777906	0.000323082	3.18663e-10	0.701409	0.0381397	0.0895925	0.605245	0.0405969	0.0622439	0.619607	0.0377281	0.0614536	0.53	0.172	0.888	YES	0.4		0.408333		0.770269	0.0439182	7.86167e-08	High in summer
ENSG00000105369	CD79A	Protein coding	chr19	0.262641	0.613732	0.0193706	0.00850375	0.0518209	0.00738433	0.00012794	0.00266901	0	0.00138238	0.00209847	0.00141277	0.0012011	0	9.9354e-06	0.0100444	1.16232e-08	0.00213793	0.0084667	0	0.000877276	2.56258e-09	0.00247056	0.00364925	1.80618e-10	0.701164	0.132199	0.310179	0.746242	0.164535	0.483858	0.650708	0.137861	0.256826	0.386	0.044	0.728	YES	0.5		0.441667		0.991435	-0.0503217	0.00015274	High in winter
ENSG00000268362	CTD-2017D11.1	Non protein coding (polyA+)	chr19	0.274569	0.574168	0.00273589	0.00460991	0.0241438	0.00951594	0.000269675	0.000482195	6.44375e-09	0.0119548	0.00420957	0.000467855	0.000245245	0.0406795	0.00332174	5.23582e-05	0.0129712	0.00368661	0.000557181	3.38091e-05	0.00025916	0.0308474	5.34459e-05	0.000165374	0	0.700261	0.0896434	0.209428	0.63514	0.0971199	0.169064	0.63391	0.0810366	0.14032	0.811	0.739	0.883	YES					0.403507
ENSG00000223482	NUTM2A-AS1	Non protein coding (polyA+)	chr10	0.276482	0.653247	0.000894717	8.88513e-10	0.00475101	0.00219611	0.00542449	0.000290999	1.80577e-09	0.0171571	0.00069817	0.00602117	0.00142329	0	0.00376963	0.00209728	0	4.15307e-06	0.017669	2.45728e-08	0.00253023	0	0.00531267	3.08992e-05	0	0.700212	0.0677739	0.158299	0.639242	0.0713971	0.126511	0.702246	0.0614279	0.144876					0.3125		0.208333		0.313427
ENSG00000148346	LCN2	Protein coding	chr9	0.214582	0.577431	0.0136819	0.00681673	8.23334e-06	0.00156926	0.00255485	0.00178413	1.05541e-09	0.00363439	0.0180172	0.0131231	0.00068616	0.0546958	0.0420665	0.0059594	7.91878e-08	0.00250735	0.0263853	0.00294754	0.00534017	0.00459752	0.00155065	6.03977e-05	1.59072e-08	0.69926	0.41225	0.958533	0.682038	0.475614	1.02021	0.735141	0.368331	1.02234	0.522	0.174	0.87	YES	0.518519	Neutrophils	0.541667	Immature Neutrophils	0.991971	-0.0630876	0.0248955	High in winter
ENSG00000083454	P2RX5	Protein coding	chr17	0.255784	0.658636	0.0175055	0.00662126	0.025257	0.00924424	0.00292994	0.00622495	0	8.6237e-05	0.000960687	0.000114619	9.44667e-05	0	0.000299018	5.58447e-05	0	0.00195478	0.00603411	6.58754e-06	5.1207e-05	0	0.00610238	0.00203699	2.63753e-11	0.699177	0.0944981	0.219633	0.815137	0.0881714	0.388783	0.605661	0.108432	0.16654	0.24	-0.129	0.608	NO	0.592593	Lymphocytes	0.525	B cells	0.254237	-0.0180314	0.148148
ENSG00000168255	POLR2J3	Protein coding	chr7	0.254992	0.694349	3.7024e-05	5.72052e-09	0.000726455	0.00656451	0.00970986	0.00316603	0	0.000116812	0.0116224	0.000681846	0.00244839	3.55665e-09	0.000616381	3.08749e-05	0	0.000615867	0.000285549	8.52982e-10	0.0133414	1.04274e-09	1.08151e-06	0.000694368	7.29434e-09	0.698725	0.0552854	0.128219	0.789097	0.0374963	0.140293	0.683546	0.0569045	0.122915	0.724	0.338	1.11	YES	0.238095		0.27381		0.376916	0.0309972	0.00257281	High in summer
ENSG00000140090	SLC24A4	Protein coding	chr14	0.201914	0.585747	0.0140083	0.00722261	0.0911354	0.000104237	0.00825661	0.0608207	0.00555695	0.00164586	5.11229e-06	0.00287128	5.22194e-06	9.83047e-10	0.000779469	0.00104671	2.54483e-09	0.00292269	0.000833642	0	0.000142489	0.00872974	0.00622333	2.16713e-05	7.24364e-06	0.69872	0.0639435	0.148296	0.787898	0.0442779	0.164479	0.624113	0.0712551	0.11831	0.78	0.696	0.865	YES	0.583333	Monocytes	0.55	CD16 Monocytes	0.897819	-0.0107014	0.361278
ENSG00000211829	TRDC	Non protein coding (polyA+)	chr14	0.248144	0.580529	0.0613835	0.00482754	0.0222305	0.00280706	5.22121e-05	0.00023339	3.87551e-08	0.00367082	0.00132885	3.00087e-07	0.00304336	0.0223903	0.00709857	0.00345412	0.02539	0.00678069	0.000637541	1.67282e-09	0.00423169	3.08873e-10	9.67014e-05	0.00167019	1.61446e-09	0.698176	0.100902	0.233406	0.745772	0.0964414	0.282908	0.695051	0.0916826	0.208967					0.516667	Prol. cells	0.55		0.857166
ENSG00000226777	KIAA0125	Non protein coding (polyA+)	chr14	0.240623	0.60168	0.0155966	0.00441357	0.0924738	0.00327285	4.15814e-09	0.00282219	4.64244e-07	0.00200614	0.0126883	0.000625767	0.000186553	0	0.00141398	0.00845077	0	0.000171616	0.00313579	2.50263e-09	0.00325503	3.18059e-08	0.00247049	0.00218313	0.00253017	0.697562	0.0778682	0.1796	0.716463	0.0779683	0.197017	0.745174	0.0592868	0.17337	0.047	-0.413	0.507	NO					0.699975
ENSG00000113721	PDGFRB	Protein coding	chr5	0.256017	0.517685	0.0453646	0.00389032	0.000174228	0.000336053	0.00980722	0.00278769	0.00576042	0.0472246	0.0295813	1.07015e-05	2.01141e-05	0.0700013	0.000421377	0.00160987	4.87077e-10	0.000206905	2.10525e-06	1.09305e-09	0.00115095	0.00573502	0.000463227	0.00174978	0	0.696901	0.155753	0.358116	0.701404	0.131209	0.30821	0.656896	0.117594	0.225143	0.327	-0.078	0.731	NO	0.833333		0.785714	NK cells		-0.0427847	0.00967747	High in winter
ENSG00000171596	NMUR1	Protein coding	chr2	0.238487	0.539149	0.0519843	0.00639903	0.0203179	0.00649859	0.00219425	0.00835821	0.0295985	0.0362621	0.0264611	0.0125589	0.00394885	3.2026e-09	0.00358933	0.00137004	1.09098e-07	0.00607829	0.00204248	3.94557e-10	0.000166246	3.88753e-10	0.00367498	0.000214748	0.000645686	0.696695	0.109839	0.2523	0.755935	0.0930483	0.288195	0.692705	0.101103	0.227907	0.694	0.588	0.799	YES	0.642857	Lymphocytes	0.766667	NK cells		-0.0259307	0.0816646
ENSG00000163508	EOMES	Protein coding	chr3	0.206589	0.578489	0.0883353	0.00412943	0.0249598	0.0155783	0.0131907	0.00671343	0.000218983	0.0132611	0.0102449	0.000904685	0.00031907	0.0113642	0.000555632	4.74772e-05	3.22151e-08	0.00245223	0.00429469	1.83984e-09	0.00556011	0.00374963	0.0035125	1.97949e-05	0.0055106	0.696547	0.0757717	0.173927	0.723944	0.0622337	0.163205	0.67753	0.0730705	0.153526	0.587	0.452	0.721	YES	0.555556		0.525		0.786154	-0.0398273	0.000319861	High in winter
ENSG00000198715	GLMP	Protein coding	chr1	0.256577	0.606517	0.00565991	0.0346255	0.0128213	0.0171622	4.06183e-09	0.0391143	0.00550622	0.00288961	0.00700291	0.00169604	0.00239482	3.36173e-11	0.00146355	0.00201759	0	0.000425941	2.06334e-05	0.00167623	0.00193458	7.5166e-10	0.000478348	1.61308e-05	0	0.695841	0.0597735	0.136747	0.623995	0.0622447	0.103297	0.779113	0.0444287	0.156709	0.774	0.441	1.107	YES	0.5		0.40625		0.335634	-0.00995113	0.322627
ENSG00000247556	OIP5-AS1	Non protein coding (polyA+)	chr15	0.281977	0.397867	1.7356e-09	0.245888	0.00912548	0.00654092	0	0.000140116	0.0334504	0.000794625	0.00773648	0.00258255	0.000740204	0	0.00267621	0.00711601	0	0.00114228	1.34417e-05	0	0.000253621	0	5.89334e-05	0.00189587	0	0.695466	0.0671979	0.15346	0.718455	0.0616145	0.157229	0.703974	0.062851	0.149465					0.0833333		0.05		0.759108
ENSG00000267174	CTC-510F12.4	Non protein coding (polyA+)	chr19	0.169215	0.611683	0.128168	3.49807e-10	0.0433136	0.00978018	0.00139803	0.00273988	0	2.15378e-05	0.000257317	0.0101209	0.00270364	0.00370111	0.000688395	0.000843984	1.73237e-09	0.00343268	0.000136109	2.11819e-09	0.00445798	0	0.000219943	0.00401003	0.00310795	0.695414	0.151722	0.346404	0.80619	0.0869461	0.361668	0.734896	0.132896	0.368402									0.935727
ENSG00000181847	TIGIT	Protein coding	chr3	0.209521	0.556075	0.0844583	0	0.0611397	0.000930547	0.00141591	0.00160796	1.4954e-07	0.00015015	0.0344412	0.000393226	0.00398893	0	0.000735573	0.00246411	6.03849e-07	0.000386911	0.00359307	0.0191103	0.00131229	0.0131446	0.00171855	0.000205317	0.00320695	0.695377	0.0543129	0.123983	0.76114	0.0495004	0.157736	0.659702	0.056198	0.108946	0.558	0.135	0.98	YES	0.5		0.533333		0.156362	-0.0263501	0.00883462	High in winter
ENSG00000250138	RP11-848G14.5	Non protein coding (polyA+)	chr5	0.168906	0.625257	0.112784	0.0104011	0.0359515	0.000206935	0.00429237	0.0159869	0	0.000857829	1.01631e-05	0.00282727	0.000653652	2.55495e-10	0.000389926	0.000466244	3.50383e-06	0.00316351	0.000531933	4.473e-09	0.0118022	2.75396e-09	0.00365274	0.0018543	7.22943e-07	0.695181	0.273474	0.623695	0.807627	0.254197	1.06718	0.667515	0.26889	0.53984
ENSG00000186854	TRABD2A	Protein coding	chr2	0.158084	0.468357	0.0605516	1.45465e-08	0.145063	1.39546e-05	0.00806508	0.0170217	6.40181e-07	0.0232915	0.0410353	0.0102169	0.000115879	0.0152488	0.000550439	0.00318243	0.0311788	0.0029289	0.00658265	4.67596e-05	0.000825281	0.00257222	0.00469679	0.000370764	5.2952e-11	0.694423	0.066649	0.15146	0.671543	0.0787719	0.161052	0.667653	0.0549152	0.110319	0.626	0.499	0.752	YES	0.35		0.316667		0.828228	0.0222598	0.0384739	High in summer
ENSG00000211898	IGHD	Non protein coding (polyA+)	chr14	0.273726	0.597357	0.0154901	0.0274611	0.0383464	0.00206453	0.00698356	0.000126785	2.57929e-07	0.000588914	0.00722389	0.00150612	0.00203492	0	1.95719e-05	0.00354329	0.0216862	0.000406585	0.001092	4.10853e-06	0.000228358	4.45261e-09	5.28735e-07	0.0001078	2.04005e-06	0.693503	0.193107	0.436939	0.746717	0.190587	0.561877	0.679323	0.186355	0.394776					0.516667	Lymphocytes	0.625	B cells	0.98668
ENSG00000196421	LINC00176	Protein coding	chr20	0.298631	0.636191	0.000154426	0.0316397	0.00488057	0.00309953	0.00378584	0.000182845	8.01382e-06	0.00278323	0.00069385	0.0021476	0.000510382	1.40137e-05	0.00201932	0.0006063	1.11093e-06	0.000348327	0.000548483	0	0.0068186	5.07814e-08	0.00114872	0.00123373	0.00255357	0.693458	0.142314	0.321941	0.602109	0.127378	0.192755	0.737886	0.14231	0.40062	0.606	0.473	0.74	YES						0.0344193	0.026038	High in summer
ENSG00000276405	TRBV13	Non protein coding (polyA+)	chr7	0.276572	0.608293	0.0141274	0	0.0578882	0.00247106	2.79443e-07	0.00394393	4.7481e-08	0.0018507	0.00441978	0.00148996	0.00272263	0	0.00241845	0.00108921	0	1.6866e-05	8.85794e-05	0.01595	0.00602766	0	0.000147689	0.000481841	0	0.693204	0.121354	0.2742	0.774816	0.116876	0.402149	0.685804	0.0987142	0.215466
ENSG00000203875	SNHG5	Non protein coding (polyA+)	chr6	0.220811	0.620801	0.00361546	0.0299189	0.0183365	0.00936751	0.0264625	0.000205481	0	0.00967739	0.00064633	0.00464731	0.0003506	1.9449e-10	5.35659e-07	4.15334e-05	0.0487897	0.00015655	0.00219829	4.06221e-08	0.000238974	2.54947e-11	0.000155446	1.92559e-05	0.00355926	0.693077	0.139515	0.315045	0.729233	0.125241	0.337301	0.683131	0.140489	0.302876					0.05		0.025		0.961613
ENSG00000104361	NIPAL2	Protein coding	chr8	0.240144	0.617842	0.000258508	0.0338713	0.00321055	2.919e-05	0.00877665	0.00287388	0.0232925	0.00793278	0.00588672	0.00106359	0.00854071	0.034346	0.00159664	0.00262407	4.21034e-09	0.00121172	0.000156526	1.42169e-08	0.00145171	0	1.07625e-05	4.7637e-06	0.00487462	0.69266	0.098939	0.222981	0.622217	0.0813448	0.133977	0.752153	0.0945186	0.286841	0.593	0.224	0.962	YES	0.4375		0.322917		0.922938	0.0431705	0.000142704	High in summer
ENSG00000126467	TSKS	Protein coding	chr19	0.305811	0.609526	0.0115631	0.0181944	0.000980634	0.00106658	0.00062026	0.00752741	5.59452e-10	1.28042e-06	0.00336555	0.000153913	0.00046706	3.50608e-09	5.91969e-05	0.0115447	0	0.00154757	0.00220323	0	0.0210915	1.22935e-08	0.00344199	0.000834631	0	0.692572	0.146369	0.32974	0.737562	0.120982	0.340011	0.645775	0.14618	0.266496	0.779	0.699	0.859	YES	0.708333		0.883333	CD4+ T cells	0.758529	-0.00575702	0.741986
ENSG00000262714	RP11-44F14.8	Non protein coding (polyA+)	chr16	0.268695	0.472944	0.112864	0.0864483	0.017792	0.00477473	0.00122211	0.00821618	0.0038488	0.00194185	0.000840476	0.00564469	0.00010643	0.00582239	0.000251337	0.000162516	0.00220845	4.86984e-05	0.00428015	1.09549e-10	0.000108124	1.63492e-10	0.00155771	0.000221595	0	0.692196	0.125115	0.281362	0.733474	0.102965	0.283359	0.680107	0.131908	0.280444	0.609	0.478	0.739	YES
ENSG00000186235	AC016757.3	Non protein coding (polyA+)	chr2	0.279768	0.676296	0.00184839	6.98168e-11	0.0115386	7.69106e-06	0.0104452	2.68131e-05	0.0107817	0.000377278	6.19022e-09	0.000947161	6.20775e-06	1.07396e-08	0.0049975	0.000548828	1.64071e-08	0.000498763	0.000353801	1.09058e-08	5.83659e-05	7.58377e-08	3.28979e-05	0.00146685	0	0.691544	0.108404	0.243038	0.72082	0.086572	0.223522	0.672806	0.119328	0.245374									0.632877
ENSG00000120708	TGFBI	Protein coding	chr5	0.306504	0.341783	0.0180289	0.0615934	0.0398944	0.00248983	0.00051069	0.114497	0.00352901	0.00184863	0.00398849	0.000188982	0.000484818	0.0309162	0.000221919	0.000214287	0.0461069	0.0016218	0.0003948	0.00254448	0.00268392	0.0194249	3.47424e-06	0.000525993	4.4284e-11	0.691536	0.044874	0.100602	0.637617	0.0510366	0.0897994	0.616503	0.0465985	0.074911	0.72	0.359	1.081	YES	0.5		0.483333		0.810753	0.0215514	0.012955	High in summer
ENSG00000157978	LDLRAP1	Protein coding	chr1	0.182536	0.479056	0.102123	0.0256741	0.105109	0.00248556	0	0.0244097	0	0.00712526	0.0412138	0.000117332	0.000773319	0.00963897	0.00290791	0.000387984	6.21228e-07	0.000232943	0.00446925	0.000313241	4.65213e-06	0.00569844	0.00457005	0.00115257	9.15694e-08	0.691313	0.0556911	0.124722	0.630036	0.0661269	0.112612	0.691785	0.0464713	0.104304	0.691	0.578	0.805	YES	0.4		0.325		0.559915	-0.00631241	0.517135
ENSG00000116667	C1orf21	Protein coding	chr1	0.248377	0.59627	0.0299695	0.0211952	0.014527	2.8205e-06	0.00437055	0.00709933	0.0082557	0.0136142	0.010646	0.00589432	0.00257394	0.0120746	0.00357889	0.000551358	0	0.009501	0.00483995	0	0.00164518	1.23646e-10	0.000201669	0.00480994	2.32959e-06	0.690954	0.0992524	0.221905	0.713009	0.0865375	0.214997	0.723057	0.0887475	0.231707	0.567	0.427	0.708	YES	0.388889		0.466667			-0.0641085	1.29797e-06	High in winter
ENSG00000157734	SNX22	Protein coding	chr15	0.265923	0.587161	0.00746031	0.00944935	0.0587408	0.0166583	0	0.00211813	3.25944e-09	0.0117191	0.000454213	9.28478e-05	3.94346e-05	0	0.000660687	0.006708	3.35816e-10	0.00365344	0.0169104	0	0.000809212	0	0.0113555	8.68283e-05	0	0.690395	0.0778658	0.173635	0.690751	0.0863872	0.192958	0.686571	0.0755642	0.165525	0.325	-0.115	0.765	NO	0.833333	Lymphocytes	0.85	B cells	0.611633	-0.000987976	0.939179
ENSG00000100116	GCAT	Protein coding	chr22	0.306694	0.613018	0.00730221	0.00393283	0.0125092	0.000268493	0.0022548	0.000314017	0.00633352	0.00594201	0.0185865	0.00227583	0.000458468	2.57704e-10	0.0015989	0.00104207	9.99058e-09	0.000144915	4.45796e-05	9.44252e-09	0.00687746	0	0.00121176	0.000598147	0.00859321	0.690315	0.178485	0.397858	0.705056	0.190624	0.455682	0.639931	0.145026	0.257746	0.357	-0.045	0.759	NO	0.666667		0.75		0.754025	0.000736893	0.969532
ENSG00000272221	XXbac-BPG181B23.7	Non protein coding (polyA+)	chr6	0.269643	0.691161	0.0155166	8.6599e-10	0.00441073	0.0010287	0.00672669	0.000977606	0	0.000203196	0.000162858	9.82389e-05	0.00090199	1.97841e-10	0.000138756	0.000384016	1.89458e-09	0.000852771	0.00555888	1.47388e-08	0.00107922	3.43959e-10	0.000237056	0.00091854	1.13102e-08	0.690064	0.111431	0.248098	0.537012	0.0874556	0.101438	0.712091	0.0954361	0.236044	0.805	0.737	0.873	YES
ENSG00000255422	AP002954.4	Non protein coding (polyA+)	chr11	0.277069	0.627234	0.00383222	0.0182908	6.56796e-06	0.00265031	0	0.0114985	0.00613935	0.000100884	3.50983e-08	9.64824e-05	0.00241463	2.89433e-06	0.00080849	8.24325e-06	5.98679e-09	0.00172807	0.000342777	0.0127224	0.00446113	2.01732e-10	3.25737e-08	0.00250478	0.0280888	0.689771	0.123544	0.274691	0.617916	0.115063	0.186083	0.707566	0.100429	0.242995
ENSG00000177697	CD151	Protein coding	chr11	0.274115	0.619111	0.00670321	8.88751e-05	0.0164031	0.0150324	0.00253454	0.0260028	0	1.84963e-05	0.00621538	0.00394073	1.55848e-05	0	0.0116055	0.000573208	0.0094414	0.000974542	0.00480731	4.99185e-10	0.00019916	8.99266e-11	0.0018294	0.000387721	5.39004e-10	0.689621	0.115126	0.255794	0.613514	0.124144	0.197068	0.678884	0.106638	0.225447	0.868	0.82	0.916	YES	0.222222		0.212963		0.197385	-0.0174753	0.158826
ENSG00000232869	TRBV29-1	Non protein coding (polyA+)	chr7	0.265886	0.481733	0.0628681	0.0151637	0.0719281	0.00153421	8.93057e-09	0.0229959	8.34802e-09	0.0203861	0.0139507	0.00499634	0.00521759	0	0.000729197	0.00457733	0.0105135	0.00104994	0.00329963	0.00598102	0.00384378	0	3.5829e-05	0.00331036	0	0.689367	0.0938056	0.208177	0.629853	0.117901	0.200623	0.626911	0.0823638	0.138398					0.966667	Lymphocytes	0.888889	CD4+ T cells
ENSG00000160284	SPATC1L	Protein coding	chr21	0.27785	0.673961	0.0185137	0.00254156	0.00270419	0.00293074	0	0.000306888	0	0.000122845	0.00038962	4.60366e-05	0.0100832	5.77441e-11	4.83667e-05	0.00264751	2.09178e-09	0.000772837	0.00466825	0	0.000833239	0	0.00140019	0.000179809	0	0.689084	0.149342	0.330986	0.729852	0.162161	0.438106	0.774442	0.110654	0.379924	0.671	0.373	0.969	YES	0.638889	Monocytes	0.555556		0.982896	0.00623457	0.672489
ENSG00000086548	CEACAM6	Protein coding	chr19	0.24259	0.532626	0.0178654	0	0.00118994	0.00219961	0.00152569	0.00121166	0.00961993	0.00167553	0.021075	0.00503868	0.00104385	0.114189	0.0284564	0.00524173	0	0.000786847	0.00735507	0.00138404	0.00383518	5.18834e-08	0.00084677	0.000243232	4.92227e-09	0.688347	0.293968	0.649288	0.676707	0.347513	0.727403	0.701808	0.246024	0.57903	0.124	-0.297	0.545	NO	0.791667	Neutrophils	0.791667	Immature Neutrophils		-0.0218157	0.37846
ENSG00000118785	SPP1	Protein coding	chr4	0.267555	0.614508	0.0497901	0.0215254	0.00749795	1.21997e-05	0	0.00599149	2.55516e-07	0.00475456	0.00218478	0.000278269	0.000116383	0	0.00470843	0.0038308	4.21175e-08	9.03009e-05	0.00303518	1.85514e-07	0.005729	8.99032e-11	0.00828641	0.000105099	9.31105e-08	0.688245	0.215668	0.476118	0.725724	0.175871	0.465349	0.677599	0.210854	0.443157	0.783	0.707	0.859	YES	1	Neutrophils	1	Neutrophils	0.667686	-0.0229109	0.276054
ENSG00000135318	NT5E	Protein coding	chr6	0.218309	0.424458	0.0139373	0.00627621	0.116603	0.0203555	0.000146465	0.0303212	9.6563e-07	0.0120378	0.0889428	0.000426625	0.000940043	0	0.000316317	0.000642671	0.010564	2.49063e-08	0.00782787	0.0301995	0.000729197	0.0013651	0.000154311	2.74967e-06	0.0154431	0.686999	0.105341	0.231209	0.6726	0.105478	0.216691	0.643873	0.0847557	0.153238	0.291	-0.095	0.676	NO	0.854167	Lymphocytes	0.685185	B cells	0.696993	-0.0109456	0.457709
ENSG00000110665	C11orf21	Protein coding	chr11	0.251416	0.567918	0.00352131	0.0451408	0.00426431	0.00487186	0.0145642	0.00174413	0.0294946	0.000616758	0.00479298	0.00300332	0.0171533	0.0163239	0.00300224	0.00264439	3.45197e-07	2.10274e-05	0.00772772	2.07515e-10	0.0087447	2.47891e-09	0.00413478	0.00889962	1.77128e-08	0.686485	0.028452	0.0622998	0.679299	0.0332137	0.0703523	0.654379	0.0282487	0.0534845	0.74	0.653	0.827	YES	0.185185		0.258333		0.882195	0.03169	1.48812e-05	High in summer
ENSG00000160791	CCR5	Protein coding	chr3	0.220446	0.586591	0.0662157	0.0317796	0.000696637	0.00473927	0.0232499	0.00355111	0.00123665	0.000210779	0.000215504	0.00276842	0.00233142	7.70129e-10	3.7511e-05	0.000392513	7.81447e-10	0.000292059	0.00274061	0	0.000364842	0.0485199	0.00108199	0.000340262	0.00219766	0.68605	0.0705164	0.154094	0.707181	0.0739103	0.178499	0.713529	0.0654965	0.163136	0.483	0.066	0.899	YES	0.458333		0.564815	CD8+ T cells	0.980322	-0.0654569	1.93405e-09	High in winter
ENSG00000235655	H3F3AP4	Non protein coding (polyA+)	chr2	0.167553	0.588748	0.153972	0.000634264	0.0350848	0.00344641	0.00430315	0.00233166	3.42215e-06	8.52421e-05	0.0111301	0.0159998	0.00235317	0	0.000133161	0.000860346	2.034e-08	0.00221034	2.00627e-06	3.10857e-09	0.0052933	0	0.00203425	0.00382082	3.17086e-07	0.686009	0.119615	0.261336	0.678448	0.124837	0.263397	0.662753	0.109766	0.215712					0.481481		0.537037	Neutrophils
ENSG00000142794	NBPF3	Protein coding	chr1	0.270506	0.633728	0.00275058	0.0138152	0.0244753	0.0198088	0.000255241	0.0153208	0.00381348	0.000985779	0.00321979	0.0013392	0.00025714	2.11607e-06	5.67751e-05	8.0827e-06	1.76948e-05	0.000282644	0.00115271	1.73912e-05	0.00766309	0	0.000469274	4.85669e-05	5.98709e-06	0.685903	0.0927178	0.202471	0.759582	0.0855737	0.270364	0.662988	0.0892971	0.17567	0.801	0.73	0.873	YES	0.527778		0.458333		0.727991	-0.0123299	0.35931
ENSG00000109861	CTSC	Protein coding	chr11	0.234246	0.588645	0.0271034	0.0112327	0.073573	0.00175098	0.00487181	0.00857198	3.98001e-08	0.00127441	0.00546283	0.00306276	0.00728986	0	0.00282821	0.0131401	4.34186e-08	0.000425014	0.00509781	7.84354e-10	0.00116883	1.02245e-10	0.00932062	0.000796746	0.00013705	0.685659	0.0270994	0.0591108	0.548171	0.0283242	0.0343637	0.750655	0.0219132	0.0659698	0.626	0.244	1.009	YES	0.05		0.0333333		0.903241	0.0140922	0.0467241	High in summer
ENSG00000144290	SLC4A10	Protein coding	chr2	0.307044	0.431947	0.00022696	0.0348584	0.000579929	0.0124831	0.00162288	0.00326521	0.0388414	0.00450334	0.137356	0.0048531	0.000105483	0	0.000869757	0.00124004	4.13072e-08	0.00125601	0.00328198	0.0134979	0.00016986	0	0.00100209	0.000266925	0.00072791	0.685601	0.249811	0.544755	0.561318	0.256188	0.327807	0.653321	0.263852	0.497231	0.298	-0.087	0.682	NO	0.571429	Lymphocytes	0.666667	CD8+ T cells		0.00440191	0.831303
ENSG00000012223	LTF	Protein coding	chr3	0.240845	0.534812	0.00468078	0.00416772	0.000703736	0.000978512	0.0082974	0.00116295	3.02963e-07	0.0277648	0.019296	0.0216844	0.00131682	0.037334	0.0256759	0.00548305	0.0207168	0.0044426	0.0264143	0.000948657	2.63805e-05	0.0116029	0.00150948	0.000129633	5.39304e-06	0.685283	0.676746	1.47358	0.607909	0.854241	1.32444	0.704396	0.628831	1.49844	0.498	0.14	0.856	YES	0.316667		0.316667			-0.0729477	0.0325754	High in winter
ENSG00000232677	LINC00665	Non protein coding (polyA+)	chr19	0.254502	0.643568	0.0452277	0.000854067	0.023795	0.00189404	0	0.000359448	1.43749e-09	0.00816102	0.00394766	0.00339704	0.000630029	1.20084e-10	2.57095e-05	0.003048	0	0.00375416	0.000359161	2.96672e-09	0.00238259	4.85964e-09	9.33775e-05	0.00400102	7.26102e-10	0.684831	0.0763401	0.165879	0.76005	0.0578631	0.183284	0.623504	0.0821765	0.13609	0.584	0.175	0.992	YES	0.690476	Lymphocytes	0.625	B cells	0.558247
ENSG00000108405	P2RX1	Protein coding	chr17	0.18971	0.573982	0.0671309	0.0143972	0.0767268	0.0075793	0.0060651	0.00219488	1.52135e-09	0.0146661	0.00732069	0.00469441	0.000780958	6.7665e-11	0.00483	0.000146187	0.00330337	0.000816966	0.000876314	0.0238634	0.000516723	5.08178e-11	2.30635e-05	0.000375269	1.50518e-08	0.684218	0.0986044	0.213651	0.748067	0.0791734	0.23509	0.657007	0.095429	0.182795	0.595	0.187	1.004	YES	0.316667		0.275		0.888171	0.0152308	0.253971
ENSG00000101335	MYL9	Protein coding	chr20	0.260316	0.542028	0.00550326	0.0108771	0.0178593	0.00408089	0.00412115	1.94338e-08	0	0.000881399	0.0261331	0.0117954	0.00150192	9.67248e-10	0.105051	8.51936e-05	0	0.000963965	0.00285045	2.2378e-09	8.81209e-05	6.63756e-10	0.00525429	0.000608964	4.12632e-07	0.684133	0.380864	0.824907	0.72082	0.341013	0.880469	0.632556	0.380932	0.655775	0.792	0.461	1.123	YES	0.7	Megakaryocytes	0.7	Megakaryocytes	0.851823	-0.0991089	4.65086e-05	High in winter
ENSG00000207425	Y_RNA	Non protein coding (polyA+)	chr16	0.287771	0.659896	0.00629179	0.00285147	0.00167046	0.00740623	9.65491e-11	7.89433e-07	9.74227e-09	0.000199355	0.0236365	9.32554e-06	6.24907e-05	1.39023e-10	0.00348485	0.000152511	2.42904e-10	0.00076562	0.00157385	0	0.000114783	2.28638e-09	0.001374	0.0027385	2.41191e-08	0.684127	0.0968472	0.209755	0.562334	0.0983849	0.12641	0.752123	0.0746118	0.226391
ENSG00000186193	SAPCD2	Protein coding	chr9	0.268871	0.683383	0.00703369	0.00039204	0.00914931	0.000515632	0.00536177	0.0114138	1.21291e-08	0.00132116	0.000327743	0.00141088	0.000339062	5.19039e-10	0.00728627	0.000209667	1.09896e-09	0.00125968	0.000630132	2.3618e-10	1.45748e-05	0	0.000554529	0.0005258	1.88103e-07	0.68409	0.122241	0.264708	0.672714	0.122186	0.251145	0.742698	0.0948174	0.273689	0.373	0.126	0.619	YES	0.583333	Monocytes	0.555556			0.0353426	0.0193274	High in summer
ENSG00000026559	KCNG1	Protein coding	chr20	0.273252	0.574546	0.0226916	0.00890404	0.0328025	0.00490449	3.22834e-09	6.92034e-06	1.48151e-08	0.00912052	0.00583552	5.45708e-05	7.39793e-05	0	0.000451723	0.0218319	8.63015e-06	0.00717416	0.0133505	0	0.000293442	0.0146926	3.37829e-06	0.000805285	0.00919677	0.68405	0.130208	0.281909	0.692056	0.10686	0.240151	0.689145	0.111315	0.246777	0	0	0	NO	0.916667	Lymphocytes	0.927083	B cells	0.582452	-0.0105104	0.51047
ENSG00000135929	CYP27A1	Protein coding	chr2	0.266325	0.635602	0.0269938	0.00169715	0.0114837	0.000814552	0.00193801	0.00190138	2.90921e-08	0.00174874	0.00144661	0.00626256	6.90001e-05	0.000672932	0.0162947	0.000108526	0.0113035	0.000906194	0.000176084	1.45446e-07	0.00579409	0.00466663	0.000169623	0.0036251	1.39228e-08	0.683841	0.161496	0.34931	0.766958	0.124607	0.410091	0.613035	0.186829	0.295977	0.738	0.645	0.831	YES	0.425926		0.527778		0.925416	-0.0161091	0.313486
ENSG00000132514	CLEC10A	Protein coding	chr17	0.22375	0.537492	0.0332466	0.0191292	0.00123712	0.0151116	0.0012974	0.0775297	0.00301721	0.0216907	0.00895092	0.00204608	0.00343515	0	0.000555371	0.00984971	0	0.000498472	0.00252554	1.32826e-08	0.0023207	0.0349807	7.67869e-07	0.00133487	3.39327e-09	0.683671	0.0945455	0.204338	0.689819	0.113756	0.252986	0.723065	0.0724338	0.189121	0.302	-0.068	0.672	NO	0.666667	DC	0.775	DC	0.539084	0.0317319	0.0117192	High in summer
ENSG00000137106	GRHPR	Protein coding	chr9	0.274497	0.561544	0.0355578	0.0612161	0.00272502	0.00716033	0.00304905	0.0187733	0.00818838	0.00209302	0.00120741	0.000615573	0.000439699	0	0.000173694	0.000720429	1.78181e-07	0.00201337	0.000945122	0.0174696	0.000177676	4.85478e-10	0.00132533	0.000107455	6.15419e-11	0.683601	0.0340047	0.0734694	0.704808	0.0341309	0.0814919	0.650566	0.0340008	0.0633018	0.785	0.71	0.86	YES	0.333333		0.287037		0.236649	-0.00243924	0.748967
ENSG00000256660	CLEC12B	Protein coding	chr12	0.260028	0.641104	0.022513	0.0148125	0.0164853	0.00963603	0.00836379	0.00442989	5.48322e-08	0.000335037	0.000324046	0.00222492	0.00222942	3.25491e-09	0.00531443	0.00316013	1.07327e-08	0.00144606	0.00295062	1.18544e-10	0.000168088	4.10925e-10	0.000126222	0.00434823	0	0.683189	0.175982	0.379498	0.676582	0.169246	0.354058	0.675144	0.163696	0.340207	0.674	0.341	1.008	YES	0.690476	Monocytes	0.666667	CD14 Monocytes	0.510305	0.0724227	4.97878e-06	High in summer
ENSG00000143595	AQP10	Protein coding	chr1	0.312475	0.524255	0.00362227	0	0.0278492	7.23742e-05	0.000639787	0.00189949	4.41747e-11	0.00258576	0.0141005	0.00635706	0.00186861	5.90633e-08	0.0905879	0.00215169	8.38014e-11	0.000841906	0.000182693	0	0.00435862	3.45341e-10	0.00613035	2.1704e-05	1.07547e-09	0.68313	0.203494	0.438707	0.611457	0.204124	0.321234	0.640198	0.213585	0.380034	0.603	0.278	0.928	YES	0.944444	Megakaryocytes	0.958333	Megakaryocytes	0.964735	-0.0821729	9.05289e-06	High in winter
ENSG00000223534	HLA-DQB1-AS1	Non protein coding (polyA+)	chr6	0.319596	0.645528	0.000162185	0.0183183	0.00177628	0.0048338	0	0.000745075	0	0.00016106	0.000386058	0.000365571	2.23553e-05	0	0.00129248	0.00189715	1.12513e-08	0.000114223	0.000787958	0	0.00193476	5.34471e-11	7.09686e-05	0.00200753	0	0.682784	0.126508	0.272299	0.747817	0.11024	0.326903	0.65463	0.140931	0.267127					1		1	B cells
ENSG00000256020	RP5-1154L15.2	Non protein coding (polyA+)	chr12	0.264286	0.66648	1.59319e-05	0.00552817	0.0110326	0.0015466	0.00325502	0.00233148	0.00619757	0.00290717	0.00301079	0.00136581	0.00806569	6.93506e-09	0.0044507	0.000802246	2.69678e-09	0.000572253	0.00387966	2.06017e-08	6.84833e-05	7.26921e-11	0.00203377	0.0121692	3.43018e-08	0.682687	0.234512	0.504543	0.651975	0.214097	0.401081	0.752257	0.186324	0.565762
ENSG00000146285	SCML4	Protein coding	chr6	0.271787	0.395942	0.0273084	0.00635902	0.0476515	0.00091707	0.000718425	0.0350071	0.0097939	6.09545e-05	0.0329648	1.06539e-07	4.06213e-05	0.0840436	1.53038e-06	0.000726951	0.0161099	7.71541e-06	0.000785067	0	5.72895e-05	0.0626512	0.000215279	0.00256038	0.00429007	0.682309	0.0261519	0.0561667	0.755071	0.0219356	0.0676234	0.582418	0.0235464	0.032841	0.751	0.662	0.84	YES	0.416667		0.416667		0.290114	-0.00418598	0.602518
ENSG00000205765	C5orf51	Protein coding	chr5	0.285547	0.380427	0.0050102	0.259694	0.00055847	0.0115364	0.00125251	0.00113555	0.0221233	0.00018124	0.00175686	4.66334e-05	0.00054217	0	0.00338764	0.00105078	0	0.000250907	6.59137e-06	0.00642338	5.79232e-05	0.0182887	0.000162036	0.000560718	0	0.68191	0.0730331	0.156566	0.701202	0.0691855	0.16236	0.716179	0.0588176	0.148417	0.174	-0.383	0.731	NO	0.3125		0.25		0.989777	0.00260341	0.8286
ENSG00000240403	KIR3DL2	Protein coding	chr19	0.252492	0.553108	0.0305606	1.09396e-10	0.0011455	0.000498891	0.0170418	0.00360595	0.02775	0.037869	0.022924	0.00964418	0.000193831	0.0362299	0.00322902	8.25364e-06	0	1.40155e-05	0.00272031	0	0.000822322	2.34209e-09	0.000102486	4.06331e-05	0	0.681678	0.168205	0.360206	0.697516	0.191463	0.441504	0.593283	0.145952	0.212902	0.35	-0.012	0.711	NO	0.619048	Lymphocytes	0.694444	NK cells		-0.0648636	3.20079e-05	High in winter
ENSG00000169994	MYO7B	Protein coding	chr2	0.247246	0.637276	0.0583679	0.0046431	0.00880962	0.0156591	0	0.0013276	0	0.00121281	0.00874054	0.00478368	0.00216373	3.56587e-10	0.00321246	0.000369167	2.9639e-10	0.000152305	0.000302061	3.74008e-10	0.00192417	0	0.00147308	0.00233748	5.13267e-10	0.680884	0.131296	0.28014	0.813871	0.101647	0.444465	0.646424	0.131111	0.239703	0.223	-0.114	0.56	NO	0.5		0.518519	Neutrophils	0.894159	-0.00669115	0.660497
ENSG00000101017	CD40	Protein coding	chr20	0.295538	0.552175	0.0373292	0.00994306	0.00519844	0.0063091	0	0.024612	0.000452344	0.00733003	1.12162e-06	0.00106228	0.00135673	0.0173278	0.00616601	0.0112385	0	0.00124097	0.0129407	2.47703e-07	0.0054317	4.44552e-09	0.00411131	0.000234772	1.77209e-09	0.680829	0.0528034	0.112636	0.722369	0.0492471	0.128136	0.642864	0.0507948	0.0914334	0.257	-0.138	0.652	NO	0.604167		0.575	B cells	0.804157	-0.013708	0.202371
ENSG00000107281	NPDC1	Protein coding	chr9	0.307223	0.59548	0.00931185	0.0250841	0.000336335	0.00896944	0.00691967	4.08377e-05	2.43405e-10	0.00140339	0.00162128	0.00175414	3.56653e-05	0.0259663	0.00206536	0.00351912	0	0.00534176	0.00406761	5.68961e-10	5.34543e-10	0	9.78581e-05	0.000761919	1.38266e-08	0.680558	0.137481	0.292897	0.648592	0.167171	0.308547	0.639451	0.130204	0.230923	0.442	0.14	0.743	YES	0.619048	Lymphocytes	0.654762		0.805968	0.0258915	0.0753127
ENSG00000135953	MFSD9	Protein coding	chr2	0.268978	0.606814	0.0265899	0.0259813	0.00250674	0.00738968	0.00443589	0.00518052	3.38027e-07	0.00326438	0.00987833	0.000188494	0.00165185	1.02216e-05	0.00201193	0.0019861	0	0.00312798	0.00809522	0	0.00377633	0	0.000994941	0.00460862	0.0125299	0.680389	0.0863746	0.183874	0.768903	0.0683087	0.227275	0.669693	0.0827122	0.167698	0.818	0.75	0.886	YES	0.375		0.291667		0.661665	-0.00660755	0.613826
ENSG00000225101	OR52K3P	Non protein coding (polyA+)	chr11	0.231515	0.526977	0.0216526	0.0042121	0.105488	0.0101519	0.00163014	0.0196177	0.0110728	0.0100625	3.38636e-05	0.00423372	0.000150469	0.0210162	0.00188313	0.00361794	5.57235e-07	0.00620498	0.00420061	3.84473e-07	0.00900265	2.45819e-06	0.000694079	0.00657962	0	0.680321	0.136816	0.291162	0.73575	0.104624	0.291302	0.655404	0.140962	0.268103					0.481481		0.490741
ENSG00000104918	RETN	Protein coding	chr19	0.23738	0.567096	0.0191243	7.51373e-11	0.0103441	0.0273086	0.000970152	0.0361154	5.08491e-11	0.000666268	0.0232876	0.000876436	0.00161031	0.0096704	0.00480426	0.0128263	1.81404e-09	0.00363136	0.0278455	1.11443e-07	0.0133442	9.73005e-11	0.00278554	0.000312907	0	0.679942	0.177741	0.3776	0.754867	0.138953	0.427896	0.701146	0.172637	0.405028	0.325	-0.003	0.652	NO	0.592593	Monocytes	0.65	Immature Neutrophils		-0.0225952	0.207812
ENSG00000278030	TRBV7-9	Non protein coding (polyA+)	chr7	0.22185	0.509552	0.0599906	0.0223708	0.0844091	0.0057555	0.0127425	0.00743211	0	0.0146634	3.655e-05	0.00128341	0.00108329	0.0327544	3.99397e-05	0.0142522	1.32426e-05	0.00210509	0.00466188	0.00350532	0.000337293	7.70716e-10	2.20584e-05	0.00113958	1.80453e-10	0.679857	0.0990562	0.210356	0.669037	0.110227	0.222822	0.643869	0.0905223	0.163661					1	Lymphocytes	0.979167	CD4+ T cells
ENSG00000180739	S1PR5	Protein coding	chr19	0.209157	0.500198	0.127976	0.00597646	0.00575659	0.00164115	0.0160809	0.0032283	0.0262518	0.0325342	0.0195763	0.004901	7.87747e-05	0.00423496	0.00912738	0.000191272	0	0.011401	0.00105013	0.0155783	0.000445237	0	0.0045588	5.50678e-05	1.57664e-06	0.679329	0.122371	0.259238	0.72914	0.0921793	0.248141	0.68905	0.109449	0.242534	0.68	0.569	0.791	YES	0.574074		0.616667		0.645973	-0.0695553	1.01073e-06	High in winter
ENSG00000183426	NPIPA1	Protein coding	chr16	0.259084	0.549111	0.0309954	0.0110673	0.00866698	0.010203	0	0.000124559	0.0246484	0.000604593	0.00489214	0.00398916	0.000218751	0	0.000180875	0.00467206	1.2363e-07	0.00468888	0.0136947	0.065999	0.00586065	4.43489e-09	0.000348521	0.000949212	5.85281e-09	0.678803	0.0900004	0.190203	0.759246	0.0843942	0.266148	0.63557	0.0765511	0.133506	0.288	-0.167	0.743	NO	0.479167		0.388889		0.353455	-0.00596709	0.65513
ENSG00000110799	VWF	Protein coding	chr12	0.261035	0.568893	0.00440409	0.00765714	0.00663614	0.000346606	0.0130062	0.0110757	1.55178e-10	0.00384694	0.0251521	0.0213928	0.000580497	0	0.0658562	0.000304309	9.00507e-10	0.00374011	0.000752356	2.69109e-10	0.00486692	0	8.86335e-05	0.000364977	0	0.678734	0.18106	0.382523	0.664181	0.17561	0.347321	0.602035	0.195835	0.296256	0.589	0.255	0.923	YES	0.611111	Megakaryocytes	0.805556	Megakaryocytes	0.796897	-0.0696355	5.78621e-06	High in winter
ENSG00000157322	CLEC18A	Protein coding	chr16	0.282695	0.597036	0.017165	0.0332303	0.00726822	0.0109162	0.00399855	0.00542533	2.48046e-08	0.000247831	0.00128724	0.000175955	0.00123235	1.67146e-07	0.00228661	0.000486097	0.0100807	0.000341918	0.0003595	0.0201331	0.00505656	0	1.96041e-08	0.000578153	2.75697e-10	0.678694	0.148341	0.31334	0.711229	0.120822	0.297578	0.622748	0.152951	0.252484	0.743	0.411	1.076	YES	1		0.916667		0.570837	0.0456787	0.00473994	High in summer
ENSG00000271503	CCL5	Protein coding	chr17	0.258923	0.534134	0.0786323	6.59657e-10	0.0121815	0.023485	0.00362618	0.00251704	0.0027444	6.26358e-05	0.0242486	0.00834524	0.000319212	0	0.0160683	0.00243837	2.80559e-05	0.00720053	0.000991372	0.0155649	0.000181689	7.86521e-11	0.00202473	2.09487e-05	0.00626187	0.67861	0.10861	0.229328	0.729136	0.0855024	0.230163	0.677564	0.114714	0.24106	0.639	0.524	0.754	YES	0.133333		0.191667		0.98959	-0.0599687	1.94256e-06	High in winter
ENSG00000164924	YWHAZ	Protein coding	chr8	0.255546	0.348693	0.0734042	0.269871	0.00535888	0.00688967	0.00569498	0.00488158	0.0108226	0.0049281	5.29852e-05	0.000918325	0.00042592	0	0.00248423	0.000447238	0	0.000219566	0.000724637	0	2.18795e-05	0.00597752	0.00117753	0.00146043	0	0.67856	0.0370524	0.0782176	0.601701	0.0516849	0.0780793	0.726866	0.0300259	0.0799052	0.179	-0.293	0.652	NO	0		0		0.556633	-0.0137133	0.0687876
ENSG00000178726	THBD	Protein coding	chr20	0.184074	0.434297	0.222204	0.00480513	0.0140059	0.0203486	0.00406187	0.020018	0	0.00264068	0.00134066	0.01847	0.00398335	0.0283026	7.93956e-05	0.0150108	0.00962655	0.000700225	0.0107582	2.7009e-08	0.00237843	0	0.00217413	0.000720665	1.84437e-10	0.678299	0.141761	0.2989	0.731943	0.113937	0.311111	0.678395	0.126241	0.266294	0.643	0.247	1.039	YES	0.333333		0.481481			-0.00410769	0.825082
ENSG00000276550	HERC2P2	Non protein coding (polyA+)	chr15	0.266904	0.643905	0.0141723	1.13094e-08	0.00884699	0.0279662	0.00433109	0.00121758	0	0.00829456	0.0159913	0.00037821	1.90322e-06	0	5.55682e-06	0.000865428	1.55411e-06	0.00337124	0.000805074	3.92763e-08	0.00140557	1.52926e-07	0.000608315	0.000928657	0	0.678181	0.095079	0.200363	0.72192	0.0768363	0.199474	0.652075	0.0903987	0.169424					0.185185		0.12963		0.854539
ENSG00000167608	TMC4	Protein coding	chr19	0.268604	0.64143	0.0275367	0.00605811	0.0212894	0.00422837	0.00684291	4.22924e-05	0.00175988	0.00157473	0.00151297	5.45402e-06	8.26003e-07	0	0.0031943	0.00423236	5.11444e-11	0.00174383	0.000495573	2.67554e-10	0.00318152	1.82768e-10	1.91948e-05	0.006246	6.953e-07	0.677623	0.129357	0.271904	0.685922	0.113661	0.248227	0.641631	0.124379	0.222691	0.587	0.247	0.926	YES	0.547619	Neutrophils	0.535714	Neutrophils	0.436477	-7.85581e-05	0.996057
ENSG00000160781	PAQR6	Protein coding	chr1	0.209041	0.629532	0.112723	5.25744e-09	0.0223194	0.0118733	0.00582651	0.00156887	0	0.000261938	1.15583e-07	0.00212105	0.000156337	0	8.8312e-05	8.76639e-06	0	0.000126758	0.00196168	0	0.000787318	0	0.000189937	0.000252048	0.00116141	0.677242	0.119053	0.249809	0.703636	0.109911	0.260954	0.730493	0.100304	0.27187	0.617	0.301	0.932	YES	0.5625	Neutrophils	0.510417	Neutrophils	0.334891	0.0446838	0.00258441	High in summer
ENSG00000204622	HLA-J	Non protein coding (polyA+)	chr6	0.302651	0.664455	0.00282833	6.08615e-11	2.58328e-05	0.000432382	0	0.00225526	0	0.00295373	0.0133063	1.33722e-05	0.000932228	8.94369e-11	0.00725515	6.45995e-05	8.58992e-09	3.01026e-06	2.644e-05	1.73927e-10	0.000827663	0	7.6261e-05	0.00189303	0	0.676967	0.150854	0.316138	0.641629	0.153928	0.275594	0.663773	0.142716	0.281746					0.05		0.075		0.984112
ENSG00000075234	TTC38	Protein coding	chr22	0.236926	0.475715	0.0686026	3.40732e-10	0.0110336	0.0310424	0.00776017	0.000994967	0.0277756	0.0513952	0.0305192	0.0146859	0.00495339	0.00677967	0.00605857	5.6117e-05	2.0337e-09	0.00895867	9.00076e-05	0.0122944	0.000373115	4.45336e-09	0.00312068	0.000845303	1.99325e-05	0.676441	0.0871237	0.182143	0.7052	0.0729365	0.174474	0.624599	0.0802693	0.133553	0.782	0.701	0.863	YES	0.351852		0.433333		0.952464	-0.0335092	0.00487023	High in winter
ENSG00000162069	BICDL2	Protein coding	chr16	0.207214	0.504914	0.127061	0	0.0179342	0.000639785	0.00167947	0.00157945	0.000342256	0.0014367	0.0209236	0.00346212	6.39565e-05	0.00183693	0.00316447	0.00253894	0.051775	0.0014024	0.00224516	0.0450247	6.21052e-05	1.69443e-10	0.00332589	0.00137369	3.87888e-08	0.67637	0.209759	0.438384	0.788292	0.140144	0.521824	0.655351	0.197783	0.376084	0.636	0.271	1.002	YES	0.916667	Neutrophils	0.944444	Neutrophils	0.507039	0.0455819	0.0135654	High in summer
ENSG00000276953	TRBV12-4	Non protein coding (polyA+)	chr7	0.242335	0.576338	0.034635	0.0142468	0.0667397	0.000697428	0.00738037	0.00482521	8.05637e-08	0.00037055	0.00358027	0.00082016	3.30702e-05	0.0245643	0.00213485	0.00557688	3.83531e-05	0.00115066	0.00269215	0.00229485	8.1603e-05	0	3.50787e-05	0.00683537	0.00259426	0.676215	0.10366	0.21649	0.651848	0.132246	0.247606	0.735106	0.0708766	0.196689
ENSG00000211679	IGLC3	Non protein coding (polyA+)	chr22	0.310891	0.632898	0.0063188	0	0.00274779	0.00261674	0.00175169	7.24953e-07	9.30597e-10	0.000583657	0.0151237	0.00257804	0.00319868	4.64548e-10	0.0102152	0.00197721	6.87321e-10	0.000528569	0.000240925	3.3798e-08	0.00292727	1.75969e-10	0.00323971	0.00216194	0	0.675866	0.451758	0.94198	0.72404	0.318982	0.836919	0.606938	0.531055	0.820017					0.6875	Lymphocytes	0.691667
ENSG00000108244	KRT23	Protein coding	chr17	0.148923	0.518053	0.174523	0	0.0379464	0.00056372	2.78256e-11	0.00731404	0.0106228	0.00265512	0.00077087	0.0214108	0.00373834	0.0371877	0.000309124	0.000428854	0.0135765	0.00402174	7.64776e-06	0.0143625	0.000715684	7.48943e-11	0.00133376	0.00153467	2.09772e-07	0.675201	0.156708	0.325767	0.761405	0.125209	0.399567	0.684452	0.114525	0.248414	0.388	0.09	0.685	YES	0.483333		0.5		0.704992	-0.0286681	0.107646
ENSG00000275302	CCL4	Protein coding	chr17	0.259837	0.510825	0.0708479	0.0069	0.00723792	0.0222529	0.00287969	0.000332896	0.0203814	0.0153183	0.0202703	0.00390607	0.00705588	0	5.4468e-05	0.0290633	5.16355e-05	0.00528999	0.00406377	6.33302e-11	0.0034223	1.35413e-09	0.000365064	0.00463526	0.00500878	0.674887	0.111424	0.2313	0.732176	0.0708926	0.193805	0.693898	0.112958	0.256062	0.649	0.532	0.765	YES	0.266667		0.341667		0.993172	-0.0288528	0.0564275
ENSG00000187017	ESPN	Protein coding	chr1	0.321527	0.605878	0.00632462	0.00110472	0.00182344	0.00409823	0.00196245	0.0020128	0	2.40241e-05	0.000415218	0.00105284	9.44621e-07	0	0.0240785	0.000204525	0	0.000530327	0.0203662	0	4.49351e-08	0	0.00341302	0.00518379	0	0.674755	0.232287	0.481902	0.488333	0.331103	0.316004	0.745228	0.176605	0.516584	0.363	-0.039	0.765	NO	0.958333	Lymphocytes	0.916667	CD8+ T cells	0.454008	0.0299118	0.106288
ENSG00000161944	ASGR2	Protein coding	chr17	0.255723	0.424466	0.00136845	0.0209696	0.0559311	0.0187438	0	0.160411	0	0.00173439	0.0152593	0.00021861	0.000174505	0.0128256	0.00105728	0.000198673	0.0175934	0.000736735	0.00544491	5.99252e-09	0.00147337	0.000873985	0.00295905	0.00183758	0	0.674742	0.112046	0.232437	0.677725	0.115201	0.24226	0.632983	0.0999161	0.172322	0.712	0.61	0.813	YES	0.648148	Monocytes	0.648148	CD14 Monocytes	0.801456	0.0223715	0.103049
ENSG00000131686	CA6	Protein coding	chr1	0.237145	0.473011	0.0234187	0.0116563	0.086285	9.52358e-05	0.00546831	0.0205753	2.93539e-05	0.0104825	0.0351763	0.00950324	0.00559857	0.0316177	0.000859188	0.000838804	0.0177566	0.00384396	0.00105884	0.0104981	5.0805e-05	0.0135063	0.000372962	2.18341e-05	0.00113061	0.67472	0.140835	0.292131	0.634198	0.148225	0.25698	0.602333	0.129671	0.196408	0.22	-0.22	0.661	NO	0.805556	Lymphocytes	0.722222	CD4+ T cells		0.0270586	0.0944206
ENSG00000135362	PRR5L	Protein coding	chr11	0.233157	0.497753	0.113126	0.00853617	0.0023123	3.98218e-05	0.021003	4.01338e-05	0.00865338	0.0219061	0.0245429	0.0177175	0.011821	0	2.95441e-05	0.000387038	0	0.00188264	0.01355	0.0120531	0.0112197	0	2.15826e-05	0.000247911	0	0.67442	0.0629586	0.130415	0.650715	0.0674461	0.125652	0.658269	0.0597392	0.115074	0.626	0.504	0.748	YES	0.222222		0.375		0.222797	-0.0347835	0.000726188	High in winter
ENSG00000183691	NOG	Protein coding	chr17	0.242938	0.371487	0.0202026	0.00348915	0.0858658	0.00596641	0.00826259	0.0209163	0.00315424	0.00723966	0.113864	0.00332959	4.58737e-06	0.0248658	4.33099e-07	0.00339838	0.0685636	0.00124994	0.00119155	0.00635615	0.0050679	7.23677e-09	0.00123717	0.0013479	0	0.67429	0.15096	0.312519	0.536334	0.176517	0.204181	0.590351	0.133995	0.193101	0.439	-0.039	0.918	NO	0.854167	Lymphocytes	0.84375	CD4+ T cells		-0.0084856	0.632589
ENSG00000224578	HNRNPA1P48	Non protein coding (polyA+)	chr16	0.300209	0.143144	0.00438127	0.5091	0.0212485	6.25152e-05	0.000120607	0.001078	0	0.00662462	0.00498073	0.000152972	0.000408084	0	0.00015005	0.00334855	9.39539e-11	0.00015488	0.000684331	0	0.00103273	0	0.000428768	0.0026901	0	0.673994	0.0816189	0.168741	0.668857	0.0798116	0.161207	0.585995	0.0879856	0.124537					0.52381		0.510417	CD4+ T cells	0.516036
ENSG00000214087	ARL16	Protein coding	chr17	0.292084	0.625146	0.00495899	0	0.000271872	0.0304084	0.0222701	0.000845845	1.42589e-09	0.00207649	0.00274974	0.000917583	0.00138415	1.44268e-10	0.000117993	4.51147e-05	0	0.00139914	0.00437172	8.86509e-10	0.00840844	1.10281e-09	0.00253196	1.91673e-06	1.09018e-05	0.673553	0.065237	0.134603	0.55246	0.059979	0.0740401	0.648398	0.0670167	0.123587	0.737	0.34	1.135	YES	0.375		0.322917		0.2428	0.0421996	1.02837e-05	High in summer
ENSG00000147457	CHMP7	Protein coding	chr8	0.147892	0.420705	0.131607	0.0284805	0.16197	0.00355496	0.000613603	0.0198741	1.48408e-05	0.00584128	0.0403175	0.00383654	2.19178e-07	0.0153099	1.22987e-06	0.00949944	5.21218e-07	0.000883516	0.00709893	7.7754e-06	0.00144445	2.48797e-08	0.000330271	0.0007156	5.69041e-09	0.673535	0.0223659	0.0461435	0.579636	0.0254935	0.0351528	0.706451	0.0167055	0.0402031	0.544	0.068	1.02	YES	0.37037		0.383333		0.897613	-0.00940106	0.169434
ENSG00000151366	NDUFC2	Protein coding	chr11	0.299977	0.339411	6.5646e-05	0.326156	0.00399755	0.00351941	0.00367801	0.00162153	0.00762144	0.00275726	0.000232478	0.00166496	1.0627e-05	0	2.03368e-06	0.000354265	0	0.00231957	0.00128237	0	0.00166392	2.56927e-10	7.34848e-05	0.00359177	0	0.673227	0.0806672	0.166193	0.75757	0.0608671	0.190204	0.6124	0.087988	0.139019	0.352	-0.083	0.787	NO	0.208333		0.25		0.421985	0.00127919	0.92749
ENSG00000237945	LINC00649	Non protein coding (polyA+)	chr21	0.259671	0.468136	0.0513006	0.00996088	0.120898	0.0282354	0.00201071	0.0215853	1.92002e-10	0.00632999	0.005126	1.71283e-05	0.00570859	0.0049597	2.67003e-05	0.000326023	1.13257e-08	0.00119704	0.000334086	0.0105242	0.00214056	1.47361e-09	0.000161708	0.00135011	3.94282e-11	0.672954	0.0802522	0.165133	0.711467	0.0877695	0.216423	0.634393	0.0732086	0.12703					0.518519	Lymphocytes	0.5		0.419554
ENSG00000211803	TRAV23DV6	Non protein coding (polyA+)	chr14	0.233393	0.565819	0.0513734	0.0350632	0.0759118	0.000742239	0.00570896	0.0088835	6.08745e-10	0.000599779	0.000665924	0.000246617	0.00183002	2.10005e-09	0.00272441	0.0119326	0	0.00175865	0.00185669	1.20235e-08	0.000275868	8.31711e-10	1.01647e-06	0.0012133	1.22261e-10	0.67279	0.109499	0.225145	0.702369	0.0973042	0.229625	0.740666	0.100874	0.2881					1		0.916667
ENSG00000178860	MSC	Protein coding	chr8	0.269637	0.683345	0.0100951	0	0.00856419	8.20466e-05	3.79033e-10	0.00143029	9.96141e-07	0.000339752	0.0158134	0.00045337	2.47687e-05	4.69166e-09	0.000268586	0.000793966	6.37029e-11	0.000101643	0.00170012	0	0.00613303	3.42022e-09	0.0012145	1.78314e-06	3.9852e-07	0.67194	0.120826	0.247479	0.67811	0.111836	0.2356	0.659513	0.121637	0.235608	0.219	-0.208	0.647	NO	0.75		0.666667	CD8+ T cells		-0.0146621	0.32943
ENSG00000007312	CD79B	Protein coding	chr17	0.291121	0.561941	0.0280731	0.0151064	0.0416373	0.0193543	0.00035202	0.00054167	1.7104e-09	0.00969434	0.00554444	2.60813e-06	0.000660251	0	0.00165943	0.00784763	1.178e-10	0.00219946	0.00995571	8.95065e-08	0.00105777	1.04111e-10	0.00217596	0.00107568	0	0.671793	0.104077	0.213032	0.73916	0.112218	0.318001	0.621848	0.10562	0.173686	0.357	-0.006	0.719	NO	0.62963	Lymphocytes	0.525	B cells	0.660075	-0.0208943	0.0796595
ENSG00000169499	PLEKHA2	Protein coding	chr8	0.2715	0.500844	0.0110848	0.142923	0.00177668	0.014339	0.00435104	0.000171238	0.0204871	0.00527359	0.00317326	3.92285e-05	0.000511115	0	0.00739473	0.00194744	4.10719e-10	0.000476748	0.00566891	7.84153e-11	0.000151613	0.00497932	0.000832975	0.00207497	0	0.671783	0.0483176	0.0988948	0.699738	0.0488757	0.113901	0.685494	0.0492625	0.107372	0.484	0.011	0.958	YES	0.0333333		0.05		0.965985	-0.0020393	0.824869
ENSG00000146278	PNRC1	Protein coding	chr6	0.21021	0.341353	0.172789	0.141272	0.0344795	0.0237368	0.00456059	0.0120277	0.0139461	0.00619118	0.00852633	0.00284012	0.00147403	0.0069388	0.00120324	0.00565335	0	0.0011686	0.0048285	0	0.000583397	0	0.0003385	0.00292511	0.00295406	0.671368	0.0681778	0.139281	0.673063	0.0680251	0.140043	0.666542	0.065734	0.131394	0.432	0.021	0.842	YES	0		0		0.868538	0.0235761	0.0257819	High in summer
ENSG00000174171	RP11-23P13.6	Non protein coding (polyA+)	chr15	0.282416	0.586842	0.0192749	0.00633008	0.0348277	0.000805997	0.0160606	0.00547825	1.42899e-06	0.00032048	0.00209654	0.000631069	0.000172423	0.019421	0.00102271	0.00100877	1.18373e-08	0.000435198	0.00189759	0.0147709	0.00159913	0	0.00139471	0.00261741	0.00057541	0.671144	0.117433	0.239662	0.692306	0.123549	0.277983	0.663244	0.108081	0.212866									0.570337
ENSG00000154319	FAM167A	Protein coding	chr8	0.329505	0.635044	0.0157134	0.00344563	0.000754816	0.000562922	0.00139157	0.0001068	0	0.000369226	0.000232771	0.00299743	0.000380641	0	3.82112e-07	0.000465409	0	0.00359111	0.00193074	0	0.000451613	0	0.0029808	7.59146e-05	0	0.670502	0.126041	0.256483	0.53953	0.167048	0.195729	0.657983	0.125859	0.242131	0.67	0.362	0.978	YES	0.6		0.652778	B cells		-0.0227866	0.141394
ENSG00000153064	BANK1	Protein coding	chr4	0.250864	0.602525	0.0121354	0.0053846	0.0881328	0.00988178	0.00339622	0.00423865	0.00361141	0.000489277	0.0012954	0.00110462	0.000317506	0	0.00665223	0.00308404	0	0.000237148	0.0010437	7.25186e-10	0.000589931	2.46941e-09	0.0025631	0.00245384	1.49882e-08	0.670008	0.096768	0.196476	0.778609	0.0920608	0.323768	0.690403	0.0814019	0.181526	0.51	0.131	0.889	YES	0.3		0.366667		0.390976	-0.032144	0.017337	High in winter
ENSG00000156510	HKDC1	Protein coding	chr10	0.251019	0.621459	0.0476137	0.00119932	0.0566922	0.00614573	1.02504e-10	0.00777931	3.52893e-07	0.00211881	0.000308264	0.000688698	8.9427e-05	0	3.41895e-05	0.000294003	0	0.00142378	0.00223147	3.57945e-10	0.000569565	0	0.000328252	4.89739e-06	8.66236e-10	0.669972	0.0802419	0.162895	0.585427	0.083482	0.117886	0.719496	0.063966	0.164074	0.631	0.209	1.052	YES	0.833333	Lymphocytes	0.833333	CD4+ T cells	0.688208	0.00329951	0.80915
ENSG00000095932	SMIM24	Protein coding	chr19	0.32712	0.580003	0.000585827	0.0114493	0.0159337	0.000268239	0.000526893	0.00349271	3.3435e-10	0.000732125	0.0124455	0.000456922	8.63061e-05	0.00162872	0.00913314	0.000679301	1.59654e-08	0.00338229	0.0214169	9.36381e-11	0.00112927	1.40755e-09	0.00038084	0.00639523	0.002754	0.669967	0.228949	0.464767	0.673883	0.244425	0.505076	0.636323	0.198351	0.347054	0.248	-0.253	0.75	NO	0.777778		0.85	Immature Neutrophils	0.790855	0.00173683	0.939019
ENSG00000215252	GOLGA8B	Protein coding	chr15	0.278108	0.506101	0.00326222	0.0979032	0.0233483	0.0171148	0	0.00739599	0.0210026	0.00402755	0.011012	0.00423781	0.000855311	0	0.00376668	0.000603439	1.93542e-08	0.000887675	0.00270279	0.00784722	3.08084e-06	3.71386e-10	0.00126233	0.00855776	9.66637e-09	0.669954	0.229939	0.466748	0.752478	0.208918	0.635118	0.681121	0.214589	0.458359	0.579	0.199	0.959	YES	0.366667		0.283333		0.624619	0.00564537	0.757444
ENSG00000107104	KANK1	Protein coding	chr9	0.319371	0.511796	0.0161546	0	0.0247388	0.00338557	0.0178088	0.00209894	0.0168419	0.00158494	0.000298757	0.00233916	0.00275355	0.065885	0.000448019	0.00295845	3.07681e-09	0.00247259	0.00150764	1.03314e-10	0.005691	9.45541e-10	0.000538942	0.00132606	0	0.669763	0.125164	0.253848	0.560181	0.128955	0.164244	0.58671	0.144147	0.204631	0.722	0.628	0.816	YES	0.333333		0.321429		0.367841	-0.00593104	0.712914
ENSG00000225484	NUTM2B-AS1	Non protein coding (polyA+)	chr10	0.235258	0.52044	0.0756634	0.040663	0.0189827	0.000748035	0.00531484	0.0041772	2.74955e-09	2.8707e-07	0.00602426	0.000130233	0.0011505	8.63761e-11	0.000169474	0.000291448	1.83706e-08	0.000188746	0.0125774	0.0595333	0.00801784	0.00647207	1.4489e-05	0.000570834	0.00361225	0.669708	0.0459034	0.0930747	0.617333	0.0497382	0.0802397	0.748477	0.0349931	0.104132					0.166667		0.175926		0.215409
ENSG00000166341	DCHS1	Protein coding	chr11	0.266592	0.490805	0.0313845	0.003251	0.104813	0.0057435	0.00249551	0.0150624	6.29769e-08	0.000801867	0.0558811	1.03946e-05	0.0122481	4.31278e-11	0.000523368	6.77746e-06	0	0.00225844	0.00458297	9.17507e-06	2.53773e-05	0	0.00305163	0.000453036	7.4897e-10	0.669625	0.102192	0.20713	0.606523	0.104109	0.160479	0.673172	0.0895442	0.184436	0.707	0.598	0.816	YES	0.761905	Lymphocytes	0.75	CD4+ T cells		0.0215967	0.121162
ENSG00000275743	TRBV14	Non protein coding (polyA+)	chr7	0.2659	0.579813	0.0235293	5.34332e-10	0.0511718	0.0060008	0.00644717	0.00793799	0.00767904	0.000739742	0.00180414	0.00521787	0.000629474	0.0301641	0.00192152	0.000916283	3.48305e-06	7.76108e-05	0.00114508	0.00755039	0.00090653	4.61789e-09	8.72196e-08	0.000437811	7.21148e-06	0.669484	0.10837	0.219511	0.437492	0.125006	0.0972238	0.716465	0.0922996	0.233232
ENSG00000111666	CHPT1	Protein coding	chr12	0.234226	0.452626	0.0288729	0.129697	0.0357863	0.000711821	0.00400042	1.66022e-05	1.4932e-09	0.0345104	4.74045e-05	0.00789309	0.00583856	0.029435	0.0045164	0.0141658	1.28253e-07	5.44614e-06	0.0156355	0	0.000566067	8.67108e-10	0.00135937	8.97565e-05	5.03935e-11	0.669254	0.138669	0.280594	0.670535	0.12763	0.259756	0.710038	0.133975	0.328068	0.532	0.375	0.688	YES	0.15		0.15		0.68746	0.03515	0.0305562	High in summer
ENSG00000107798	LIPA	Protein coding	chr10	0.269534	0.500491	0.0293194	0.0559141	0.000104665	0.00756092	0.0224213	0.0257138	0.00408273	3.8259e-05	0.00323028	0.000606116	0.00010917	0.0343906	0.00125237	0.00780971	0.0209545	0.0031595	0.00263543	0	0.00732533	8.88935e-09	0.00286297	0.000483659	2.21597e-09	0.669036	0.066266	0.133955	0.662877	0.0760394	0.149514	0.630745	0.0630904	0.107768	0.264	0.011	0.517	YES	0.233333		0.2		0.981954	-0.0246298	0.0114685	High in winter
ENSG00000163803	PLB1	Protein coding	chr2	0.165169	0.546803	0.216724	0.00922952	0.0222504	0.0107734	0.000176372	9.44054e-05	0	0.000363222	0.000353627	0.00311185	0.000642715	0	0.000795383	3.12455e-05	0.00769416	3.62779e-05	0.000974888	1.75941e-10	0.014223	0	0.000166901	0.000386059	0	0.668477	0.140866	0.284039	0.722242	0.11669	0.303425	0.69885	0.121457	0.281853	0.771	0.691	0.851	YES	0.314815		0.37037		0.269934	0.028093	0.101121
ENSG00000133055	MYBPH	Protein coding	chr1	0.272106	0.529508	0.0658399	0.00294485	6.80168e-06	0.0162588	0.0072634	0.0104885	1.50045e-08	0.00206615	0.00917986	0.0183665	7.78571e-05	0.00581961	0.00137184	0.00187297	8.73163e-07	0.00309116	0.000254451	0.0157028	9.72169e-05	0.0124431	0.0139777	0.0112616	1.66675e-08	0.668379	0.201459	0.40604	0.765901	0.143142	0.468318	0.633387	0.194147	0.335422	0.752	0.662	0.842	YES	0.861111	Neutrophils	0.847222			0.0188351	0.347151
ENSG00000143842	SOX13	Protein coding	chr1	0.265924	0.501913	0.0729262	0	0.0142909	2.47434e-05	0.00580607	0.0140546	0.0166446	0.0189792	0.0155179	0.0243683	7.3543e-06	0.0146191	0.0116087	0.000471282	0	0.00750454	0.00446476	1.38036e-09	0.000224708	4.13057e-10	0.00539596	0.00206543	0.00318889	0.668127	0.0905466	0.182289	0.714052	0.077141	0.192632	0.591394	0.101887	0.147466	0.666	0.253	1.079	YES	0.547619		0.571429		0.642891	-0.0189761	0.118651
ENSG00000168528	SERINC2	Protein coding	chr1	0.286355	0.555066	0.00948743	0.010135	0.021286	0.0206464	0	0.0148279	0.0149135	0.00195524	0.00473414	0.000125449	0.000167659	5.06092e-11	0.00505989	0.000287715	0.0446806	0.00169094	0.00104786	0.00567403	0.000390662	1.34151e-09	3.37388e-05	0.000218201	0.00121682	0.667583	0.155079	0.31144	0.642616	0.147615	0.265428	0.66367	0.132315	0.261094	0.462	0.098	0.826	YES	0.619048	Monocytes	0.738095	CD14 Monocytes	0.837248	0.0132883	0.405116
ENSG00000108370	RGS9	Protein coding	chr17	0.292791	0.511052	0.0561067	0.0109238	0.0157124	0.00302737	0.00601525	0.00301671	0.00994062	0.0219118	0.0498573	0.00452245	0.000697532	0	0.00526411	0.00155463	6.38633e-06	0.00380203	0.000614884	0	4.85717e-05	5.30759e-09	0.00078631	0.00107635	0.00127132	0.667458	0.126342	0.253585	0.683483	0.124128	0.26804	0.652407	0.130319	0.2446	0.594	0.463	0.725	YES	0.619048	Lymphocytes	0.635417	NK cells	0.273866	-0.0335271	0.0161661	High in winter
ENSG00000198178	CLEC4C	Protein coding	chr12	0.318303	0.614008	0.00604671	0	0.0144456	0.00114622	0.000636031	0.00051453	0.00428647	0.0128926	0.00381804	0.00901261	0.000921545	2.33068e-10	8.47348e-06	0.0101629	3.59568e-10	0.000245165	0.000119503	0	0.000163633	0	2.18696e-05	0.00324777	0	0.6671	0.133316	0.267154	0.719227	0.128838	0.330031	0.64719	0.117565	0.215659	0.61	0.269	0.951	YES	0.777778	DC	0.87963	DC	0.505259	-0.00134625	0.940021
ENSG00000165617	DACT1	Protein coding	chr14	0.280787	0.357935	0.00194511	0.00683524	0.0322081	0.00278345	0.00701208	0.00993658	0.00267313	2.39151e-05	0.00668019	0.0140279	0.000898569	0.228036	1.71289e-05	2.56733e-09	0.0183069	0.00425844	9.54366e-05	0	0.012987	0	0.00431777	0.00823485	0	0.666357	0.151066	0.301713	0.569479	0.133415	0.176478	0.521853	0.173954	0.189855	0.534	0.094	0.974	YES	0.777778	Lymphocytes	0.809524	CD4+ T cells		0.0110765	0.528986
ENSG00000174837	ADGRE1	Protein coding	chr19	0.249223	0.336767	0.00164736	0.0485168	0.0533741	4.07533e-05	0.00181847	0.0210822	1.37809e-10	0.00363562	0.00878039	8.60032e-05	0.253396	5.83789e-10	0.00266968	0.00205215	5.94871e-07	0.00152927	0.000269893	0.00200932	0.00743762	1.80129e-09	0.0056445	1.9226e-05	0	0.665939	0.0932149	0.185821	0.671202	0.0896256	0.18296	0.689758	0.0823672	0.183126	0.656	0.539	0.773	YES	0.4		0.458333		0.563651	0.0132544	0.354652
ENSG00000100321	SYNGR1	Protein coding	chr22	0.311998	0.548348	0.0541808	1.62128e-10	0.00118389	0.0244068	0.00550986	0.0251542	0.00251663	0.0043423	3.51356e-07	0.00458398	0.000903997	1.70232e-10	0.00540976	0.000925257	9.39491e-08	0.00236684	0.00022616	0	0.00165225	3.11783e-10	0.00420299	0.00208706	5.42998e-08	0.665875	0.0732163	0.145912	0.646847	0.0880033	0.161189	0.752944	0.0565394	0.172313	0.752	0.366	1.138	YES	0.619048	Monocytes	0.5		0.717158	0.0175827	0.111456
ENSG00000129295	LRRC6	Protein coding	chr8	0.197186	0.538516	0.178041	1.78762e-10	0.0111669	0.00052231	0.00134377	0.0152642	4.13753e-08	2.11642e-05	0.000582808	0.000223735	7.46141e-05	1.08344e-10	0.00233291	0.000147969	0.0084957	0.00227262	0.00374919	0.0175666	0.000879838	0	0.00312098	0.000416474	0.0180746	0.665286	0.132849	0.264055	0.700904	0.122558	0.287202	0.706824	0.10167	0.245119	0.756	0.387	1.126	YES	0.555556	Neutrophils	0.509259	Neutrophils	0.484069	0.0343167	0.0244008	High in summer
ENSG00000173917	HOXB2	Protein coding	chr17	0.255574	0.570387	0.0290034	0.004659	0.0410091	0.00471562	0.00629545	8.85509e-06	1.10614e-07	0.00319298	0.008104	0.000960494	0.00152987	1.18498e-09	1.6426e-05	0.000786211	0.046447	0.000514871	0.00115689	0.0144439	0.00922311	2.6065e-09	8.10117e-05	0.00189109	4.34143e-09	0.66526	0.0915668	0.181979	0.668352	0.0941638	0.189763	0.640161	0.0890418	0.158408	0.775	0.692	0.858	YES	0.333333		0.407407		0.920554	0.0206766	0.1115
ENSG00000173801	JUP	Protein coding	chr17	0.267408	0.601226	0.0268288	0.0192903	0.00216956	1.70662e-06	0.0152194	0.0155903	0.00671943	0.0123702	0.00143777	5.57607e-05	0.000554218	0	0.00149403	0.00592687	0.0182723	0.000190615	0.000696537	0	0.00140665	7.82157e-10	0.000908874	0.00223267	5.61349e-08	0.665217	0.302084	0.600244	0.720653	0.277891	0.716898	0.64115	0.27681	0.49457	0.393	0.107	0.679	YES	0.458333		0.4375		0.770526	-0.0421003	0.0180467	High in winter
ENSG00000185305	ARL15	Protein coding	chr5	0.340158	0.364154	0.010185	0.243948	0.00190057	0.000534809	0	0.00112439	0.0107433	0.000257363	0.00384489	0.000927513	1.57366e-05	0	0.000466734	0.000844341	0	0.00057218	0.000201211	0.0127916	0.00219285	0	0.000265424	0.00487271	0	0.664967	0.0859082	0.170509	0.72602	0.0777378	0.205998	0.600956	0.0950685	0.143172	0	0	0	NO	0.12963		0.157407		0.319076	0.0229762	0.0562448
ENSG00000154134	ROBO3	Protein coding	chr11	0.263339	0.563054	0.05114	0.0205629	0.0424555	0.0123197	0.009879	0.00259463	0	0.00185822	0.00592682	0.00343145	0.0017584	0	0.0017783	0.00352976	1.48288e-10	0.00678824	0.00128474	0	3.70641e-05	1.7635e-10	0.00717711	0.00108508	0	0.664448	0.0951496	0.188412	0.588065	0.112721	0.160916	0.703141	0.0837865	0.198457	0.64	0.511	0.769	YES	0.555556		0.583333		0.236192	0.0149358	0.238646
ENSG00000277586	NEFL	Protein coding	chr8	0.265601	0.527061	0.0152463	0	0.0162622	0.0153477	0.00229062	0.000814732	4.47794e-09	0.00661359	0.088486	0.0121569	0.00382077	0	0.00238562	0.0124766	0	0.0102692	0.0104414	0	0.0104922	1.29645e-10	9.05775e-05	0.000143395	0	0.6644	0.127585	0.252586	0.682479	0.0966454	0.207729	0.624729	0.11541	0.192128	0.519	0.048	0.99	YES	0.761905	Lymphocytes	0.78125	CD4+ T cells	0.794525	-0.0131796	0.418811
ENSG00000156475	PPP2R2B	Protein coding	chr5	0.261429	0.520726	0.0783161	0.00228383	0.0442432	0.000146718	0.00643441	0.00816837	1.20316e-08	0.0044521	0.0370084	0.000120318	0.00125794	0	0.00167547	0.00212426	0.0190069	0.004734	0.00273934	1.23637e-09	0.000932908	0	0.00201648	1.00248e-05	0.00217471	0.66433	0.0796908	0.157717	0.721281	0.0626543	0.162139	0.638265	0.0808007	0.142569	0.57	0.432	0.708	YES	0.541667	Lymphocytes	0.518519		0.308024	-0.0273493	0.0291492	High in winter
ENSG00000213462	ERV3-1	Protein coding	chr7	0.244691	0.556441	0.105441	7.53395e-17	0.0241604	0.00679841	0.00249423	0.00459059	6.63087e-11	0.00819464	0.00292531	0.00372317	0.00145342	0.0149457	0.00269004	0.00257441	8.46207e-09	0.000847592	0.0116908	5.92683e-10	0.00441199	4.18894e-09	0.00176457	0.000161685	0	0.664217	0.1356	0.268232	0.700539	0.133705	0.312782	0.624604	0.138262	0.230047	0.366	-0.004	0.735	NO	0.333333		0.388889		0.787383	0.0165983	0.280132
ENSG00000105383	CD33	Protein coding	chr19	0.246823	0.267213	0.00491005	0.069233	0.095837	0.0253249	0.00475635	0.201367	0.00181314	0.000375458	0.00423245	0.000283711	9.11299e-05	0	0.00379122	0.00212061	0	0.000122819	0.00141085	0.0122605	0.00148833	0.0562864	1.22509e-07	0.000258764	0	0.663701	0.0416506	0.0821994	0.666763	0.0360003	0.0720319	0.676306	0.0385814	0.0806097	0.664	0.553	0.775	YES	0.416667		0.45		0.393048	0.0235536	0.00801233	High in summer
ENSG00000182362	YBEY	Protein coding	chr21	0.269045	0.577674	0.0085289	0	0.00887814	0.0102927	0.0190901	0.000141681	5.08545e-09	0.00463423	0.000887101	0.000121359	0.00320298	0	0.000133897	0.00186825	0.0461527	0.00119215	0.0146196	1.19739e-09	4.39139e-05	0.0303914	0.00165818	0.00144351	0	0.663257	0.0754842	0.148675	0.723573	0.0599143	0.156831	0.665943	0.0773176	0.154133	0.7	0.596	0.804	YES	0.4375		0.398148		0.294623	0.0244879	0.0204508	High in summer
ENSG00000124491	F13A1	Protein coding	chr6	0.262987	0.513881	0.00651685	1.50606e-09	0.0420443	0.0142034	0.0110044	4.59522e-05	0	0.00503572	0.00865013	0.0200586	0.000604913	0	0.0921537	0.00108901	7.43908e-07	8.58343e-06	0.00118354	4.57397e-10	0.00776287	0	0.0126338	0.000135762	1.03803e-07	0.66305	0.113769	0.223875	0.714687	0.114594	0.287049	0.559328	0.112851	0.143237	0.594	0.208	0.981	YES	0.333333		0.466667		0.998155	-0.0423386	0.00227369	High in winter
ENSG00000241666	RP3-455J7.4	Non protein coding (polyA+)	chr1	0.284449	0.603198	0.00591936	0.0269061	0.00263551	0.0298257	0.00327323	1.21272e-05	0.0026589	4.51699e-06	0.00126395	0.0038758	0.000198312	0.00351251	0.00137609	8.89393e-05	2.39972e-06	0.000797473	0.001393	0.0242357	0.00237003	3.492e-08	0.00198823	1.51336e-05	5.00304e-09	0.662966	0.217238	0.427319	0.632574	0.21753	0.374508	0.663398	0.202279	0.398666
ENSG00000114737	CISH	Protein coding	chr3	0.260801	0.378923	0.00805687	0.0552025	0.000171316	0.000364524	0	1.52658e-05	0.0028879	0.000524452	0.0374394	0.0764742	0.0122162	0.118545	8.18156e-05	6.0493e-05	0	0.0218946	0.00252243	2.99553e-11	0.000828783	0.010463	0.00786654	0.00466022	1.24512e-07	0.662865	0.0507981	0.0998779	0.636695	0.0523181	0.0916877	0.619557	0.0438714	0.0714453	0.461	0.307	0.615	YES	0.388889		0.481481		0.7751	0.00690682	0.52954
ENSG00000188511	C22orf34	Non protein coding (polyA+)	chr22	0.314818	0.646026	0.00298202	0.0051131	0.000172511	0.00353181	0.00563796	0.00366514	0	0.00208161	0.00729476	0.00447213	0.00104616	0	0.00127768	0.00167748	3.2016e-09	0.000112228	1.06175e-05	0	4.35124e-05	0	5.24057e-06	3.13614e-05	4.38233e-10	0.662827	0.0617413	0.121373	0.600888	0.067956	0.102312	0.745129	0.0527559	0.154235	0.404	0.22	0.588	YES	0.375		0.322917		0.943136
ENSG00000116688	MFN2	Protein coding	chr1	0.229169	0.488299	0.06064	0.00251945	0.029596	0.00487967	0.0232226	0.00565397	0.0475999	0.0281164	0.00435862	0.00950206	0.00707391	1.463e-08	0.00155422	0.00301255	0.0273653	0.000308185	0.0124758	0.0118668	0.000878139	0	0.000221399	0.00168629	9.206e-07	0.662655	0.0619755	0.12174	0.702312	0.0563013	0.132827	0.637924	0.0635608	0.111985	0.773	0.694	0.853	YES	0.216667		0.225		0.687801	-0.0207319	0.0113701	High in winter
ENSG00000128283	CDC42EP1	Protein coding	chr22	0.277998	0.567939	0.0135038	0.0092999	0.0138899	0.00460293	0	0.0342402	8.87059e-10	0.00197528	0.000502942	0.000605772	0.000792467	0	7.87588e-06	0.000700004	0.0354305	0.000352705	0.0102787	1.65003e-10	0.00046674	0.0088387	3.88275e-09	0.00012338	0.0184502	0.662653	0.188177	0.369637	0.731727	0.161839	0.441423	0.574344	0.167068	0.225428	0.847	0.79	0.905	YES	0.75	Monocytes	0.770833	CD14 Monocytes		-0.0159113	0.330888
ENSG00000167664	TMIGD2	Protein coding	chr19	0.253355	0.468063	0.0142603	0.0618886	0.00827749	0.0108122	0.0140972	0.00569267	0	0.00135918	0.0299235	0.000521338	0.00474354	0.0439713	0.011969	0.000242595	0.0376493	6.20088e-06	0.00519348	0.0180166	0.000797755	0.00229448	0.00507604	0.0017893	5.01809e-08	0.662265	0.111206	0.218064	0.738334	0.0989071	0.279082	0.578955	0.112369	0.154512	0.686	0.573	0.8	YES	0.5625	Lymphocytes	0.62963	NK cells	0.540744	0.00350925	0.793031
ENSG00000182871	COL18A1	Protein coding	chr21	0.254078	0.543458	0.0628921	0.0250136	0.019116	0.00274342	0.0100715	0.00339674	0.0372266	0.00010349	0.00167551	0.00215415	2.97545e-05	0	0.000669242	3.71612e-05	0.0180913	0.000872049	0.000621589	0	0.000152297	0	0.00107816	0.00110327	0.0154162	0.662051	0.196246	0.384451	0.59884	0.230901	0.344682	0.726279	0.166812	0.442613	0.814	0.746	0.882	YES	0.407407		0.398148		0.853057	0.067937	0.000177974	High in summer
ENSG00000231259	AC125232.1	Non protein coding (polyA+)	chr2	0.299747	0.577611	0.0169661	0.00129121	0.00431228	0.00397945	0.00342622	0.0108959	0	0.00461795	0.000900781	0.00263323	3.81831e-05	0.0373779	0.00116212	0.000699299	1.48443e-05	6.32077e-05	2.97412e-08	5.0927e-08	0.000850838	0.0151137	0.000826596	5.94418e-05	0.0174128	0.661457	0.0636775	0.124415	0.716934	0.0476656	0.120725	0.666294	0.0716648	0.14309					0.666667	Neutrophils	0.654762	Neutrophils
ENSG00000147535	PLPP5	Protein coding	chr8	0.293095	0.572067	0.00278665	0.00879464	0.0587856	0.000979066	0.00281174	0.00840736	0.00709859	0.0220455	0.00168138	9.29008e-05	0.000311837	1.80529e-09	0.00497461	0.00797909	3.16439e-08	0.000446772	0.00223644	3.33765e-07	6.65117e-06	1.44738e-08	0.00178513	0.00361327	0	0.661253	0.0541353	0.105675	0.647936	0.0600398	0.110497	0.70953	0.0457517	0.111757	0.27	-0.147	0.688	NO	0.203704		0.258333		0.145879	0.00595348	0.573339
ENSG00000161381	PLXDC1	Protein coding	chr17	0.200199	0.454417	0.0406791	0.00629257	0.161391	0.000551392	0.0145835	0.0362046	1.02577e-10	0.0048984	0.0410003	0.00181186	0.000142834	0	0.000415557	0.0036288	0.0103269	5.42621e-08	0.000559924	3.40472e-09	0.0019284	6.27937e-10	0.0154437	0.00552545	0	0.661041	0.0775334	0.151206	0.699312	0.0729876	0.169748	0.688138	0.0624487	0.137796	0.631	0.493	0.768	YES	0.458333		0.546296	CD4+ T cells	0.409038	0.0149884	0.236138
ENSG00000255587	RAB44	Protein coding	chr6	0.21861	0.25341	0.0156708	0.0329932	0.0464531	0.00328197	0.000930133	0.00910487	3.58801e-10	0.00142189	0.0160495	0.00632388	0.29448	0.0283106	0.000300085	0.00650179	0.0090767	0.00102846	0.00769825	0.020622	0.00549011	0.00763161	0.0145242	8.71612e-05	3.83146e-11	0.66082	0.094852	0.184799	0.676081	0.0957386	0.199825	0.632694	0.092709	0.159694	0.6	0.205	0.995	YES	0.537037	Eosinophils	0.583333	Eosinophils	0.840742	0.0432327	0.00108387	High in summer
ENSG00000211934	IGHV1-2	Non protein coding (polyA+)	chr14	0.280889	0.620989	0.0240938	0.00386802	0.00798003	6.62124e-07	0.00900382	3.14506e-05	7.46265e-09	0.00162725	0.0187979	0.00328353	0.00835733	4.05283e-10	0.0065678	0.00618697	2.77413e-08	7.60701e-07	0.00155478	8.65711e-09	0.00211911	2.16332e-10	0.00272292	0.00192586	1.8009e-10	0.660471	0.355909	0.692335	0.693468	0.347289	0.785672	0.585736	0.401811	0.568129							1
ENSG00000125810	CD93	Protein coding	chr20	0.259059	0.43703	0.124264	0.00366582	0.0422273	0.00810191	0.00308424	0.000353181	4.05542e-09	0.00634356	0.00212916	0.0119957	0.0071087	0.0245473	4.61786e-05	0.0205244	0.0365094	0.000625241	0.0076034	2.38545e-08	0.00254447	2.24265e-09	7.70638e-06	0.00222939	0	0.660122	0.0884987	0.171885	0.747428	0.0690938	0.204467	0.578071	0.101918	0.139634	0.77	0.689	0.851	YES	0.25		0.275			0.0147135	0.230616
ENSG00000238243	OR2W3	Protein coding	chr1	0.303061	0.537029	0.00044058	0.0176753	0.0176023	0.000149784	0	0.000379936	0	0.011159	0.00834512	0.00793152	0.000173036	0.0064282	0.0264554	0.00717826	1.83096e-07	0.000377487	0.0236897	2.94128e-06	0.00181115	0.0237257	0.00047339	0.00591116	1.44925e-08	0.659442	0.336572	0.651725	0.627948	0.36535	0.616637	0.711547	0.277845	0.685379	0.292	-0.068	0.652	NO						0.0189395	0.481288
ENSG00000122223	CD244	Protein coding	chr1	0.253454	0.409315	0.0955033	0.0167757	0.00156931	0.0227405	0.0120356	0.0209878	1.97934e-08	0.000567597	0.0483595	0.0101971	0.0505119	0.00409508	0.00353044	0.00679689	0.032331	0.00605683	0.00143522	7.65561e-09	0.00166186	0	2.3688e-05	0.00205119	5.48997e-10	0.659056	0.0375838	0.0726507	0.680436	0.0321894	0.0685397	0.657723	0.0349097	0.0670828	0.457	-0.037	0.952	NO	0.383333		0.408333		0.94624	-0.0126957	0.134421
ENSG00000241015	TPM3P9	Non protein coding (polyA+)	chr19	0.30911	0.63743	0.0145328	0.00471385	0.0136248	2.09634e-07	2.35525e-09	0.00275832	0	9.17769e-05	0.000261015	0.000611804	8.52704e-05	0	0.000819878	0.00103323	1.21044e-08	0.0065939	0.00280497	7.10137e-09	0.00521633	4.14864e-10	1.44073e-05	0.000297265	6.2287e-11	0.659026	0.0542965	0.104943	0.654113	0.0605456	0.114499	0.691561	0.0503577	0.112908					0.666667	Lymphocytes	0.547619	CD4+ T cells	0.328134
ENSG00000102575	ACP5	Protein coding	chr19	0.299636	0.600235	0.0286071	0.0176959	0.000414508	0.00886974	0.00170679	0.0113371	0	0.00765407	0.00420456	0.00170728	0.00416079	0	0.00230302	0.00557739	2.1374e-08	8.534e-05	0.000986782	0	0.00178895	4.04644e-11	0.00185192	0.00117766	8.25029e-11	0.658577	0.0691884	0.133459	0.698894	0.0703336	0.163251	0.686717	0.0627575	0.137564	0.5	0.19	0.809	YES	0.479167		0.453704		0.478334	-0.00150844	0.886027
ENSG00000145335	SNCA	Protein coding	chr4	0.294571	0.541228	8.73438e-05	0.0110624	0.0241165	0.000467098	2.47089e-08	5.12515e-05	3.31209e-10	0.0279332	0.00747882	0.0239817	0.000344919	4.74649e-11	0.0262944	0.00672867	0	6.36643e-06	0.0285283	7.84631e-07	0.00289447	1.41002e-07	3.15269e-05	0.00419356	0	0.657932	0.378977	0.728924	0.614821	0.367817	0.587109	0.748423	0.287865	0.856376	0.374	-0.063	0.81	NO	0.351852		0.416667		0.784057	0.0315925	0.281959
ENSG00000176485	PLA2G16	Protein coding	chr11	0.276749	0.567119	0.0272474	0.00532803	1.87771e-05	0.0298419	0	0.0177401	0.0340979	0.000288184	0.0357178	0.000615841	0.00101561	0	0.000423451	4.89846e-05	1.20702e-10	7.6169e-05	0.00108627	5.70835e-06	0.00150029	0	6.63678e-05	0.0010136	2.92009e-11	0.657746	0.0779844	0.149871	0.643624	0.0632881	0.1143	0.71361	0.0634226	0.158033	0.755	0.383	1.127	YES	0.354167		0.444444		0.92887	-0.0205384	0.0861968
ENSG00000164048	ZNF589	Protein coding	chr3	0.219962	0.584019	0.0547137	0.0255793	0.0530682	0.00746306	0.0204066	0.00123146	2.57335e-08	0.000450473	0.000243964	5.80489e-06	0.000320455	1.30999e-06	0.00233421	0.00304287	2.64061e-05	1.37638e-05	0.0137243	0.0049231	0.000534927	0	0.00262333	0.000486283	0.0048256	0.657587	0.0431057	0.0827822	0.740486	0.0326105	0.0930494	0.680444	0.0435453	0.0927229	0.744	0.655	0.832	YES	0.404762		0.40625		0.676636	0.0195387	0.0275163	High in summer
ENSG00000137801	THBS1	Protein coding	chr15	0.310516	0.527767	0.00662652	0.00046098	0.0347584	0.00103379	0.00775155	0.00151098	1.17268e-07	0.00999579	0.028894	0.00109099	3.77492e-05	0	0.0558078	0.000783833	0	0.00184496	0.000614562	2.63224e-08	0.00710383	3.25819e-08	0.000252787	0.00314832	1.52314e-09	0.657202	0.202345	0.38793	0.625815	0.200308	0.33501	0.627433	0.194497	0.327547	0.572	0.124	1.02	YES	0.425926		0.462963		0.55272	-0.0609796	0.00147404	High in winter
ENSG00000139508	SLC46A3	Protein coding	chr13	0.322359	0.419219	0.0617313	0.158466	0.00526947	0.00537894	0	0.00273619	0.00371934	0.00676477	1.98658e-07	0.000769317	3.90229e-05	0.00890667	0.00171945	6.95259e-05	1.06993e-09	0.0006012	0.000769533	0	0.000711963	0	0.000277537	0.000129516	0.000362536	0.656705	0.045429	0.0869032	0.597837	0.0573782	0.0852957	0.685345	0.0363583	0.0791915	0.066	-0.469	0.601	NO	0.203704		0.240741		0.61731	0.00774652	0.435292
ENSG00000180767	CHST13	Protein coding	chr3	0.304627	0.584877	0.0142918	0.00424749	0.0164137	0.00245213	0.00415782	0.00050738	3.87496e-08	0.00441043	0.000123901	0.000943798	0.011503	7.54595e-11	0.000300768	0.000111912	0.0452762	0.000536962	4.78793e-05	0	0.00104849	7.68747e-09	0.00270983	0.00048367	0.000929009	0.65668	0.199068	0.380764	0.608349	0.248876	0.386577	0.63271	0.174121	0.299949	0.621	0.272	0.969	YES	0.479167		0.541667			0.0442798	0.0132492	High in summer
ENSG00000211694	TRGV10	Non protein coding (polyA+)	chr7	0.332312	0.532738	0.0348237	0.00600404	0.0345755	0.000197159	4.92694e-07	0.0130956	0	0.000490173	0.00136455	0.00241495	0.0022853	3.84159e-08	0.000931369	0.00246004	7.3838e-08	0.000355899	0.0225929	0	2.89003e-05	0	0.00112354	0.00730838	0.00489673	0.656674	0.0926774	0.177262	0.617729	0.100549	0.162482	0.670604	0.0921274	0.187558					0.966667	Lymphocytes	0.816667
ENSG00000174600	CMKLR1	Protein coding	chr12	0.233296	0.448339	0.11346	0.00750535	0.00241463	0.00416005	0.0348205	0.0243056	0.0197797	0.0402966	0.0530085	0.00299093	0.000436222	3.03652e-09	2.54482e-06	0.00164376	0	0.00603769	0.00537959	0	0.00142173	7.73911e-10	0.000563279	0.000138314	0	0.656533	0.115946	0.221629	0.655659	0.0895168	0.170449	0.586157	0.10849	0.153662	0.664	0.555	0.772	YES	0.520833		0.564815	NK cells	0.537693	-0.073354	2.7421e-08	High in winter
ENSG00000262370	RP11-473M20.9	Non protein coding (polyA+)	chr16	0.243261	0.527707	0.0891032	0.00577735	0.0329634	0.00129662	0.0241198	0.0177999	0.0133325	0.00390852	0.00797785	0.00590057	0.00812168	0	0.00240039	0.00147903	4.40377e-09	0.000152435	0.00146288	3.15886e-05	0.00105662	4.18506e-09	0.00873738	0.0018912	0.00151901	0.656402	0.065406	0.12495	0.731583	0.0484009	0.131919	0.625302	0.0702441	0.117225	0.466	0.11	0.823	YES					0.603811
ENSG00000271605	MILR1	Protein coding	chr17	0.224315	0.502412	0.0792933	0.00381084	0.0615954	0.0204791	0.000169711	0.048509	0.00399158	0.00307167	0.00149216	4.17895e-06	7.82149e-05	0	0.000613183	7.44443e-05	3.89364e-11	0.00182277	0.0064928	0	0.0234153	0.00313573	0.00215285	0.00113758	0.0119327	0.656388	0.0932488	0.178129	0.591304	0.100838	0.145894	0.655963	0.084836	0.161754	0.484	0.14	0.827	YES	0.354167		0.46875		0.261285	0.0111193	0.432999
ENSG00000159618	ADGRG5	Protein coding	chr16	0.216677	0.387647	0.123695	0.00835562	0.000585865	0.0173055	0.00552868	0.00323317	0.0263077	0.0276295	0.0177519	0.00333073	0.128712	2.42779e-10	0.0102905	7.9466e-05	3.22467e-05	0.00801948	0.000347563	0.0119259	0.000409049	2.21071e-10	0.00131704	0.000819137	0	0.656157	0.0833232	0.159006	0.680685	0.078011	0.166296	0.656881	0.0757132	0.144948	0.738	0.639	0.838	YES	0.208333		0.391667		0.74628	-0.0115782	0.339425
ENSG00000277443	MARCKS	Protein coding	chr6	0.212054	0.326411	0.159609	0.191228	0.0346709	0.0135274	0.0177027	0.000761281	4.24413e-10	0.00361015	0.00537398	0.00186178	0.0053361	0.00574044	0.0057201	0.00161715	0	0.00315427	0.000636779	8.302e-11	4.79566e-06	0.00740052	0.00248068	0.00109875	0	0.655706	0.178638	0.340216	0.663693	0.182813	0.360777	0.687942	0.151468	0.333915	0.58	0.448	0.711	YES	0.133333		0.133333			-0.00766663	0.665082
ENSG00000183506	PI4KAP2	Non protein coding (polyA+)	chr22	0.318271	0.591302	0.0061407	0.0164052	0.00429329	4.62539e-05	0.0261	0.000458971	2.68349e-06	0.0101622	0.00106131	9.90132e-05	0.00132661	2.60307e-10	0.000255933	0.000118859	1.74741e-06	0.0038109	0.0125407	5.71395e-07	0.000198677	0	0.00587826	0.00152504	0	0.655196	0.0689018	0.130927	0.553327	0.0741556	0.0918619	0.583646	0.0622621	0.0872791					0.733333	Lymphocytes	0.733333	CD4+ T cells	0.198754
ENSG00000141736	ERBB2	Protein coding	chr17	0.25257	0.509843	0.0609155	0.0334107	0.0115638	0.0066202	0.00857752	0.00176149	0.0332267	0.0380618	0.0112854	0.00229579	0.00133727	0.0162605	0.00637237	0.00112459	0	0.00275931	0.000402789	6.76842e-08	0.000413421	2.32335e-10	0.00119424	3.55946e-06	5.08256e-09	0.655045	0.107346	0.203841	0.713103	0.0910234	0.226246	0.642619	0.0923854	0.166121	0.675	0.568	0.783	YES	0.638889	Lymphocytes	0.642857	NK cells	0.477363	-0.0348849	0.0080703	High in winter
ENSG00000143502	SUSD4	Protein coding	chr1	0.233903	0.66043	0.0271269	0	0.0484764	0.0012513	0.00238588	0.00695021	0	0.000936991	0.00460032	0.00416109	0.00142964	1.75724e-08	0.000974099	0.00105198	0	0.00012981	0.00132945	0	0.000642269	7.52131e-11	0.00017617	0.00404483	1.03134e-07	0.654763	0.0918227	0.174148	0.675581	0.0864501	0.180026	0.722257	0.0750289	0.195109	0.602	0.44	0.765	YES	0.785714	Lymphocytes	0.78125	CD4+ T cells	0.374448	0.0251002	0.0597285
ENSG00000007402	CACNA2D2	Protein coding	chr3	0.287628	0.453223	0.0938155	0.0021902	0.0725072	0.0039017	0.0123032	0.0146264	2.35506e-06	0.0291802	0.00518108	5.9861e-05	0.00382156	2.40709e-08	0.000896277	0.0008656	1.22034e-09	0.00457975	0.00457084	7.13009e-09	0.00184406	5.88248e-11	0.00568123	0.00312118	0	0.654595	0.0648057	0.122817	0.719648	0.0578811	0.148578	0.665811	0.0582404	0.116034	0.515	0.37	0.661	YES	0.666667	Lymphocytes	0.645833		0.21785	-0.0347866	0.000969104	High in winter
ENSG00000100100	PIK3IP1	Protein coding	chr22	0.238671	0.402847	0.0394236	0.00959498	0.114326	0.000419136	0.00256813	0.0556622	3.04204e-11	0.00431912	0.0410861	3.60553e-06	0.000282148	0.0358544	0.000269687	0.0101214	0.0182884	0.00817362	0.000187221	8.42706e-11	0.00145774	0.0125415	0.00390303	7.82999e-08	0	0.654324	0.0441446	0.0835606	0.567127	0.0547536	0.0717353	0.622115	0.0385421	0.0634522	0.665	0.545	0.784	YES	0.266667		0.25		0.753364	0.0182465	0.05559
ENSG00000125868	DSTN	Protein coding	chr20	0.332616	0.443367	0.0193703	0.157977	0.021476	0.002423	0.00279753	0.00250789	0.00615521	0.000740832	5.17874e-10	0.00389862	9.65785e-05	0	0.00139544	4.75467e-06	0	0.000333212	1.18547e-06	1.09872e-06	0.00138837	8.89632e-08	7.23003e-05	0.00337819	0	0.654134	0.03247	0.0614102	0.732795	0.0338807	0.0929158	0.620682	0.0296393	0.0484991	0.353	-0.121	0.826	NO	0.1		0.1		0.238235	0.00329787	0.70964
ENSG00000105374	NKG7	Protein coding	chr19	0.264921	0.462761	0.103204	0.00573704	0.00344798	0.0459107	2.26155e-10	0.000462381	0.0323773	0.0141012	0.0284216	0.00730992	0.00264723	0	0.00334193	0.00241727	4.57959e-10	0.00672937	0.00180521	0.00631846	0.00330277	0	0.00137793	0.000273831	0.00313198	0.653957	0.144647	0.273355	0.687935	0.107542	0.237072	0.671244	0.139537	0.284904	0.591	0.455	0.726	YES	0.183333		0.233333		0.944678	-0.0373259	0.0136675	High in winter
ENSG00000115687	PASK	Protein coding	chr2	0.175543	0.514562	0.0801517	4.73821e-10	0.146812	0.000401326	0.00483573	0.0261175	0	0.0177599	0.0146782	5.75225e-05	0.000113262	0	0.000246409	0.00588202	1.1544e-10	0.000385969	0.00841634	2.34381e-11	0.000106491	1.80344e-11	0.00385073	8.06483e-05	0	0.653655	0.062504	0.117963	0.6127	0.0688847	0.108974	0.698821	0.0507225	0.117691	0.654	0.54	0.768	YES	0.407407		0.37963		0.553494	0.0235031	0.0318633	High in summer
ENSG00000160191	PDE9A	Protein coding	chr21	0.276661	0.511255	0.0380727	0.0167618	0.0480204	1.88538e-08	0.0010366	0.000394423	2.41497e-10	0.00158771	0.0627773	0.000606363	0.000884053	3.93294e-10	0.000782516	0.00935909	2.07498e-09	0.000339074	0.00368382	3.47267e-09	0.00313787	0.00936617	0.00346861	1.14788e-05	0.0117944	0.653639	0.10249	0.193414	0.64016	0.0887752	0.157932	0.60902	0.0991655	0.154468	0.76	0.678	0.843	YES	0.690476	Lymphocytes	0.738095	CD4+ T cells	0.629263	-0.0376582	0.00555467	High in winter
ENSG00000211699	TRGV3	Non protein coding (polyA+)	chr7	0.317898	0.577065	0.0169103	0	0.0170396	0.00107501	0.000101461	0.00512397	2.13247e-08	0.00562751	3.12686e-06	0.00413231	0.00135468	7.94292e-10	0.000486467	1.04361e-07	0.0360684	0.00398699	0.000820507	0	0.000938951	0.00526474	0.000132668	0.000580632	0.00538996	0.653541	0.103836	0.195869	0.649703	0.146541	0.271793	0.656035	0.0840472	0.160301					0.833333	Lymphocytes	0.916667	CD8+ T cells
ENSG00000204219	TCEA3	Protein coding	chr1	0.212987	0.531472	0.0396217	0.0158435	0.121775	0.00146072	0.00121009	0.0150935	8.64459e-07	0.027174	0.000292829	0.00866205	7.00516e-05	0	0.00132498	0.00843889	7.79956e-09	0.00194957	0.00559778	1.04637e-06	0.00192598	0.0010484	0.00140917	0.00262309	1.75946e-05	0.653522	0.0819625	0.154596	0.684424	0.0809268	0.175515	0.641694	0.0752028	0.134682	0.687	0.576	0.798	YES	0.5625	Lymphocytes	0.685185	CD4+ T cells	0.932008	-0.000515	0.970346
ENSG00000084072	PPIE	Protein coding	chr1	0.257793	0.56387	0.0443788	0.00453453	0.0287098	0.0378366	0.00781403	0.00158702	1.0706e-10	0.00613024	0.00012774	0.00108083	0.00277602	0.000304686	0.000222531	9.99836e-05	0.0104933	5.34936e-05	0.0035266	3.23964e-10	0.000819689	2.20678e-10	0.000831136	0.000135069	0.026875	0.65331	0.0403387	0.0760149	0.775609	0.0299392	0.103485	0.592822	0.0458912	0.0668143	0.826	0.763	0.888	YES	0.333333		0.259259		0.153787	-0.00808766	0.299976
ENSG00000172232	AZU1	Protein coding	chr19	0.289286	0.506554	0.00137705	0.00394648	0.00342264	0.00154687	0.000922041	0.00216488	5.93932e-08	0.0017906	0.0238368	4.07763e-06	0.000119509	0.109723	0.0302378	0.00381471	0.000173284	0.00161549	0.00223343	0.0121542	0.000984726	0	0.00409221	7.43324e-07	6.64164e-08	0.653286	0.352728	0.664617	0.627269	0.490457	0.825391	0.655627	0.274524	0.522646	0.327	-0.061	0.715	NO	0.625	Neutrophils	0.65	Immature Neutrophils	0.996296	-0.00435581	0.874227
ENSG00000142173	COL6A2	Protein coding	chr21	0.28666	0.538503	0.0614686	0.0121749	0.0298436	0.00479241	0.00192798	0.000144679	0.0122524	0.000677736	0.00019806	9.33407e-05	0.0010735	0	0.000583256	3.18588e-06	4.00276e-08	0.00944138	0.00385477	0.00150839	0.000949626	0	0.00978502	3.95428e-05	0.0240245	0.653225	0.160787	0.302877	0.671512	0.205086	0.419248	0.705258	0.132922	0.318055	0.575	0.436	0.715	YES	0.791667	Lymphocytes	0.722222	CD8+ T cells	0.805052	0.030631	0.0434649	High in summer
ENSG00000279457	FO538757.1	Protein coding	chr1	0.315778	0.566555	0.000364343	0.0345274	0.000805676	0.0137051	0.0143886	0.00126729	0.0219299	0.000337505	0.00282612	0.00036708	0.00660997	0	0.00217575	0.00223921	8.7677e-05	0.00102024	0.00568231	7.71347e-09	0.0020216	5.29876e-09	0.00725417	5.76373e-05	1.14213e-09	0.652779	0.101607	0.191021	0.674136	0.103793	0.214724	0.617927	0.101789	0.164624					0.777778	Neutrophils	0.861111	Neutrophils	0.756601	0.0514107	1.32992e-05	High in summer
ENSG00000078304	PPP2R5C	Protein coding	chr14	0.300066	0.432935	0.00957366	0.187151	0.000836258	0.0100019	0.0055383	0.0042556	0.0130346	0.00155239	0.000420528	0.000122594	0.000968142	0	0.00480126	0.0046321	0	3.37895e-05	0.00644059	0	0.00142705	0.0118786	0.00175614	0.00257462	0	0.65207	0.0276861	0.0518877	0.637691	0.031083	0.0547083	0.648011	0.0287724	0.0529699	0.091	-0.382	0.563	NO	0		0		0.181752	-0.013914	0.0150054	High in winter
ENSG00000211959	IGHV4-39	Non protein coding (polyA+)	chr14	0.321317	0.583289	0.01501	0.00324272	0.00518855	0.00102553	0.0105651	0.00253389	2.31004e-07	0.00270698	0.0226764	0.00364509	0.00292583	1.27393e-10	0.00677076	0.00741702	2.03066e-05	0.00459799	0.000292574	8.52036e-10	0.000245316	1.0014e-10	0.00467142	0.00185784	1.00249e-08	0.651891	0.378136	0.708122	0.717936	0.291105	0.740947	0.63836	0.354346	0.625484					0.833333		0.875	Plasmablasts
ENSG00000112759	SLC29A1	Protein coding	chr6	0.177126	0.131432	0.0372648	0.00598871	0.0456579	0.00560434	0.00218133	0.00113059	2.24208e-11	0.000206188	0.00466057	0.000124978	0.582194	0	0.000198547	0.00110528	6.70083e-09	0.000942768	0.000105474	0.00300033	0.00104449	0	7.68111e-06	2.38899e-05	2.23023e-11	0.65171	0.158747	0.297043	0.590037	0.201561	0.290096	0.653223	0.143063	0.269487	0.522	0.359	0.684	YES	0.395833		0.5		0.546726	0.0623972	0.000279613	High in summer
ENSG00000143184	XCL1	Protein coding	chr1	0.303953	0.64481	0.0170623	0	6.48932e-07	0.00720437	0.00377603	0.000367286	4.93061e-10	0.00426406	0.000676158	0.000703111	0.004201	0	0.000508066	0.00331934	2.4688e-08	0.000172037	0.00347789	9.03372e-09	0.00126462	1.48138e-09	0.00363939	0.000600776	0	0.651601	0.13673	0.255722	0.703696	0.116483	0.276638	0.620099	0.13235	0.216031	0.414	0.067	0.761	YES	0.694444		0.702381			0.00693285	0.664058
ENSG00000156414	TDRD9	Protein coding	chr14	0.274406	0.598492	0.078841	0	0.0139205	0.00286756	0.000638531	0.00561523	2.71915e-06	0.00643031	0.001847	0.00190289	0.00145038	0	0.000717254	0.0041759	7.49697e-09	0.000590532	0.000360009	4.73229e-08	0.00389274	2.97279e-09	0.00211012	0.00173874	9.52009e-07	0.650918	0.131818	0.245795	0.541435	0.126567	0.149439	0.699793	0.115435	0.269083	0.483	0.059	0.907	YES	0.333333		0.452381		0.702998	-0.00171819	0.922494
ENSG00000198574	SH2D1B	Protein coding	chr1	0.290145	0.571568	0.026427	0.0151899	0.000759228	0.00427296	1.73711e-09	0.00337951	0.0297135	0.0295079	0.00866136	0.00375351	0.00287935	2.69605e-10	0.000855263	0.00319923	2.85243e-09	0.00111538	0.00600404	0	0.0021998	2.12362e-10	3.32799e-05	0.000335976	0	0.650821	0.149222	0.278129	0.691647	0.120816	0.270994	0.615325	0.156241	0.249923	0.677	0.567	0.787	YES	0.481481		0.558333	NK cells	0.976509	-0.041343	0.0089461	High in winter
ENSG00000156738	MS4A1	Protein coding	chr11	0.292328	0.543295	0.000565174	0.0360076	0.0592101	0.00841935	0.00300944	0.00414542	0.0133602	0.0109787	0.000681498	0.00510696	0.00300732	0	0.0139475	0.000472016	0	0.000451804	0.00012251	2.07668e-09	0.00307077	0	0.00181752	3.20291e-06	0	0.650751	0.197747	0.368459	0.749958	0.211899	0.635555	0.660252	0.170659	0.331651	0.301	-0.069	0.671	NO	0.383333		0.366667		0.287792	0.000615375	0.972376
ENSG00000100362	PVALB	Protein coding	chr22	0.296268	0.622709	0.00123848	0.0070008	0.0200235	0.00297702	0.00713291	1.24007e-05	0	0.00016367	0.000508235	0.00837655	0.00325142	0	0.0245993	2.36237e-06	0	0.00270709	6.58696e-05	3.92461e-11	0.00052237	0	0.0018871	0.000553982	1.23969e-08	0.650737	0.194342	0.362094	0.739722	0.134863	0.383285	0.641341	0.178933	0.319962	0.445	0.077	0.813	YES	0.583333		0.6875		0.949573	-0.0588999	0.00125349	High in winter
ENSG00000162722	TRIM58	Protein coding	chr1	0.312805	0.509881	0.000712746	0.0212285	0.018212	0.00525108	0.000897361	0.00185824	1.3921e-09	0.00582623	0.00592477	0.0167287	0.000371898	0.00829678	0.0341027	0.0108895	0.0242051	0.000138528	0.0152226	1.53923e-08	0.00265757	2.65761e-10	0.000185827	0.00460461	1.07092e-08	0.650486	0.302865	0.563667	0.600736	0.32211	0.48465	0.695419	0.250047	0.570907	0.169	-0.294	0.631	NO	0.566667	Megakaryocytes	0.616667	Megakaryocytes		-0.0066075	0.80949
ENSG00000159674	SPON2	Protein coding	chr4	0.249346	0.490288	0.0776783	0.000414121	0.00606592	0.0150994	0	4.29516e-05	0.0405347	0.0622568	0.0115456	0.00356909	0.00311171	0.00354117	0.0133483	0.0130098	2.35805e-09	0.00206777	0.00293612	1.0817e-08	0.000238602	0	0.00295072	1.33656e-05	0.00194144	0.650206	0.195848	0.364048	0.630652	0.184639	0.315266	0.665945	0.155174	0.309342	0.769	0.687	0.85	YES	0.333333		0.366667		0.74581	-0.0150446	0.439215
ENSG00000004939	SLC4A1	Protein coding	chr17	0.328895	0.532844	0.000234436	0.00690639	0.0178998	0.000184817	1.56786e-10	0.00032676	0	0.0198633	0.00720265	0.0132254	0.000412645	0	0.0216443	0.0110963	0	4.78639e-07	0.0288393	1.4675e-06	0.00116338	1.15713e-09	3.82822e-05	0.00922077	0	0.649796	0.455207	0.844627	0.577537	0.534166	0.730243	0.728367	0.331237	0.888189	0.296	-0.139	0.732	NO	0.75	Neutrophils	0.791667	Neutrophils	0.9533	0.055966	0.0672717
ENSG00000007516	BAIAP3	Protein coding	chr16	0.29397	0.559242	0.0301093	0.00769481	0.000213715	0.00130724	0.00826226	0.0299638	0.0160059	0.000360414	0.000637863	0.00778107	0.000302026	1.4032e-10	0.010264	0.000457343	0	0.00912592	0.00280063	1.209e-10	0.00172067	0	0.0185342	0.00124727	0	0.649504	0.198047	0.367	0.602279	0.216682	0.328128	0.674119	0.182575	0.377674	0.366	0.029	0.702	YES	0.833333	Neutrophils	0.761905	Neutrophils	0.299787	0.0527423	0.00221031	High in summer
ENSG00000169413	RNASE6	Protein coding	chr14	0.280304	0.575374	0.00965718	0.00511243	0.0449151	0.0269496	0.0104779	0.00582994	0	0.0020026	0.00892723	0.000862176	0.000105683	2.62763e-07	0.0143655	9.96409e-06	5.66137e-08	0.002245	0.000148769	9.43751e-11	0.00928177	1.74848e-09	0.000888124	1.10834e-05	0.00253095	0.649324	0.0807529	0.149525	0.684485	0.0578287	0.125455	0.722665	0.0640606	0.166926	0.708	0.371	1.046	YES	0.216667		0.3			-0.0404084	0.0010776	High in winter
ENSG00000104267	CA2	Protein coding	chr8	0.313417	0.514493	0.00611332	0	0.0517659	0.0174132	1.12565e-09	4.58669e-05	2.18102e-08	0.0025743	7.41104e-05	0.00802559	2.40827e-05	0.029514	0.0450286	0.000854743	0	0.000886736	0.000139152	1.27203e-10	0.000581687	0	0.00880671	0.000226755	1.55066e-05	0.64918	0.104663	0.193675	0.727587	0.0810928	0.21659	0.596352	0.115353	0.170423	0.469	0.122	0.816	YES	0.462963		0.537037	Megakaryocytes	0.81586	-0.00270005	0.867284
ENSG00000239961	LILRA4	Protein coding	chr19	0.245601	0.495274	0.0826778	0.0196592	0.0117653	0.00817761	6.85008e-10	0.00168084	1.42627e-05	0.00156542	0.00485762	0.00502644	0.0180721	0.0222575	5.97488e-05	0.0145789	1.02616e-07	0.00166229	0.00212761	0.0095065	0.000237312	0.0176219	0.00312456	0.0344525	0	0.648385	0.156831	0.289199	0.7458	0.137958	0.404755	0.579261	0.156133	0.21496	0.642	0.528	0.757	YES	0.833333	DC	0.908333	DC	0.445143	0.0146671	0.404909
ENSG00000026751	SLAMF7	Protein coding	chr1	0.256761	0.522847	0.145378	0	2.80201e-05	0.000412481	0.0204819	0.0243246	1.29137e-06	0.00864655	0.000518145	0.000631174	0.00108447	0	0.00104607	5.12247e-05	3.73063e-06	1.42676e-05	0.00405657	6.56165e-09	2.14782e-05	0.00623904	0.0070697	0.000374486	8.65913e-06	0.648203	0.0679811	0.125258	0.638087	0.0663396	0.116963	0.664782	0.0603602	0.119702	0.583	0.45	0.716	YES	0.266667		0.25		0.301076	-0.0397402	0.000592372	High in winter
ENSG00000128218	VPREB3	Protein coding	chr22	0.328836	0.542228	0.00887613	0.00598966	0.0456092	0.010365	0	0.00339861	2.9668e-06	0.00884905	2.88782e-05	8.1591e-08	1.62451e-05	0	3.37503e-05	0.0135271	3.01233e-10	0.00159545	0.0185775	0	0.0092853	1.30849e-09	0.00260331	0.000178338	0	0.647669	0.150106	0.27593	0.683861	0.144437	0.312441	0.625951	0.16058	0.268722	0.262	-0.126	0.649	NO	0.729167	Lymphocytes	0.808333	B cells		-0.0404292	0.00987601	High in winter
ENSG00000156886	ITGAD	Protein coding	chr16	0.309437	0.607857	0.0272896	0.00711478	1.80652e-05	0.000359528	0.00118347	0.00289636	0	0.00241074	0.000957591	0.0019775	0.00019845	0.0193368	0.00344872	0.00238649	1.63067e-07	0.000952547	0.00110337	0	0.00103624	0.00837494	0.00089156	0.000769032	6.67904e-09	0.647487	0.105933	0.194575	0.539904	0.116658	0.136893	0.720091	0.0912052	0.234634	0.527	0.06	0.993	YES	0.75	Neutrophils	0.736111	Neutrophils	0.736895	0.0111674	0.458209
ENSG00000211706	TRBV6-1	Non protein coding (polyA+)	chr7	0.228426	0.472838	0.057313	0.0143127	0.0644268	0.0143353	0.00145277	0.0118202	6.61687e-10	0.0129658	0.00606544	0.00286065	0.000292502	0.0260383	0.000410069	0.00907578	0.0410145	0.00449505	0.00313037	0.00627611	0.0130318	0.00435323	2.79803e-05	0.00503681	6.49059e-07	0.647405	0.0927117	0.170229	0.468419	0.0985685	0.0868567	0.66023	0.081767	0.158887					1	Lymphocytes	1	CD4+ T cells
ENSG00000008282	SYPL1	Protein coding	chr7	0.307604	0.360291	3.42767e-07	0.238934	0.0211731	0.0187677	0.00460455	8.07707e-05	0.028774	0.000580795	0.00565464	0.00113162	0.00152849	0	0.00607647	0.00209847	1.2653e-10	0.000149234	0.000559969	2.91768e-10	0.000349389	4.76233e-11	0.000443212	0.00119831	0	0.647201	0.0640659	0.117528	0.737803	0.0504309	0.141909	0.586309	0.0682509	0.0967293	0.232	-0.212	0.676	NO	0.233333		0.208333		0.721309	-0.00768982	0.432423
ENSG00000243678	NME2	Protein coding	chr17	0.3516	0.626101	0.0073925	0	0.000455319	1.06363e-05	0	0.0078898	0	5.89106e-05	2.65957e-07	0.00062087	0.000299353	9.61314e-11	0.00334099	0.000228876	0	4.9905e-09	0.000937532	9.54229e-10	0.000918424	1.80466e-10	6.50526e-05	8.05906e-05	5.59611e-08	0.64709	0.110166	0.201999	0.731799	0.0824396	0.22494	0.686842	0.101842	0.223368	0.489	0.07	0.909	YES	0.722222	Monocytes	0.611111	CD14 Monocytes	0.427261	-0.0275714	0.0492516	High in winter
ENSG00000172005	MAL	Protein coding	chr2	0.216015	0.478607	0.0644335	0.020565	0.0840878	0.00468962	0.00559892	0.0136335	8.61294e-09	0.014766	0.000127194	0.00598067	0.00118084	0.0549048	0.000988977	0.00422956	0.0133086	0.00410112	0.011515	1.03119e-06	0.000514373	6.908e-11	0.00067957	7.20296e-05	1.61698e-09	0.646956	0.0923126	0.169164	0.643027	0.117773	0.212148	0.624702	0.0803639	0.13377	0.662	0.545	0.779	YES	0.433333		0.491667		0.990458	0.00781949	0.537356
ENSG00000141252	VPS53	Protein coding	chr17	0.306399	0.524198	0.0173174	0.032347	0.00837156	0.00631212	0.0213003	0.0103654	0.0181473	0.012011	3.40535e-07	0.00302523	0.000483051	0	2.41555e-06	0.00239295	0.00144511	0.00018838	0.000176672	0.0209808	0.00827906	3.56688e-09	0.00338262	0.00287443	0	0.646574	0.0324844	0.0594285	0.669292	0.028145	0.0569602	0.590208	0.0356567	0.0513551	0.837	0.778	0.897	YES	0.185185		0.12963		0.314789	-0.015346	0.0282938	High in winter
ENSG00000167207	NOD2	Protein coding	chr16	0.261278	0.547238	0.0357183	2.51018e-09	0.0759325	0.000151055	0.00515455	0.0589045	0	0.000312376	7.76879e-06	0.00461186	1.43208e-05	0	0.00205562	0.000452671	1.28522e-05	1.59513e-05	0.00409162	0	4.44086e-05	1.2621e-08	0.0020489	0.00195478	0	0.646204	0.100268	0.183139	0.699772	0.0845147	0.196987	0.608463	0.10448	0.162365	0.633	0.302	0.963	YES	0.296296		0.333333		0.960257	0.0136293	0.313676
ENSG00000197093	GAL3ST4	Protein coding	chr7	0.283248	0.439423	0.0205474	0.0175653	0.0700225	0.00209582	0.00224334	0.0286533	4.54407e-09	0.00934253	0.0681547	0.000408188	0.000817809	0.0341386	0.00072766	0.00636384	1.39938e-05	0.000669591	0.00597647	0.00668483	0.000124361	2.25869e-08	0.00218493	0.000594136	8.42103e-11	0.646189	0.0851265	0.155472	0.558519	0.090531	0.114531	0.581245	0.0836718	0.116139	0.589	0.459	0.719	YES	0.595238	Lymphocytes	0.678571	CD4+ T cells	0.243148	0.0114456	0.388803
ENSG00000211799	TRAV19	Non protein coding (polyA+)	chr14	0.267449	0.534845	0.045073	1.0494e-10	0.100975	8.27464e-05	0.00336599	0.0151249	0	0.00225547	0.00721924	0.000525837	0.000566736	0	0.000429153	0.0190668	1.90511e-06	0.00169067	0.00124415	4.66306e-10	2.53817e-06	0	1.46387e-06	7.97783e-05	8.32908e-08	0.646184	0.0978039	0.178622	0.736724	0.0906093	0.253551	0.600476	0.0921011	0.138426					1	Lymphocytes	0.95	CD4+ T cells
ENSG00000110777	POU2AF1	Protein coding	chr11	0.284489	0.593935	0.0270403	1.88014e-10	0.057282	0.00260518	0.00676486	0.00323363	4.50159e-07	0.000105222	0.00512055	0.00276136	0.00211255	0	0.000170071	0.0107244	2.6223e-09	7.88723e-05	0.00110848	2.02851e-10	1.50606e-05	9.36219e-11	0.00211173	0.000341327	6.06718e-09	0.646182	0.105842	0.1933	0.753081	0.0956789	0.291812	0.59121	0.107604	0.155622	0.413	0.039	0.786	YES	0.625	Lymphocytes	0.641667		0.992685	-0.0432937	0.00202465	High in winter
ENSG00000070182	SPTB	Protein coding	chr14	0.342615	0.462754	0.000295452	0.027654	0.0147809	1.63558e-05	0.00121998	0.00443386	4.36084e-05	0.00494187	0.0141163	0.0243325	0.00133034	0.0286302	0.0288109	0.00411109	0.0122689	4.72298e-06	0.015447	1.30383e-06	0.00325724	1.70491e-06	0.000208463	0.00872462	0	0.646117	0.266064	0.485777	0.527255	0.340205	0.379432	0.659954	0.228729	0.443913	0.49	0.339	0.64	YES	0.666667		0.783333		0.716129	0.00200135	0.934552
ENSG00000167613	LAIR1	Protein coding	chr19	0.255542	0.475662	0.133302	0.0289201	0.000137439	0.0116355	0.00154176	0.0302097	0.0127821	0.00898455	0.000279418	0.000175176	0.0264173	5.32029e-07	5.04116e-05	0.000421774	0	1.25463e-06	0.00286264	0	0.0103177	0	0.000734326	2.14617e-05	1.2657e-08	0.645961	0.0263792	0.0481301	0.673605	0.0258074	0.0532605	0.66418	0.0208403	0.0412175	0.259	-0.243	0.761	NO	0.203704		0.258333		0.541301	-0.00581439	0.444121
ENSG00000146535	GNA12	Protein coding	chr7	0.328031	0.511235	0.0129217	0.0102257	0.0098709	0.00227855	0	7.22655e-05	0.00792888	0.00561179	0.00807818	0.00613935	3.02167e-06	0.0195904	0.0121925	0.00465823	0.0253911	0.00398697	0.0163286	3.69775e-05	0.00161558	8.97217e-07	0.00341802	0.0103845	4.38988e-07	0.645595	0.0668548	0.121784	0.603523	0.0823237	0.125315	0.650418	0.0555155	0.10329	0.731	0.638	0.823	YES	0.277778		0.366667		0.841676	-0.000645817	0.957078
ENSG00000243772	KIR2DL3	Protein coding	chr19	0.291787	0.556877	0.0149349	0.0029874	0.000632699	0.0101368	0.0138528	0.0149407	0.0254581	0.0148118	0.00693286	0.00467275	0.00090175	6.43866e-10	0.0108197	0.00149758	5.54218e-07	0.00817814	0.00358742	0.0168368	9.74814e-05	1.74138e-07	2.36303e-06	5.29578e-05	0	0.645494	0.191791	0.349219	0.676122	0.192296	0.401435	0.62329	0.196068	0.324407	0.272	-0.181	0.726	NO	0.833333	Lymphocytes	0.822917	NK cells		-0.0635052	0.000290831	High in winter
ENSG00000103647	CORO2B	Protein coding	chr15	0.294052	0.609108	0.00356318	0.0307926	0.0149255	0.00139909	0.00707192	0.0048156	4.25303e-10	0.00508466	2.18668e-05	0.000578495	0.00238421	0	0.000571394	0.00928311	4.89156e-08	0.00478578	0.00171452	0.00579459	0.000738331	0.000383385	0.000525357	0.00240575	4.59074e-08	0.645466	0.151814	0.276394	0.730479	0.115958	0.31428	0.631986	0.155103	0.266356	0.423	0.025	0.82	YES	0.733333		0.869048	B cells		-0.0376107	0.0171843	High in winter
ENSG00000244482	LILRA6	Protein coding	chr19	0.119827	0.522218	0.197261	0.00404606	0.11344	0.00303266	0.00441649	0.00548837	9.95958e-08	0.00405597	0.000553782	0.00687878	0.00328595	3.26512e-09	0.000175197	7.30814e-06	0.0075746	0.0014841	0.000841983	2.17102e-06	0.00500061	5.56775e-10	0.000238592	0.000171507	0	0.645422	0.135947	0.247457	0.721884	0.103686	0.269128	0.584991	0.128384	0.180968	0.653	0.536	0.769	YES	0.333333		0.3		0.739069	0.00152845	0.930833
ENSG00000211899	IGHM	Non protein coding (polyA+)	chr14	0.350846	0.556033	0.0191568	0.00694729	0.0285023	0.00470451	0.0013148	0.000493667	1.07735e-10	8.3309e-07	0.00297024	0.000854336	0.00286743	5.68278e-11	1.70966e-05	0.016169	8.21946e-11	0.000182061	0.00511022	3.37206e-09	0.00243366	1.6935e-09	0.000369949	1.05807e-05	0.00101612	0.645179	0.171418	0.311694	0.641621	0.220091	0.394039	0.619387	0.171877	0.279702					0.316667		0.316667		0.677877
ENSG00000089692	LAG3	Protein coding	chr12	0.284872	0.551749	0.0757003	0.0015269	0.00444948	0.0185584	0.0132769	0.0136197	9.44096e-06	0.00453211	0.00190179	1.76432e-06	0.00992112	4.28143e-09	0.00309797	0.00364241	2.69965e-05	0.00242139	0.000158129	0.00947924	0.000495531	1.54982e-07	1.17815e-05	0.000528971	1.75747e-05	0.64506	0.154688	0.281127	0.717243	0.154723	0.392472	0.66153	0.135093	0.264034	0.102	-0.328	0.532	NO	0.714286	Lymphocytes	0.708333	CD8+ T cells	0.847379	-0.058281	4.21034e-05	High in winter
ENSG00000141560	FN3KRP	Protein coding	chr17	0.261698	0.523241	0.0987327	0.029255	0.0453097	0.0129803	1.07923e-08	0.000254544	0	0.00359923	0.00070561	0.00110168	0.00238394	1.26914e-08	0.00278189	0.00140868	0	0.00131524	0.00268244	6.6993e-09	0.00133348	0.00537611	1.67875e-07	0.0058363	3.8048e-06	0.644746	0.0323925	0.0587889	0.528086	0.0360545	0.0403462	0.691668	0.0280424	0.0629064	0.725	0.635	0.816	YES	0.270833		0.239583		0.872846	0.0088898	0.234982
ENSG00000112655	PTK7	Protein coding	chr6	0.312605	0.425398	0.029488	0.0144701	0.000606056	7.08387e-05	0.00309703	0.00515938	0.000319293	0.000360938	0.178595	0.00220109	0.000165535	3.60872e-10	0.0138251	0.00121291	3.03932e-09	0.000963872	0.00162459	0.00605632	0.000869238	7.50745e-08	0.00287181	3.93705e-05	5.83609e-11	0.64419	0.0820887	0.14862	0.493419	0.0950317	0.0925626	0.58112	0.0857167	0.118916	0.658	0.541	0.776	YES	0.583333		0.645833		0.479674	0.0180615	0.156558
ENSG00000060138	YBX3	Protein coding	chr12	0.346902	0.515424	5.36292e-07	0.0052321	0.0378268	8.02093e-05	0	2.79977e-06	0	0.0125267	0.00315163	0.00763589	0.00044929	5.80394e-11	0.019647	0.00775995	9.18352e-09	1.6425e-05	0.0306683	0	0.00609281	7.55677e-10	0.00062911	0.00595441	0	0.643934	0.257489	0.46566	0.585058	0.290883	0.410138	0.687586	0.215893	0.475156	0.657	0.536	0.779	YES	0.183333		0.191667		0.624497	0.0444979	0.0538037
ENSG00000029534	ANK1	Protein coding	chr8	0.334359	0.479153	0.00308526	0.0248053	0.0137899	0.000867143	0.00327778	0.00395131	7.09307e-09	0.00860607	0.00848147	0.0180268	0.000193714	7.73597e-09	0.0238297	0.00224431	0.0403186	7.09299e-05	0.0205288	0	0.00326771	0.00109878	0.000328715	0.00971643	1.77164e-10	0.6436	0.218065	0.393789	0.583072	0.274578	0.383996	0.660656	0.198901	0.387233	0.588	0.458	0.718	YES	0.547619	Megakaryocytes	0.559524	Megakaryocytes	0.723695	-0.00611574	0.780107
ENSG00000133069	TMCC2	Protein coding	chr1	0.326675	0.517091	0.00369613	0.0095906	0.0349672	0.000332164	0	0.00218361	0	0.00723031	0.0298209	0.0138398	0.000152151	0.00408641	0.0341929	0.00107261	2.00476e-08	9.2904e-05	0.0123935	0	0.000366215	0	0.000480651	0.00173564	3.77681e-10	0.643571	0.182811	0.330085	0.634235	0.201137	0.348771	0.660167	0.147855	0.287225	0.434	0.042	0.826	YES	0.666667	Megakaryocytes	0.638889	Megakaryocytes	0.853239	0.0194557	0.318157
ENSG00000185909	KLHDC8B	Protein coding	chr3	0.289352	0.470794	0.00608154	0.0126476	0.0825957	0.0281728	1.34193e-09	2.11384e-05	0.0178859	0.00339455	0.00213454	0.0295754	4.97007e-05	0.0144781	0.011695	0.000193774	1.39727e-08	0.00129748	0.000415985	0.0130034	0.0146003	1.33848e-07	0.00147125	0.000139415	4.35461e-08	0.643406	0.113603	0.204975	0.705099	0.0943093	0.225491	0.656543	0.0980451	0.18742	0.46	0.057	0.863	YES	0.458333		0.614583	Neutrophils	0.933463	-0.0134122	0.371449
ENSG00000163564	PYHIN1	Protein coding	chr1	0.239028	0.475057	0.094503	3.8814e-10	0.0756771	6.99981e-06	0.0224613	0.00832221	3.99721e-11	0.00574679	0.0265666	0.00141746	0.00159431	0.0104082	0.000743418	0.000776584	1.35761e-05	0.00445426	0.000661325	0	0.00279392	0.0288952	0.000302749	0.000569613	6.68999e-08	0.643326	0.0590606	0.106526	0.666018	0.0553969	0.110471	0.6543	0.052933	0.100185	0.311	-0.193	0.814	NO	0.35		0.283333		0.593186	-0.0405913	0.000122883	High in winter
ENSG00000054179	ENTPD2	Protein coding	chr9	0.294461	0.622225	0.00314848	3.02004e-10	3.40424e-08	0.000706609	0.00680621	0.0170424	2.89781e-10	0.00348712	0.000768926	0.00489616	0.00284127	1.28928e-06	0.0232347	1.45253e-05	0	0.0101458	0.00197428	1.27943e-10	0.00626571	9.15973e-10	0.00144178	0.000538547	8.83432e-10	0.643028	0.201918	0.363723	0.712966	0.173928	0.432021	0.627206	0.210362	0.353924	0.472	0.13	0.815	YES	0.944444	Neutrophils	0.916667	Neutrophils	0.873945	0.0442531	0.0159965	High in summer
ENSG00000277632	CCL3	Protein coding	chr17	0.307811	0.484718	0.00183306	0	0.00670863	3.63103e-05	0.00201526	0.00120103	0.0481979	0.031781	0.0526914	0.00624861	0.00984189	1.62272e-10	0.0014117	0.0109337	1.94253e-05	0.00038148	0.00551941	0.0251046	0.00185681	0	0.000262015	9.94954e-05	0.00132766	0.642923	0.130064	0.234183	0.645218	0.128959	0.23453	0.578359	0.138621	0.190145	0.372	-0.097	0.84	NO	0.481481		0.472222		0.736858	0.0236421	0.13629
ENSG00000229769	TRBV10-2	Non protein coding (polyA+)	chr7	0.314676	0.557566	0.0337334	0.0114618	0.0304177	0.00688463	3.03019e-05	0.000112627	0.00647911	0.0049605	0.00119987	0.007464	0.000115743	0	2.07499e-05	0.0019634	0	0.000202851	1.34845e-05	7.30869e-09	0.00141577	6.76258e-10	5.91856e-06	0.00447647	0.0167995	0.642674	0.125951	0.226531	0.648685	0.131519	0.242844	0.642571	0.110101	0.197936
ENSG00000255571	MIR9-3HG	Non protein coding (polyA+)	chr15	0.303296	0.438223	0.025427	0.0114093	0.0271825	0.00822176	0.00832685	0.00515146	2.06378e-10	0.000349794	0.0109085	9.1264e-05	0.00126417	0.144283	7.21503e-05	0.00116513	5.7764e-09	0.00717341	0.00501091	4.34272e-08	0.000391097	1.56287e-08	0.00119588	0.000856388	1.6221e-08	0.64261	0.0728113	0.130919	0.629342	0.0652617	0.110808	0.539112	0.0717837	0.0839671	0.343	-0.133	0.819	NO	0.9	Lymphocytes	0.783333		0.724274
ENSG00000197880	MDS2	Protein coding	chr1	0.287494	0.511047	0.0334397	0.00390926	0.0889114	0.000452821	0.00380463	0.031393	9.10998e-10	0.00950824	1.56317e-05	0.00360919	0.000644605	1.46594e-10	0.00095949	0.00437353	1.40418e-09	0.000647071	0.0138411	8.67427e-10	0.000639808	5.04301e-11	0.00463779	0.000671415	1.19877e-09	0.64252	0.0906043	0.162848	0.66549	0.0992654	0.197483	0.641581	0.0746318	0.133593	0.557	0.424	0.691	YES	0.666667	Lymphocytes	0.712963	CD4+ T cells	0.764969	0.0198258	0.125566
ENSG00000146904	EPHA1	Protein coding	chr7	0.351322	0.500185	0.000806979	0.0262413	0.0164661	5.11056e-06	0.00211475	0.0405714	0	3.69516e-05	0.0141791	5.35075e-05	0.00258049	0.00769304	0.00145029	0.0012851	7.55144e-10	0.000749755	0.00955056	0.00202226	0.000879968	0.0189583	0.00266087	0.000187031	1.09991e-09	0.642431	0.0579896	0.104188	0.598102	0.0629574	0.0936926	0.595834	0.0628667	0.09268	0.701	0.596	0.806	YES	0.642857	Lymphocytes	0.697917	CD4+ T cells	0.558715	-7.98897e-05	0.993913
ENSG00000178038	ALS2CL	Protein coding	chr3	0.265564	0.477068	0.0436376	0.0347374	0.0722462	0.000156304	0.00997659	0.0174377	1.74941e-08	0.000912283	0.00955604	0.00172298	0.000188641	0.0470212	0.00270502	0.00638164	3.37978e-06	0.000779461	0.0026474	1.28266e-06	0.00406085	1.35081e-06	0.000549158	0.0026215	2.41432e-05	0.642396	0.0931256	0.16729	0.612774	0.0878764	0.139062	0.643807	0.0813381	0.147016	0.615	0.491	0.739	YES	0.694444	Lymphocytes	0.785714	CD4+ T cells	0.394797	0.0248678	0.0566512
ENSG00000111144	LTA4H	Protein coding	chr12	0.262066	0.537313	0.0709621	0	0.0137942	4.97503e-05	0.00387575	0.0597536	0	0.00179359	0.0304593	1.54832e-06	2.5784e-05	0	0.00218343	0.00400636	0	0.000166662	0.0030446	8.19748e-10	6.13293e-05	6.44436e-10	0.00989418	0.000548646	0	0.641703	0.0391536	0.0701233	0.609616	0.0471126	0.0735701	0.61962	0.0359523	0.0585646	0.798	0.721	0.874	YES	0.05		0.05		0.37538	-0.00162376	0.871021
ENSG00000248527	MTATP6P1	Non protein coding (polyA+)	chr1	0.260786	0.675117	0.00700494	3.40965e-11	0.000900007	0.00792194	0.0166754	0.000237831	0.00205671	3.226e-05	0.00515263	0.00403483	0.000313253	3.88262e-11	0.00959167	0.00017686	2.64129e-06	0.00180963	0.00170925	0	0.00045348	0.00425941	3.71233e-05	9.71861e-05	0.00162986	0.641204	0.255619	0.456816	0.769624	0.170419	0.569322	0.540479	0.341166	0.401272					0		0
ENSG00000253626	EIF5AL1	Protein coding	chr10	0.33155	0.55101	0.000823606	0.0730709	0.000384356	0.0183425	0.00166466	0.000474162	0	0.00291474	0.000493932	0.00197542	0.000159779	0.00301676	0.0013474	4.63426e-05	0	0.00336873	0.0030011	6.80816e-08	0.000110742	0	5.20948e-05	0.0061925	0	0.641151	0.177899	0.31785	0.700899	0.161533	0.37853	0.633277	0.176235	0.304332	0.485	0.145	0.826	YES	0.666667		0.65	CD14 Monocytes		-0.0104167	0.593582
ENSG00000188042	ARL4C	Protein coding	chr2	0.204935	0.413373	0.144886	0.0518656	0.104023	0.00248783	0.0109307	0.0164643	4.87156e-10	0.0158907	0.000482345	0.0018135	2.05164e-05	0	0.000140541	0.00207811	0.018163	0.000141544	0.00674988	0	0.00316216	7.49664e-11	0.00202027	0.000371824	8.94511e-10	0.641086	0.0322623	0.0576265	0.744319	0.0283816	0.0826224	0.592959	0.0326818	0.0476093	0.51	0.366	0.654	YES	0.0666667		0.05		0.321107	-0.0283243	0.000315122	High in winter
ENSG00000079308	TNS1	Protein coding	chr2	0.349725	0.480141	0.00184073	0.0244227	0.0258863	0.000866926	0.000691123	0.00220645	0.00164949	0.00201054	0.0195023	0.0179706	0.000285125	1.06117e-09	0.0220217	0.00536809	0.00768469	0.000284312	0.0259606	1.50825e-07	0.000986733	6.10994e-10	0.000399999	0.0100957	9.2893e-10	0.641064	0.316249	0.564826	0.557079	0.381915	0.480349	0.692108	0.252119	0.566738	0.328	-0.092	0.748	NO	0.583333	Megakaryocytes	0.65625	Megakaryocytes	0.542218	0.020447	0.419925
ENSG00000141698	NT5C3B	Protein coding	chr17	0.303222	0.624482	0.00939629	0.000166923	0.0137552	0.017011	0.00935484	3.91762e-06	0	0.0118065	0.00153524	0.00198041	0.000795043	1.62125e-09	0.000301011	0.000283252	2.16901e-07	0.00172471	0.00169031	0	0.000125861	0	0.000926914	0.00143866	6.03336e-10	0.640647	0.102656	0.183013	0.689607	0.104419	0.23199	0.605358	0.10217	0.156723	0.328	-0.035	0.691	NO	0.619048	Lymphocytes	0.571429	CD4+ T cells	0.265012	0.017	0.127363
ENSG00000111863	ADTRP	Protein coding	chr6	0.253435	0.422572	0.0100339	1.43366e-09	0.044524	0.000389309	0.00217882	0.00811278	0.000274908	0.0125365	8.27071e-05	0.0242029	0.00415847	0.0953364	9.66251e-05	0.000330921	0.061735	0.0115697	0.00017334	0.0106758	0.0116404	0.0187649	0.00672384	2.0379e-05	0.000431017	0.640643	0.14672	0.261564	0.591326	0.173517	0.251068	0.619085	0.117418	0.190835	0.608	0.484	0.732	YES	0.666667	Lymphocytes	0.574074	CD4+ T cells	0.903538	0.0485749	0.00138306	High in summer
ENSG00000117281	CD160	Protein coding	chr1	0.280724	0.539997	0.0833394	0.0109899	0.0249658	8.51783e-05	0.00103327	5.08133e-05	0.00717376	0.000123781	0.00477073	0.000116052	0.00900094	0	0.000267706	0.0103778	0.0196776	0.000447187	8.69056e-07	5.69076e-09	0.00188342	0	0.00207586	0.00289861	8.93556e-10	0.640311	0.135828	0.241797	0.695484	0.126998	0.290052	0.563293	0.141983	0.183139	0.684	0.574	0.794	YES	0.611111	Lymphocytes	0.608333	NK cells	0.882447	-0.0121141	0.466619
ENSG00000260807	RP11-161M6.2	Non protein coding (polyA+)	chr16	0.27612	0.59475	0.0300189	0.00791183	0.0366511	0.00613176	0.00483086	0.00130912	1.60051e-07	0.000537141	3.03546e-07	0.00443685	0.000575237	0.0169325	0.000578738	0.00847232	7.86587e-08	0.000319934	0.00250691	8.30506e-10	0.000473937	1.13464e-09	0.00711015	0.000332499	0	0.639681	0.162043	0.287677	0.568272	0.194119	0.255513	0.689253	0.140102	0.310753	0.554	0.399	0.71	YES					0.487402
ENSG00000103342	GSPT1	Protein coding	chr16	0.34913	0.517453	0.00352529	0.00346525	0.00832493	0.00137191	4.36353e-10	0.00208927	9.20921e-08	0.0182166	0.0061516	0.0356173	7.49371e-05	1.63945e-10	0.0127735	0.00758966	0	2.62789e-06	0.0220876	1.19252e-08	0.00325738	0	0.000351275	0.00851733	0	0.639599	0.100885	0.179039	0.614111	0.125747	0.200117	0.709297	0.0754717	0.184146	0.564	0.129	0.999	YES	0.15		0.1		0.518353	0.0184468	0.223247
ENSG00000072195	SPEG	Protein coding	chr2	0.332594	0.408592	0.0138776	0.0100901	0.0627259	0.000465075	0.00460111	0.019525	6.98884e-10	0.0157328	0.10993	0.000791978	3.97947e-05	0.0149801	1.37173e-08	0.00318875	1.93804e-08	9.12699e-06	0.00126816	0	1.44515e-05	1.53473e-09	0.00032965	0.0012441	3.85274e-09	0.639321	0.112072	0.198654	0.480613	0.14791	0.136868	0.573865	0.10064	0.13553	0.598	0.461	0.736	YES	0.833333	Lymphocytes	0.866667	CD4+ T cells	0.427213	0.0186089	0.198035
ENSG00000196730	DAPK1	Protein coding	chr9	0.279866	0.504446	2.12282e-05	0	0.0362964	0.0414322	0.0375779	0.0215174	0.0254108	0.0103627	0.00180797	0.000842151	0.000901279	0.0231761	2.27922e-09	0.00116062	8.00614e-08	0.000101697	0.011032	6.5967e-10	0.0031558	1.18635e-09	1.75427e-05	0.000874258	0	0.639041	0.0869411	0.153921	0.655582	0.079865	0.152019	0.618435	0.0863569	0.139966	0.728	0.349	1.107	YES	0.25		0.25		0.208756	-0.005685	0.637963
ENSG00000167210	LOXHD1	Protein coding	chr18	0.263077	0.528554	0.0749377	0.0057924	0.0418605	0.00109753	0	0.00104662	0	0.0137853	0.000151876	0.00511322	0.0119342	1.0527e-10	0.0273134	0.0039098	2.98494e-09	0.000167494	0.00118405	1.9554e-05	0.000731283	0	0.000978108	0.00373435	0.0146106	0.638843	0.153308	0.271183	0.629918	0.136452	0.232255	0.665021	0.139047	0.276045	0.762	0.673	0.85	YES	0.642857	Neutrophils	0.678571	Neutrophils		-0.0302014	0.0678008
ENSG00000070371	CLTCL1	Protein coding	chr22	0.315136	0.519744	0.0439545	0.00434313	0.0382798	0.00749815	0.00394025	0.0226028	0.00157261	0.0159351	0.00492856	0.00392792	0.00166499	1.64021e-09	0.00626882	0.00206077	3.79573e-06	0.000364498	0.000617142	1.99426e-07	0.000432307	0	0.00248342	0.00424075	0	0.638839	0.0928653	0.164265	0.655657	0.0864856	0.164676	0.675518	0.079277	0.165042	0.668	0.279	1.057	YES	0.604167	Neutrophils	0.638889	Immature Neutrophils	0.281655	0.00545951	0.682441
ENSG00000100453	GZMB	Protein coding	chr14	0.254604	0.430731	0.0987244	0.0112383	0.00267717	0.0344795	0.0196015	3.03526e-05	0.0242602	0.0353996	0.0413597	0.00911963	0.000451028	0	0.00568303	0.00127034	1.14915e-08	0.0118324	0.0176767	1.05607e-09	0.000564599	1.56345e-07	0.000202695	9.30781e-05	0	0.638758	0.179243	0.316942	0.655158	0.126609	0.240542	0.659578	0.158004	0.306137	0.689	0.584	0.793	YES	0.3		0.366667		0.916955	-0.0910625	3.26136e-07	High in winter
ENSG00000254614	AP003068.23	Non protein coding (polyA+)	chr11	0.365902	0.560945	0.000309874	0	0.0115928	0.00269822	0	0.000688389	0	3.55723e-05	0.00105958	0.00900806	0.00113234	9.28859e-10	0.0218164	0.000160172	0	0.000253113	0.00503835	4.59961e-11	6.36601e-05	0	0.0177295	0.00156735	0	0.63873	0.108077	0.191082	0.657378	0.0845773	0.162276	0.605184	0.122988	0.188518									0.663134
ENSG00000184613	NELL2	Protein coding	chr12	0.150545	0.426212	0.083398	0.00252675	0.17077	0.0159721	0.00162496	0.0356304	0.0045701	0.0190604	0.0467344	0.00596598	0.000960223	8.02241e-10	0.000225935	0.00129971	0.0137418	0.00318563	0.00822666	3.39259e-06	0.0055345	0	0.00368041	0.000132124	0	0.6387	0.10388	0.183638	0.640848	0.113124	0.201851	0.665576	0.0672605	0.133863	0.564	0.424	0.703	YES	0.481481		0.508333	CD4+ T cells	0.655082	0.00609619	0.689806
ENSG00000146574	CCZ1B	Protein coding	chr7	0.331832	0.646792	0.00184315	6.7063e-10	0.000814761	0.000275664	0.00826121	0.000117997	4.73236e-08	0.000433914	0.000203972	0.000323561	0.00245712	6.42555e-08	0.0039975	0.000289116	1.35635e-10	0.000992875	0.00101627	1.42848e-07	8.78298e-07	1.70871e-07	0.000346607	6.58337e-07	0	0.638558	0.0820007	0.14487	0.592368	0.0943383	0.137092	0.663507	0.0714236	0.140835	0.793	0.715	0.871	YES	0.261905		0.261905		0.302645	0.0363619	0.000610091	High in summer
ENSG00000101307	SIRPB1	Protein coding	chr20	0.186687	0.482462	0.172419	0.00197955	0.0680255	0.00055327	0.00748949	0.00542463	0	0.00400222	0.00234106	0.0183938	0.000706871	0	3.27356e-05	0.000246547	0.0176285	0.00218998	0.000601337	0.0278751	0.00019949	0	0.000704946	3.72665e-05	1.45193e-09	0.638392	0.144368	0.254871	0.729567	0.0993546	0.268036	0.575651	0.15891	0.21557	0.664	0.547	0.781	YES	0.15		0.158333		0.451235	-0.0246192	0.0925126
ENSG00000226752	PSMD5-AS1	Non protein coding (polyA+)	chr9	0.310844	0.594555	0.00235747	0.00172684	0.000403102	0.0062165	1.21957e-09	0.00859754	3.42262e-10	0.000263476	0.00636056	0.000972693	0.00224928	6.31914e-08	0.00550984	0.000996234	1.60068e-08	0.000535144	0.00542702	0.044141	0.000392888	0	0.000317454	0.00813428	0	0.638035	0.214523	0.378139	0.624238	0.177717	0.295233	0.638778	0.226179	0.39997					0.185185		0.194444		0.745964
ENSG00000132704	FCRL2	Protein coding	chr1	0.311758	0.581112	4.34868e-05	0.00933515	0.0471289	0.0128178	0	0.00559661	0	0.00196645	0.00550763	0.000880076	0.00243419	0	0.0165324	0.000935153	3.5648e-10	7.35356e-06	3.24696e-05	0	0.00389052	4.66121e-09	2.06193e-05	1.07589e-06	0	0.637922	0.16931	0.298297	0.741148	0.181495	0.51966	0.656418	0.132549	0.253236	0.093	-0.287	0.473	NO	0.625	Lymphocytes	0.7	B cells	0.664319	0.0133261	0.42926
ENSG00000170571	EMB	Protein coding	chr5	0.349899	0.31052	0.0645279	0.21862	0.00440206	0.00366341	0.000195743	0.0046997	0.0136929	0.00445801	0.000859116	0.000193208	0.00071756	0	0.00673883	0.0101581	0	0.00303796	0.000318895	0	0.000275711	0	0.000180611	0.00284175	0	0.637886	0.129255	0.227691	0.610064	0.165066	0.25825	0.625013	0.128524	0.214219	0.208	-0.324	0.741	NO	0.0333333		0.0416667		0.997097	0.0232332	0.0583281
ENSG00000184221	OLIG1	Protein coding	chr21	0.284348	0.385824	0.011105	0.0014944	0.0330912	0.00453952	0.0139701	0.007394	3.02086e-07	0.00456318	0.0050428	0.000134108	0.2318	6.92492e-10	0.00151291	0.0031843	0	0.000302355	0.00464335	2.53696e-10	0.00286811	0	0.00311364	0.000152862	0.000915866	0.637804	0.113986	0.200722	0.637427	0.129202	0.227147	0.660193	0.0897704	0.17441	0.587	0.446	0.728	YES	0.574074	Monocytes	0.611111		0.940591	0.0875276	6.22561e-10	High in summer
ENSG00000005381	MPO	Protein coding	chr17	0.308814	0.456008	0.00307959	0.00367579	0.000301775	0.000107702	0.00274197	0.0240052	3.87707e-08	0.00805875	0.0271568	0.000575034	0.000739632	0.119042	0.0208713	0.0041979	2.22369e-07	0.0014755	0.00448615	0.0134876	0.000256647	0	2.89162e-06	0.000915405	0	0.637648	0.236257	0.415754	0.596265	0.308773	0.456017	0.629541	0.186133	0.316305	0.506	0.098	0.914	YES	0.5		0.608333	Immature Neutrophils		0.000855226	0.969856
ENSG00000176834	VSIG10	Protein coding	chr12	0.318283	0.594079	0.0317864	8.41676e-10	0.0135227	0.00183053	0.000489275	6.65587e-05	0	0.00508071	0.0021312	2.75514e-05	0.0185957	0	1.27895e-06	0.00610275	3.41992e-10	0.000627995	0.00124856	0	0.00010385	5.55859e-10	0.00453451	0.00148816	0	0.637533	0.115198	0.202619	0.497332	0.120577	0.119297	0.740219	0.0949051	0.270422	0.542	0.171	0.914	YES	0.472222		0.458333		0.51625	0.0335112	0.0260936	High in summer
ENSG00000204010	IFIT1B	Protein coding	chr10	0.330177	0.525178	0.000169894	0	0.0251711	2.21792e-06	0	0.0018359	0	0.0179262	0.00340285	0.0130756	0.00118867	5.76532e-10	0.0165207	0.00527541	0	0.00168786	0.0569229	6.06577e-11	3.33538e-06	0	0.000138516	0.00132452	6.0556e-10	0.637492	0.254881	0.448225	0.595753	0.255411	0.376407	0.698725	0.212336	0.492455	0.236	-0.235	0.708	NO	0.708333		0.666667			0.02619	0.263874
ENSG00000131797	CLUHP3	Non protein coding (polyA+)	chr16	0.285237	0.447366	0.0498179	8.41523e-05	0.101063	0.00426297	0.00613904	0.00776508	0.00972087	0.0116816	0.0176837	0.00424721	0.00192684	0	0.00209871	2.72968e-05	0.0225778	0.00183852	0.000673355	0.0123477	0.00386432	1.04438e-10	0.00828881	0.00128763	8.04702e-07	0.637348	0.0667551	0.11732	0.610757	0.0622754	0.0977156	0.623329	0.0669362	0.110768					0.708333	Lymphocytes	0.614583	CD4+ T cells	0.608379
ENSG00000205746	RP11-1212A22.1	Non protein coding (polyA+)	chr16	0.353604	0.567413	0.0092924	0.00201396	0.0108519	0.0026785	0.00291926	4.29501e-05	1.24256e-07	0.00212252	0.000406708	2.84072e-05	0.00620658	0	0.00412989	3.25483e-05	6.69141e-07	0.000912445	0.0113785	6.97406e-06	0.00853943	0	0.000266268	0.000522312	0.0166299	0.637195	0.226797	0.398325	0.625209	0.238348	0.397601	0.611617	0.202941	0.319588									0.506882
ENSG00000141576	RNF157	Protein coding	chr17	0.23512	0.426183	0.0984836	0.0369225	0.0971227	0.000105674	0.00248644	0.0155441	4.37416e-08	0.00545676	0.0007057	0.00692353	0.000160536	0.050338	0.000537031	3.07157e-05	0.00671605	0.00566423	0.00436122	0.00163644	0.000597142	5.39099e-11	0.000736962	0.0041681	1.22079e-08	0.636816	0.0633728	0.11112	0.621737	0.0710079	0.116713	0.586781	0.060668	0.0861501	0.694	0.592	0.796	YES	0.555556	Lymphocytes	0.541667	CD4+ T cells	0.969899	-0.000251482	0.983172
ENSG00000076067	RBMS2	Protein coding	chr12	0.353648	0.522431	0.00753559	0.00358923	0.0132727	0.000936403	0.00654996	0.0723794	0.000940215	0.0128479	2.04551e-08	0.000127042	0.00101784	0	0.00112212	0.00019781	2.13139e-08	0.00145202	0.000933081	0	0.000540494	0	4.60786e-05	0.000433147	0	0.636815	0.0709841	0.124465	0.637995	0.0731831	0.128978	0.547284	0.0689177	0.0833141	0.429	0.102	0.756	YES	0.452381		0.583333	CD14 Monocytes	0.844089	-0.00617973	0.584065
ENSG00000282826	FRG1CP	Non protein coding (polyA+)	chr20	0.331026	0.583995	0.0025314	8.46349e-10	0.00191668	3.7276e-05	0.00542233	0.00031238	1.03986e-08	0.00370028	0.00738467	0.0109705	0.000872668	0.0239008	3.5496e-07	3.98286e-05	0.00626988	0.000154639	0.00132938	0.0179295	0.00203841	1.34776e-09	5.74189e-05	0.000109961	6.02125e-08	0.636601	0.105407	0.184652	0.55573	0.0978581	0.122409	0.62859	0.114228	0.193324					0.333333		0.305556
ENSG00000197561	ELANE	Protein coding	chr19	0.313391	0.482558	0.00537796	0.00338365	0.000713867	0.000481375	1.61433e-09	0.00322313	0.000731589	0.00142419	0.0140364	0.000113321	0.00020405	0.110341	0.0260151	0.00772122	1.32098e-05	0.00216948	0.00535045	0.0196573	1.39073e-05	3.90794e-06	0.00145399	0.00162055	1.67827e-06	0.636519	0.368836	0.645896	0.631107	0.500925	0.85699	0.647626	0.269979	0.496192	0.286	-0.097	0.67	NO	0.642857	Neutrophils	0.675	Immature Neutrophils	0.966513	-0.0270785	0.30112
ENSG00000149294	NCAM1	Protein coding	chr11	0.277259	0.565346	0.0303461	0.00647262	0.000118277	0.00268016	0.0116317	0.00552602	0.0166044	0.0279284	0.00194888	0.00411088	0.0036311	0	0.002342	0.0180308	8.88624e-09	0.00150141	0.00631009	0.00879106	0.000497104	0.00856492	0.000355119	4.09853e-06	5.85768e-10	0.636486	0.102014	0.178619	0.78616	0.0689166	0.253365	0.604992	0.0928908	0.142271	0.576	0.124	1.029	YES	0.4375		0.525	NK cells	0.261276	-0.0312002	0.0259932	High in winter
ENSG00000136842	TMOD1	Protein coding	chr9	0.339035	0.542006	0.000104927	0.00297051	0.0154864	0.000165585	7.56715e-11	0.00120131	7.22023e-11	0.0185048	0.00761325	0.0150624	0.000403744	4.53312e-11	0.0192589	0.00969208	1.63077e-10	2.13579e-06	0.0236621	4.02943e-11	0.000557695	0	7.06888e-06	0.00426589	0	0.636347	0.261119	0.456925	0.553215	0.273494	0.338643	0.714384	0.20332	0.508543	0.107	-0.403	0.618	NO	0.583333	Lymphocytes	0.583333			0.0243276	0.309607
ENSG00000279928	FO538757.2	Protein coding	chr1	0.337425	0.525776	0.00958841	0.028378	0.0124896	0.00161336	0.00165886	2.86126e-05	1.37474e-10	0.00397761	8.01328e-05	0.00167001	0.000678972	1.95187e-09	0.0505618	0.00168663	9.91042e-10	0.0141535	0.000873012	1.49161e-09	0.0060549	0	0.00230581	0.00100018	0	0.636197	0.169439	0.296304	0.5508	0.174793	0.214327	0.643312	0.165828	0.299082										-0.0205478	0.23067
ENSG00000142156	COL6A1	Protein coding	chr21	0.292994	0.606719	0.0201628	0.00160541	0.034231	0.000875819	0.00888798	0.00504716	0.00831194	0.000647971	0.00278656	0.00421101	0.000857784	8.08151e-07	0.0018145	0.000335679	3.69356e-08	0.00176816	0.000470148	5.81152e-08	1.7813e-05	2.4428e-07	0.00825389	2.2889e-07	1.53116e-08	0.635878	0.150136	0.262186	0.667395	0.177147	0.355457	0.674682	0.136597	0.283291	0.676	0.561	0.791	YES	0.861111	Lymphocytes	0.785714	CD4+ T cells	0.404073	0.0078573	0.646397
ENSG00000178789	CD300LB	Protein coding	chr17	0.286823	0.436482	0.0143696	0.023396	0.0992814	0.016282	2.28882e-05	0.0231717	0.016417	0.00304436	0.00416173	0.028139	0.0187195	0.0127755	0.00317985	0.000274445	1.22783e-06	0.00271543	1.4058e-06	0	0.00953392	2.7498e-09	0.000587804	0.000617256	2.62329e-06	0.635647	0.0450826	0.0786508	0.710279	0.0349578	0.0857027	0.682212	0.0399892	0.085847	0.444	0.02	0.869	YES	0.407407		0.435185		0.997583	-0.0107417	0.235468
ENSG00000117595	IRF6	Protein coding	chr1	0.326919	0.597619	0.0065575	0	0.000728033	0.00187399	0.00158711	0.000195914	9.81922e-08	0.00489462	0.00679571	5.09182e-07	0.000683917	0	7.86053e-05	0.000141229	2.945e-07	0.00949242	7.65847e-05	0.00570748	0.000202351	0.034922	0.000122552	0.00140108	0	0.635646	0.134531	0.234701	0.620735	0.142211	0.232754	0.658095	0.113719	0.218885	0.452	0.051	0.853	YES	0.833333	Lymphocytes	0.783333	NK cells	0.803962	-0.00167328	0.922855
ENSG00000273179	RP11-20I20.4	Non protein coding (polyA+)	chr4	0.281569	0.487994	0.0629779	0	0.00058889	0.0278375	0.00757387	4.3234e-07	0.0165366	0.0508183	0.00797801	0.00217863	0.0179091	0.0055284	0.00417333	0.0157967	5.27888e-08	0.000416064	0.00438705	1.24652e-06	7.89116e-05	8.26388e-11	0.00470379	0.000951983	4.81365e-10	0.635488	0.173618	0.302685	0.656895	0.142386	0.272606	0.615394	0.159353	0.254975
ENSG00000242574	HLA-DMB	Protein coding	chr6	0.319773	0.353846	0.051246	0.0403014	0.0104584	0.0207713	0.011918	0.131808	3.51726e-11	0.0119752	0.0113065	0.00037433	0.00270759	0	0.00416276	0.00692256	6.93409e-05	0.00507006	1.07565e-05	0.00424328	0.00345565	0.00868799	0.000656725	0.000235042	1.44982e-10	0.635451	0.0363758	0.0634072	0.691053	0.0317727	0.0710691	0.570495	0.03895	0.0517358	0.5	0.088	0.912	YES	0.216667		0.258333		0.663758	0.014775	0.0835452
ENSG00000143416	SELENBP1	Protein coding	chr1	0.33679	0.508858	0.000344476	0.00700188	0.0223201	0.00406195	0.0028031	6.09721e-05	3.66103e-09	0.0294536	0.00644651	0.0157367	0.000432932	5.37056e-09	0.0180552	0.00637095	2.20012e-10	6.63886e-05	0.0354886	6.27362e-06	3.52209e-05	2.27017e-09	5.92708e-06	0.00566116	0	0.635389	0.500898	0.872888	0.554607	0.525789	0.654717	0.705404	0.396794	0.950114	0.508	0.053	0.963	YES	0.5		0.733333	CD4+ T cells	0.480253	0.0610299	0.0489726	High in summer
ENSG00000151650	VENTX	Protein coding	chr10	0.29158	0.431544	1.04838e-05	0.0219827	0.0231345	0.014038	0.0122505	0.104588	0.0280745	5.67695e-06	0.0129533	0.000759029	0.000433346	0.0295699	0.000656808	0.00215714	0.00416769	0.00440721	0.00105594	0.00259583	0.00160344	0.00205112	0.0103536	2.80321e-05	2.8149e-08	0.63538	0.0873341	0.152187	0.573018	0.0883239	0.118533	0.649985	0.0754522	0.140116	0.543	0.152	0.935	YES	0.645833	Monocytes	0.645833			0.0622484	2.49343e-08	High in summer
ENSG00000078140	UBE2K	Protein coding	chr4	0.353097	0.360318	0.0114807	0.211666	0.00388487	5.66382e-05	0.00443427	0.00491275	0.029581	0.00381686	0.000377382	0.00128489	0.000292678	0	0.00372157	0.00429179	3.56757e-11	0.000306938	2.32437e-06	0	7.14396e-05	1.72405e-09	0.000306168	0.00609582	0	0.635318	0.0319789	0.0557109	0.624824	0.0350539	0.0583793	0.612929	0.0326299	0.0516696	0	0	0	NO	0.0666667		0.0416667		0.556872	-0.000566565	0.944542
ENSG00000170271	FAXDC2	Protein coding	chr5	0.354066	0.46939	0.00404606	0.0176533	0.0307705	0.000394584	0.000741539	0.00414425	5.62723e-08	9.72629e-05	0.0166405	0.000738681	8.04106e-05	1.15496e-10	0.059904	0.00188724	2.93758e-10	9.8592e-05	0.0093272	5.33876e-11	0.00366786	0.00187719	0.000754368	0.023721	0	0.635122	0.220281	0.383432	0.655103	0.240675	0.457142	0.656728	0.170846	0.326854	0.369	0.006	0.731	YES	0.685185	Megakaryocytes	0.768519	Megakaryocytes	0.862779	-0.0141264	0.526166
ENSG00000183386	FHL3	Protein coding	chr1	0.300225	0.508643	8.94995e-07	0.0194057	0.0457965	0.0138416	0.00064084	0.00155779	0.00985951	0.0085454	0.00204254	0.00749396	0.0471417	0	0.00941597	0.000554219	2.16064e-08	0.00866466	0.000790707	0.00618629	0.00741013	0	0.000552688	0.00123087	1.02364e-07	0.634805	0.114939	0.199793	0.627232	0.102102	0.1718	0.658125	0.116629	0.224515	0.534	0.211	0.856	YES	0.240741		0.324074		0.558094	-0.0192003	0.112021
ENSG00000143167	GPA33	Protein coding	chr1	0.242558	0.359997	0.0914093	0.0234246	0.0918074	0.000135518	0.00039236	0.0151866	0	0.003954	0.050008	1.54453e-06	0.00038912	0.0856964	3.95653e-05	0.00244633	0.0187212	0.00688641	2.33351e-05	4.26822e-11	0.00611348	9.24437e-08	0.00051874	0.000291119	7.62179e-08	0.634747	0.0789013	0.137117	0.584063	0.0753288	0.105778	0.56366	0.0723811	0.0935015	0.403	-0.07	0.877	NO	0.595238	Lymphocytes	0.535714	CD4+ T cells		0.0283947	0.0214834	High in summer
ENSG00000253616	RP11-875O11.3	Non protein coding (polyA+)	chr8	0.200697	0.434001	0.223946	0.0325918	0.0415923	0.00751412	0.00437338	0.0115582	0	0.000157026	0.00268842	0.0213241	7.99746e-05	2.51231e-07	2.59187e-05	0.000196808	0	0.00821989	0.00167365	2.60703e-07	0.00516244	1.20797e-08	0.000858963	0.00333923	1.03462e-07	0.634694	0.121227	0.210623	0.669685	0.0901932	0.182859	0.619942	0.105097	0.171431									0.840893
ENSG00000134308	YWHAQ	Protein coding	chr2	0.296035	0.413157	0.0308358	0.183978	0.00881982	0.00898753	0.0120426	1.71367e-06	0.0296085	0.00123328	0.00040948	0.00110223	0.000326839	1.4172e-10	5.45374e-06	0.000476861	7.30251e-11	0.000285752	0.00207829	0	0.00346531	1.70711e-10	0.00203789	0.00511349	0	0.634585	0.0337131	0.0585467	0.719189	0.0316017	0.0809355	0.618653	0.0331611	0.0537967	0.366	-0.104	0.836	NO	0.1		0.075		0.884225	-0.0199001	0.00450731	High in winter
ENSG00000246526	RP11-539L10.2	Non protein coding (polyA+)	chr4	0.313878	0.541039	0.0314459	0	0.0555382	0.0131324	0.00187906	0.0157942	8.80727e-09	0.000985715	0.00660547	0.00107171	0.000349976	0	0.000806997	0.000184426	2.91108e-10	0.00285461	1.73592e-06	0	0.00460873	0	0.00730891	0.00251455	0	0.634422	0.0665504	0.115491	0.70996	0.0494161	0.120961	0.600074	0.069783	0.104707	0.4	-0.027	0.827	NO
ENSG00000107819	SFXN3	Protein coding	chr10	0.284468	0.474005	0.0485142	0.0452566	0.00322372	0.00669347	0.0163755	0.000110636	0.00900615	0.013381	0.0543259	0.00362182	0.00287077	0	0.00224715	0.00696165	6.38176e-07	0.00749204	0.00149622	0.0152409	0.00223443	8.2256e-11	0.000734265	0.00173954	3.52446e-10	0.634397	0.0240226	0.0416842	0.582057	0.0208438	0.0290286	0.64335	0.0243613	0.0439447	0.672	0.295	1.048	YES	0.208333		0.302083		0.408404	-0.00955817	0.140746
ENSG00000203747	FCGR3A	Protein coding	chr1	0.2218	0.482396	0.0307694	0.0174252	0.105199	0.000501714	0.0178149	0.0208414	0.0326246	0.00625646	0.0248821	0.000654907	0.000959764	0.0238691	0.00564841	3.79646e-05	3.68828e-08	0.00149473	0.00337767	0	0.000113006	5.50937e-06	0.00330886	1.87633e-05	9.01691e-10	0.63437	0.0764291	0.132605	0.632056	0.0679752	0.116768	0.602057	0.0707938	0.107106	0.579	0.44	0.718	YES	0.1		0.108333		0.695488	-0.0500635	1.32416e-05	High in winter
ENSG00000197467	COL13A1	Protein coding	chr10	0.328789	0.502402	0.004506	0.0093624	0.00483821	1.37085e-05	4.2909e-11	0.00698923	0.00367073	0.00841613	0.0202827	0.0134549	0.00319014	0.0429845	0.0054584	0.00944176	0	0.0118607	0.00323801	9.46251e-09	0.00830096	0	0.0112714	0.00152966	0	0.634268	0.134196	0.232729	0.672254	0.140308	0.287792	0.611986	0.0927304	0.146257	0.471	0.095	0.847	YES	0.733333		0.845238	NK cells	0.373347	-0.00781047	0.651389
ENSG00000118113	MMP8	Protein coding	chr11	0.236772	0.48399	0.0814132	0	3.89246e-05	0.0048497	0	2.50841e-05	0.0132168	0.00699093	0.000969494	0.0440852	0.00195035	0.0493318	0.004925	0.0123332	1.35968e-08	0.0157951	0.010216	1.44586e-05	0.00153534	0.0300331	8.15017e-05	0.00143316	4.37956e-08	0.634155	0.423216	0.733601	0.587904	0.463057	0.660606	0.701983	0.366584	0.863493	0.709	0.613	0.805	YES	0.666667	Neutrophils	0.658333	Immature Neutrophils		-0.00680554	0.829619
ENSG00000175894	TSPEAR	Protein coding	chr21	0.287442	0.509152	0.0420732	5.73445e-10	0.00654266	0.000201405	0.00047222	0.0164943	0.00664169	0.00222671	0.00236644	0.00138278	0.00932418	0.0777421	0.00537615	0.00140057	4.27146e-08	0.000720777	0.00185757	1.49389e-08	8.8786e-05	0	0.012825	0.00338131	0.0122882	0.633964	0.189507	0.328221	0.612621	0.149526	0.236468	0.606882	0.179082	0.276461	0.48	0.085	0.875	YES	0.583333	Neutrophils	0.722222	Neutrophils	0.974105	0.0105978	0.597449
ENSG00000171798	KNDC1	Protein coding	chr10	0.343155	0.553532	0.0378179	0.0112489	0.00234749	0.0024516	0.00102218	0.0157552	0.00288416	3.21632e-05	0.0183708	0.00085811	0.00164581	0.00207161	6.51289e-05	0.000763967	3.10137e-09	0.00107041	0.000513571	3.7868e-08	0.000772788	0	0.000610225	0.00301169	9.76454e-10	0.633925	0.196254	0.339851	0.554137	0.210499	0.261618	0.664012	0.14645	0.289429	0.533	0.21	0.857	YES	0.888889	Monocytes	0.916667	CD16 Monocytes		0.0269756	0.143448
ENSG00000100346	CACNA1I	Protein coding	chr22	0.230808	0.506581	0.0292362	0.0362935	0.065337	0.00180889	0.00364609	0.0386165	0	0.00630969	0.042299	0.000275489	1.45776e-05	0.0249842	0.000290875	0.000281958	1.04972e-09	0.00108435	0.00468742	0	0.000862437	0	0.00655809	2.45819e-05	3.85451e-08	0.633686	0.109563	0.189532	0.632519	0.11883	0.204534	0.689366	0.0862935	0.191505	0.705	0.602	0.807	YES	0.666667	Lymphocytes	0.71875	CD4+ T cells		0.021486	0.128503
ENSG00000154889	MPPE1	Protein coding	chr18	0.279159	0.314425	0.190647	0.0383174	0.058674	0.000736392	0.010005	0.00846866	8.18223e-10	0.000237608	0.00080372	0.0325614	0.00195761	0	3.95097e-06	0.0255787	0.0118442	0.000325572	0.0160209	2.0671e-10	4.75952e-05	0	0.0022652	0.00792092	6.77629e-10	0.633107	0.0489276	0.084429	0.668751	0.0449686	0.0907861	0.63196	0.0472923	0.0812054	0.421	0.025	0.817	YES	0.183333		0.183333		0.3073	0.0238404	0.0172177	High in summer
ENSG00000277149	TYW1B	Protein coding	chr7	0.299277	0.586063	0.000888515	1.08122e-10	0.0142551	0.00454813	0.000751385	0.00337529	0.000546272	0.00413925	0.000925937	0.000155959	0.00277853	1.26788e-10	0.000118968	0.00272842	0.0279002	0.00481798	0.00231921	0.020272	1.09613e-05	0	7.04423e-05	0.00273336	0.0213237	0.633041	0.09893	0.170664	0.651843	0.0918307	0.171932	0.682776	0.084279	0.181398	0.614	0.495	0.734	YES	0.404762		0.380952			-0.000834918	0.956372
ENSG00000197965	MPZL1	Protein coding	chr1	0.19798	0.427064	0.168322	0.00419961	0.0966524	0.00542624	1.0836e-10	0.0162354	1.09408e-09	0.000408903	0.00188345	0.0257624	0.00017262	1.79494e-09	0.00125316	0.0137296	4.87348e-08	0.0286716	6.48796e-05	2.07096e-08	0.00388079	7.13732e-10	0.00033972	0.00795308	1.38539e-07	0.632888	0.106923	0.184331	0.713508	0.0796795	0.198442	0.697626	0.0829329	0.19134	0.729	0.638	0.82	YES	0.3		0.35		0.682777	0.0023367	0.889314
ENSG00000084093	REST	Protein coding	chr4	0.338123	0.364016	0.00523318	0.224541	0.00273326	0.0133875	0	0.000209509	0.0257215	0.000902511	0.00428342	0.00103794	0.000795329	8.40555e-11	0.00785581	0.00233723	1.14175e-09	0.00232772	3.32563e-07	0.00272194	0.0024953	0	3.5527e-05	0.00124173	0	0.632806	0.126223	0.217527	0.666888	0.105306	0.210822	0.607029	0.127902	0.197573	0.257	-0.191	0.706	NO	0.15		0.166667			0.0232304	0.0680591
ENSG00000163735	CXCL5	Protein coding	chr4	0.313789	0.549597	3.06429e-05	0.0301469	0.00953054	0.0302745	0	0.00319646	0	0.00341975	0.00471485	0.00220987	0.00222668	0.0128451	0.0285169	0.00515382	1.54813e-08	0.000643148	1.59148e-09	0	0.00214911	0	0.00107966	0.00047563	0	0.632748	0.179646	0.309516	0.697064	0.13813	0.317841	0.566661	0.17783	0.232542	0.5	0.104	0.897	YES	0.708333	Megakaryocytes	0.770833	Megakaryocytes		-0.0286032	0.115765
ENSG00000104081	BMF	Protein coding	chr15	0.367687	0.331324	0.02545	0.0673624	0.0115229	2.5699e-05	1.52906e-10	0.12064	0.00331381	0.00112572	0.00242424	0.00187004	0.00125614	1.20963e-09	0.000116545	0.00010818	0.0579151	0.00433233	1.55326e-05	9.47697e-08	9.81437e-07	0.00198632	0.00035471	0.00116887	2.57369e-10	0.632573	0.024452	0.0420972	0.567524	0.0273611	0.0359051	0.58234	0.0248621	0.0346651	0.627	0.507	0.747	YES	0.395833		0.364583		0.574481	0.00995346	0.135518
ENSG00000166927	MS4A7	Protein coding	chr11	0.323432	0.436864	0.0132442	0.0425965	0.0385958	0.000208418	0.00195414	0.102539	0	0.00623374	0.00343112	0.0018396	0.000696222	0	0.0209886	0.000995317	0	1.35422e-05	0.000266587	1.47209e-08	7.59623e-05	1.94026e-09	0.0016434	0.00438199	5.41507e-10	0.632524	0.128983	0.222013	0.526718	0.134166	0.149314	0.642136	0.121079	0.21726	0.705	0.605	0.805	YES	0.45		0.408333		0.717499	0.033377	0.0175152	High in summer
ENSG00000257275	RP11-164H13.1	Non protein coding (polyA+)	chr14	0.350732	0.573446	1.58299e-05	6.95278e-10	0.0258177	0.00206553	0.00783023	0.000545605	0	0.00570349	0.00653342	0.00221109	0.0003084	0.00472654	0.00125594	6.80977e-07	6.87983e-11	0.00414133	0.00910834	1.14694e-08	0.00179231	0	0.000347112	0.00341849	1.18534e-10	0.63242	0.174065	0.299479	0.604885	0.195442	0.299204	0.639719	0.145619	0.258562
ENSG00000026297	RNASET2	Protein coding	chr6	0.275803	0.53105	0.0797267	0.00647811	0.0530315	0.0103795	0.00348712	0.00882022	0	0.000345162	6.0906e-07	0.00227104	0.0028765	7.44605e-10	0.00308341	0.000398285	0.0111838	0.00764272	0.00035792	2.15463e-07	1.50817e-07	3.97322e-11	0.000750991	0.0023049	8.55388e-06	0.632237	0.0852763	0.146602	0.756426	0.0677542	0.210412	0.652001	0.0855929	0.160365	0.566	0.214	0.917	YES	0.05		0.0333333		0.316058	0.00545105	0.624357
ENSG00000142303	ADAMTS10	Protein coding	chr19	0.278533	0.494632	0.0431774	0.00260816	0.0884303	0.00309595	0.00618316	0.0163371	0.0205426	1.65052e-05	0.0274089	0.000818572	0.00127197	0	0.00372608	3.43794e-07	0.000373171	0.000450268	0.000256305	0	9.85571e-06	0	0.0113701	0.000758438	3.1466e-11	0.632131	0.0941199	0.161732	0.615906	0.102968	0.165113	0.682442	0.0797705	0.171429	0.646	0.525	0.768	YES	0.619048	Lymphocytes	0.625	NK cells	0.279222	0.0301334	0.0182232	High in summer
ENSG00000135378	PRRG4	Protein coding	chr11	0.214996	0.359456	0.0940114	0.119242	0.108127	0.0135953	0.0189894	0.00829376	2.97168e-09	0.00240355	0.00622487	0.0127391	0.00120628	0.00906186	0.00468335	0.000245786	8.8004e-09	0.000983631	0.00202848	0	0.00168049	0.00874274	0.00967501	0.00320511	0.000408925	0.631899	0.179821	0.308689	0.633418	0.162998	0.281644	0.692396	0.149161	0.335751	0.651	0.212	1.091	YES	0.333333		0.375			-0.04486	0.00771247	High in winter
ENSG00000164047	CAMP	Protein coding	chr3	0.213133	0.55161	0.133537	0	0.00177506	0.0116274	0.000961969	0.00141204	0	0.00144003	0.00813558	0.00860271	1.47283e-05	0.0280282	0.00945147	0.0025389	3.5855e-08	0.00388938	0.013385	3.39446e-07	0.0079698	3.4415e-09	7.80579e-06	0.000802423	0.00167798	0.631841	0.297445	0.510479	0.728369	0.219779	0.589332	0.695864	0.263261	0.602343	0.3	-0.064	0.664	NO	0.366667		0.4			-0.0250464	0.307555
ENSG00000124098	FAM210B	Protein coding	chr20	0.333261	0.4833	2.07062e-05	0.0067972	0.0206158	0.00115227	0.00159317	0.00162695	0	0.0262841	0.00852208	0.0135722	0.00139196	0.014858	0.019641	0.00933519	0.000313942	5.87831e-07	0.0310837	0	0.00102064	0.0219216	0.000269877	0.0034182	8.17187e-09	0.631766	0.217908	0.373856	0.579228	0.253413	0.348844	0.69668	0.172774	0.396836	0.494	0.334	0.653	YES	0.25		0.266667		0.875149	0.0488078	0.0202725	High in summer
ENSG00000117115	PADI2	Protein coding	chr1	0.191937	0.506561	0.180697	0.00282042	0.0452804	0.000682797	0.0108772	0.00724685	0.00524398	0.0060946	0.00740008	0.0100266	2.98461e-05	1.94598e-11	0.00199987	9.65955e-05	0.0167352	1.48198e-07	1.54873e-06	4.63301e-11	0.000158772	0	0.003421	0.0026883	1.72715e-08	0.63121	0.219701	0.376032	0.71294	0.169412	0.420751	0.583777	0.223358	0.313273	0.589	0.278	0.9	YES	0.266667		0.3		0.932024	-0.0336745	0.0556886
ENSG00000139899	CBLN3	Protein coding	chr14	0.333838	0.59473	0.0049589	0.0157432	0.0162984	0.000309867	0.00942805	0.000874458	5.26777e-16	0.00506842	0.00487474	0.000742583	0.00149509	2.33198e-09	0.000721831	0.00413066	1.06797e-09	0.00198692	0.00231357	0	0.000338725	2.21547e-09	0.000298961	0.00184762	1.3254e-10	0.631159	0.108569	0.185782	0.629962	0.10215	0.173904	0.614268	0.102539	0.163292	0.725	0.629	0.822	YES	0.583333	Lymphocytes	0.645833	B cells	0.764392	0.0238853	0.0923969
ENSG00000003249	DBNDD1	Protein coding	chr16	0.29993	0.546229	0.0357094	0.0145065	0.0417001	0.00213012	0	0.00942839	6.00915e-11	0.00557845	2.55319e-05	0.00173188	0.00149429	0	0.00178326	0.00676392	0	0.00445279	0.0203765	8.99375e-08	0.000731246	0.00500356	0.00154553	0.000879865	1.55159e-10	0.631149	0.130905	0.223995	0.537934	0.163852	0.190756	0.705583	0.102252	0.24505	0.518	0.061	0.974	YES	0.833333	Lymphocytes	0.845238	B cells	0.237726	-0.0191966	0.171889
ENSG00000257017	HP	Protein coding	chr16	0.179228	0.493597	0.233335	0	0.020671	0.0034211	0.00175767	0.00559481	2.57235e-10	0.00671816	0.0146902	0.00593142	0.000314853	1.19417e-10	0.000288779	0.000380901	1.55509e-09	0.00385837	0.0137524	1.50563e-08	0.00235481	1.92889e-09	0.0106176	0.00348822	1.93796e-10	0.630956	0.326622	0.558426	0.571318	0.367583	0.48989	0.698473	0.262525	0.608126	0.532	0.135	0.929	YES	0.645833	Neutrophils	0.741667	Immature Neutrophils	0.72797	-0.0342457	0.183366
ENSG00000145214	DGKQ	Protein coding	chr4	0.32478	0.529343	0.00812908	0.0273552	0.00113274	0.00144523	0.0125859	0.00233379	0.0345901	0.011121	0.000348988	0.00387337	0.00515223	1.17473e-10	0.00253205	5.96156e-05	6.60139e-06	0.000303253	0.00609393	0	7.45608e-05	1.32516e-09	0.00483626	0.00216924	0.0217338	0.630893	0.0861563	0.147262	0.534275	0.115184	0.132138	0.676943	0.0735199	0.154056	0.653	0.337	0.969	YES	0.229167		0.333333		0.990762	0.0275427	0.0218148	High in summer
ENSG00000108846	ABCC3	Protein coding	chr17	0.318523	0.46206	0.0218968	0.0386707	0.0390936	0.000251044	0.0175341	0.0145374	2.91527e-10	0.00354967	0.0162691	0.00190023	0.00279132	1.01036e-09	0.0483757	0.00318473	4.25286e-08	0.000224444	7.15438e-05	2.61744e-10	0.00899345	4.62492e-11	0.00202877	4.46865e-05	0	0.630861	0.135407	0.231412	0.590198	0.166193	0.239352	0.630056	0.121313	0.20661	0.618	0.237	0.999	YES	0.5		0.601852	CD16 Monocytes	0.480095	-0.0551801	1.14012e-05	High in winter
ENSG00000281162	LINC01127	Non protein coding (polyA+)	chr2	0.128458	0.476699	0.285842	6.21887e-11	0.0630077	7.29193e-06	0.00163175	0.00651715	0.00334899	0.00390396	0.00541002	0.011174	0.00132825	0	0.00146062	0.00531231	1.23515e-05	0.00135331	0.000192253	0	0.00147711	3.88864e-10	0.00217324	0.00069095	2.36083e-08	0.630605	0.174917	0.298606	0.649336	0.182869	0.338624	0.654263	0.134758	0.255011	0.667	0.555	0.779	YES					0.889118
ENSG00000211638	IGLV8-61	Non protein coding (polyA+)	chr22	0.361197	0.583782	0.00631096	0.00592427	0.00051424	7.00616e-05	0.0021704	0.000160774	3.70018e-10	0.00366571	0.0176975	0.000573635	1.63904e-06	8.48764e-11	0.00639736	0.00598452	4.051e-09	0.000651373	0.00021728	0	0.00327467	0	0.00111246	0.000293688	9.61344e-10	0.630483	0.477042	0.813945	0.638684	0.352738	0.623521	0.598378	0.465745	0.693917					0.958333	Lymphocytes	0.947917	Plasmablasts
ENSG00000188372	ZP3	Protein coding	chr7	0.31202	0.546881	0.0150501	0.04596	0.000277983	0.00880347	5.98324e-08	0.00143894	0.0144089	0.000911879	0.000614936	0.000104996	0.00187416	0.0253683	0.00699884	0.000205672	1.52749e-10	0.000835462	0.0109932	5.86713e-10	0.00413832	1.70851e-07	0.00148439	0.00162946	2.67996e-08	0.630297	0.110035	0.187596	0.610903	0.107189	0.168293	0.660419	0.102166	0.198694	0.417	0.015	0.818	YES	0.666667		0.75	CD4+ T cells	0.309953	-0.0130729	0.321869
ENSG00000211746	TRBV19	Non protein coding (polyA+)	chr7	0.244854	0.42715	0.085525	0.0504779	0.10736	0.00241629	0.00796722	0.0124068	0.00388203	0.00491539	0.000132271	0.00314317	0.000165201	0.00955196	0.000879417	0.020674	2.79921e-05	0.000342147	0.00603163	1.71766e-08	6.76968e-05	3.73033e-11	9.32264e-05	0.00622355	0.00571296	0.63013	0.0958716	0.163332	0.656362	0.0997493	0.190525	0.616459	0.0875539	0.140724					1	Lymphocytes	0.958333	CD4+ T cells
ENSG00000196092	PAX5	Protein coding	chr9	0.2783	0.555258	0.021063	0.00793545	0.0756458	0.00494067	0.0253621	0.00122769	0	0.00212839	3.93158e-05	4.28474e-05	0.00425459	7.60394e-06	0.0136717	0.00607306	6.07117e-08	0.000674275	0.000686378	3.57676e-06	7.89474e-05	0	0.00260272	4.06799e-06	0	0.630006	0.144225	0.245578	0.757518	0.121481	0.379509	0.589317	0.15043	0.215862	0.343	-0.036	0.723	NO	0.444444		0.541667	B cells	0.97149	-0.0636766	2.98293e-05	High in winter
ENSG00000154122	ANKH	Protein coding	chr5	0.366549	0.441892	0.0190923	0	0.0114022	0.000235811	0	0.0457689	1.76461e-10	0.026737	0.00182068	0.0193405	0.000829278	0	0.025535	0.00925752	0	0.00027035	0.02614	4.9278e-11	7.38018e-05	0	5.59118e-06	0.00504992	0	0.629942	0.053491	0.0910566	0.588552	0.0603325	0.0863021	0.589619	0.0457591	0.0657448	0.684	0.576	0.791	YES	0.3		0.25		0.746158	-0.0105173	0.335781
ENSG00000158555	GDPD5	Protein coding	chr11	0.280396	0.539489	0.0564114	0.00915269	0.000422522	0.00447561	0.006766	0.00309496	0.0241998	1.56519e-05	0.0173616	0.00329592	0.000321807	0	0.00272865	0.0052824	0.00686108	0.00528492	0.000751388	0.0267169	0.00417653	4.24306e-09	0.00205943	0.000735877	1.01966e-09	0.629752	0.0936195	0.159236	0.427767	0.107992	0.0807287	0.651618	0.0874371	0.163543	0.431	0.09	0.771	YES	0.520833	Eosinophils	0.479167		0.367158	-0.00269225	0.82162
ENSG00000124570	SERPINB6	Protein coding	chr6	0.31716	0.42736	0.0461719	0.0134123	0.00102594	0.0339017	0.00567401	0.0316974	0.0255845	0.00152663	0.0379545	6.32138e-05	0.00508876	0.0123097	0.00240412	0.00299612	0	0.011953	0.00537708	0.0137407	0.00297163	2.7288e-08	0.0015796	4.65671e-05	1.66023e-10	0.629681	0.0526865	0.0895869	0.568737	0.0488352	0.0644024	0.59538	0.0444862	0.0654595	0.781	0.704	0.858	YES	0.183333		0.208333		0.247867	-0.0247379	0.00330314	High in winter
ENSG00000134970	TMED7	Protein coding	chr5	0.364586	0.316729	0.0145698	0.252729	0.000644701	0.00673558	0	0.00224808	0.0170251	0.000883913	0.00463413	0.000995748	2.36889e-09	0	0.00642862	0.00671575	1.11942e-10	0.00108977	0.000550396	1.56169e-10	0.00100465	0	0.000403458	0.00202761	0	0.629624	0.30433	0.517347	0.635745	0.299575	0.522859	0.635709	0.286026	0.499132	0	0	0	NO	0.25		0.12963			0.0396396	0.0381053	High in summer
ENSG00000163534	FCRL1	Protein coding	chr1	0.338841	0.543204	0.00112229	0	0.0495959	0.0153492	0.000907048	0.00675263	2.20093e-10	0.00712116	0.00927761	0.000190131	0.00155428	0	0.0204973	0.000394878	0	0.000537796	0.000337439	1.90135e-07	0.000102807	1.06186e-09	0.00286563	0.0013488	0	0.629395	0.202267	0.343508	0.686415	0.216011	0.472831	0.643478	0.179371	0.323743	0.279	-0.104	0.663	NO	0.444444		0.541667	B cells	0.329957	-0.0152114	0.396565
ENSG00000275791	TRBV10-3	Non protein coding (polyA+)	chr7	0.29882	0.44395	0.0531424	0.0490632	0.0651771	0.0112658	0.00402751	0.000686354	4.23584e-11	0.0385638	0.0026875	0.00354838	0.000189465	0.00948845	7.07035e-05	0.00649264	2.19561e-10	0.000108149	0.00474926	1.04535e-08	0.000166936	0.00666094	3.91949e-05	0.00110191	0	0.629377	0.101369	0.172141	0.559184	0.108261	0.137332	0.606308	0.0994322	0.153131					1	Lymphocytes	1	CD4+ T cells
ENSG00000282458	WASH5P	Non protein coding (polyA+)	chr19	0.368947	0.558477	0.00460135	0.0274532	0.000617463	5.83033e-07	0	0.00224462	3.82682e-07	0.00328252	0.00987601	0.0017178	4.83143e-06	0	5.59238e-05	8.40846e-05	2.22125e-05	0.000178013	0.0019731	0.0119801	0.00679763	2.21927e-07	1.0159e-05	0.000325247	0.00135063	0.629373	0.206896	0.351337	0.589673	0.241575	0.347163	0.652855	0.181968	0.342216					0.916667	Lymphocytes	0.972222	CD4+ T cells	0.467459
ENSG00000134061	CD180	Protein coding	chr5	0.253685	0.474262	0.0530545	0	0.0253421	0.000403988	0.00361202	0.0193689	0	0.00287929	0.00130899	2.70258e-05	0.000345731	0	0.00500181	0.0270269	0.0651511	7.61311e-06	0.00956328	0.00159797	0.000710802	0.054227	0.000540281	0.0018833	1.68479e-08	0.629355	0.0711626	0.120834	0.721393	0.0656744	0.17005	0.637499	0.0624618	0.109846	0.36	-0.035	0.756	NO	0.648148	Monocytes	0.555556	B cells		0.000292807	0.982166
ENSG00000204475	NCR3	Protein coding	chr6	0.295197	0.5178	0.0838612	0.00992317	0.0193171	0.0303118	0.0035347	9.92308e-05	0.00196645	0.00458975	2.7187e-05	0.00109467	0.00130769	0	0.00429951	0.000900972	0	0.00527089	0.000201691	1.04596e-06	0.0116983	1.02937e-10	0.00550524	0.00309218	1.17923e-07	0.629015	0.103963	0.176272	0.661654	0.0988909	0.193387	0.604751	0.10721	0.164037	0.57	0.432	0.707	YES	0.611111	Prol. cells	0.6	NK cells	0.564139	-0.0455183	8.3952e-05	High in winter
ENSG00000166947	EPB42	Protein coding	chr15	0.34149	0.507765	1.6461e-05	0.01455	0.0170285	0.00147209	0.00486553	0.000926423	4.74983e-11	0.0147232	0.014655	0.0157554	0.000289765	0	0.0148283	0.00814114	0	0.000557181	0.0320783	7.98797e-09	1.72684e-07	9.89718e-08	0.000913195	0.00994492	0	0.628902	0.392266	0.664776	0.596664	0.424809	0.628429	0.693545	0.30564	0.6917	0.469	0.05	0.887	YES	0.380952		0.404762		0.518199	0.0513134	0.061782
ENSG00000005102	MEOX1	Protein coding	chr17	0.331739	0.459766	0.0196975	0.0381801	0.000835235	7.19121e-05	8.69676e-10	0.00672099	6.49449e-11	0.00304507	0.0656103	0.0105875	0.00245715	0.0186287	0.00813439	0.00347031	2.04242e-05	0.00376388	0.00719854	9.8951e-09	0.000276885	0.01923	0.000536941	2.9427e-05	8.11185e-09	0.628665	0.0839972	0.142206	0.547867	0.089681	0.10867	0.628583	0.0786901	0.133174	0.62	0.503	0.737	YES	0.861111	Lymphocytes	0.861111	CD4+ T cells		-0.01721	0.178789
ENSG00000134108	ARL8B	Protein coding	chr3	0.344557	0.344304	0.0162933	0.210715	0.00289123	0.00589099	0.00108031	0.00894267	0.0311629	0.00147387	0.0016611	0.00434214	0.00214289	0	0.00404598	0.00894555	0	0.00261023	0.000657083	0	0.00126259	0.00528115	6.49137e-05	0.00167517	0	0.628646	0.10226	0.17311	0.651712	0.102263	0.191352	0.589895	0.105906	0.152335	0	0	0	NO	0.0833333		0.0583333		0.311268	0.00927901	0.403336
ENSG00000172331	BPGM	Protein coding	chr7	0.313394	0.482146	0.00798095	3.16719e-10	0.0234006	3.66846e-05	0.000956664	0.000137419	0	0.0511349	0.00337641	0.0665905	8.0599e-07	3.13071e-06	0.0116063	0.0106619	3.45202e-09	0.00478218	0.0216004	2.32286e-08	0.000958585	0	0.0011152	0.000117531	6.95358e-11	0.628621	0.194291	0.32887	0.522054	0.177233	0.19359	0.737613	0.166415	0.46782	0.301	-0.259	0.862	NO	0.25		0.296296		0.870645	0.00456971	0.834331
ENSG00000071967	CYBRD1	Protein coding	chr2	0.29092	0.51839	0.0719712	0.0494809	0.0186965	0.0136843	0	0.000498548	8.22516e-10	0.000108985	3.01436e-06	0.000214621	0.000843624	0.00555389	0.000164626	0.0115859	0	0.000511633	4.09235e-06	6.34976e-08	0.00880683	0.00488599	2.83221e-06	0.00367138	6.55233e-07	0.628509	0.110735	0.187349	0.632165	0.0973156	0.167247	0.665575	0.0882393	0.175615	0.747	0.659	0.835	YES	0.314815		0.361111		0.522448	0.0164451	0.214397
ENSG00000211973	IGHV1-69	Non protein coding (polyA+)	chr14	0.309456	0.615962	0.0186776	2.21118e-08	0.00874376	0.00767854	0.0106089	0.000204136	1.82096e-07	0.000974166	0.00130497	0.00259714	0.000283848	3.03037e-10	0.00451068	0.00597761	6.77398e-10	0.00342885	0.00287167	0	0.00637224	0	0.000343531	3.83946e-06	2.91212e-08	0.628442	0.295795	0.500299	0.661773	0.283961	0.555596	0.579955	0.278892	0.385065					1		1
ENSG00000158856	DMTN	Protein coding	chr8	0.358096	0.461202	0.00205181	0.036517	0.0214865	0.00023877	6.73001e-10	0.00349713	3.77611e-08	0.00201757	0.0180995	0.0111489	2.60719e-05	0.0161302	0.024358	0.0057565	6.11123e-10	0.00035467	0.0223528	1.31371e-06	3.29335e-05	0.000763248	0.000744433	0.0105121	0.00461228	0.628288	0.300564	0.508029	0.549746	0.351904	0.429664	0.66843	0.248386	0.500735	0.392	-0.053	0.837	NO	0.516667	Megakaryocytes	0.533333	Megakaryocytes	0.561086	0.0165611	0.503446
ENSG00000112406	HECA	Protein coding	chr6	0.335221	0.347267	0.0533049	0.173793	0.00075047	0.0281325	0.00499806	0.00524813	0.0256861	4.54256e-06	0.0034889	0.000531615	0.00437912	0	0.00498337	0.00496801	5.82029e-11	0.00171281	0.00221648	0.000501248	0.00156091	0	0.000194923	0.00105629	0	0.628209	0.146485	0.247513	0.62332	0.14274	0.236203	0.619147	0.151903	0.246946	0.109	-0.355	0.573	NO	0.05		0.025			-0.00854662	0.523968
ENSG00000239713	APOBEC3G	Protein coding	chr22	0.311238	0.504741	0.0875003	0.00462942	0.00057046	0.00870673	0.0127065	0.0235764	0.00570526	0.0050945	0.0136665	5.37092e-05	0.000104984	2.32853e-10	0.00168921	0.00334895	1.53925e-07	0.00721232	0.000722034	1.82012e-09	0.00308808	0.00166011	0.0032519	0.000733001	0	0.628203	0.0425367	0.0718717	0.566873	0.0453696	0.0593793	0.631571	0.0408026	0.0699448	0.672	0.284	1.06	YES	0.133333		0.1		0.976878	-0.0215154	0.024355	High in winter
ENSG00000171552	BCL2L1	Protein coding	chr20	0.340207	0.493321	0.000532977	0.0214349	0.025814	0.00100597	0	0.000108531	0.00278557	0.0115576	0.023965	0.016074	0.000288101	0	0.0255463	0.00667476	3.5165e-09	0.00020445	0.0246918	0	5.41903e-06	2.28558e-10	0.00120135	0.0045811	0	0.628054	0.245422	0.41441	0.553772	0.264852	0.328683	0.686072	0.205987	0.450173	0.444	-0.01	0.899	NO	0.166667		0.241667		0.798683	0.0100661	0.662686
ENSG00000104783	KCNN4	Protein coding	chr19	0.292305	0.608556	0.0336343	0.00637533	0.0151771	0.00321296	0.00763722	0.000195824	0.000865359	0.00226973	0.000787974	0.000388711	0.000114028	0	0.000431231	0.00599071	8.82283e-09	0.000304743	0.0105742	5.71836e-09	2.0546e-06	0	0.00836367	0.00281347	0	0.627922	0.0793616	0.133932	0.653312	0.110791	0.208779	0.623161	0.0700131	0.115777	0.425	0.117	0.732	YES	0.642857		0.604167	B cells	0.72951	0.0372728	0.000487047	High in summer
ENSG00000211890	IGHA2	Non protein coding (polyA+)	chr14	0.344276	0.635227	0.00405499	2.19261e-09	4.70564e-05	0.000419711	0.000488105	0.000708711	9.74552e-10	0.000792353	0.00197145	0.00214577	0.000654159	0	0.00448911	0.000628343	2.66294e-09	0.00186991	0.00115026	0	0.000189613	0	0.000389997	0.000496765	2.34789e-07	0.627859	0.590934	0.996995	0.720123	0.556016	1.43063	0.616721	0.590014	0.949373					0.666667	Lymphocytes	0.775	Plasmablasts
ENSG00000198467	TPM2	Protein coding	chr9	0.306697	0.47835	0.0317018	0.0328019	0.0158806	0.00711595	0.0107315	0.00658643	0.0372187	0.00221029	0.00429036	3.71659e-05	0.000280362	0.0302625	0.00107723	0.00359709	5.29143e-07	0.00687242	0.00312086	7.63965e-08	4.15819e-05	0	0.00589675	0.00107264	0.0141567	0.627588	0.143016	0.24101	0.560812	0.149519	0.190925	0.626763	0.140352	0.235688	0.632	0.509	0.754	YES	0.481481		0.537037	DC	0.533007	0.0326501	0.0181035	High in summer
ENSG00000110958	PTGES3	Protein coding	chr12	0.345716	0.386366	0.000959312	0.19235	0.00354366	0.0114393	0.00256839	0.00359536	0.0215051	0.00662965	0.00362767	0.00498274	0.00315908	0	0.00358691	0.00144851	0	5.02881e-05	0.00167684	0.00316073	0.000798019	0	0.000273221	0.00256261	0	0.627586	0.0594085	0.100114	0.672145	0.057264	0.117399	0.573614	0.059877	0.0805521	0	0	0	NO	0.0666667		0.0416667		0.524868	0.00339608	0.731915
ENSG00000114812	VIPR1	Protein coding	chr3	0.255089	0.549398	0.0402908	0.0148268	0.0357851	0.00339432	0.00609724	0.00157035	8.63693e-09	0.00186001	0.00217198	0.000431715	1.11925e-06	0.0428185	0.00753698	2.69217e-07	5.11046e-07	0.000114834	0.00469294	0.00627358	0.000192145	0.0124214	0.0106066	0.00442638	2.89459e-08	0.627489	0.040773	0.0686814	0.539318	0.0473482	0.0554303	0.683311	0.0336429	0.0725902	0.556	0.42	0.691	YES	0.611111	Monocytes	0.546296		0.669073	0.0207223	0.0137703	High in summer
ENSG00000227051	C14orf132	Protein coding	chr14	0.297058	0.524261	0.0164724	0	0.0690306	0.00456753	0	0.0116613	1.21662e-08	0.000679435	0.0203735	8.86577e-05	1.88952e-05	0.0261429	0.00378795	0.000160528	2.53131e-09	9.75018e-08	3.71027e-10	0.0233681	0.00174596	0	4.04395e-07	0.00058309	5.23452e-09	0.62745	0.143822	0.242225	0.555806	0.171141	0.214144	0.630992	0.111452	0.19058	0.658	0.249	1.067	YES	0.75	Lymphocytes	0.809524	CD4+ T cells		-0.00879334	0.614341
ENSG00000198892	SHISA4	Protein coding	chr1	0.348128	0.49199	0.00734798	0.0175775	0.0597058	0.00159731	0.000318031	0.000918582	9.3861e-09	0.0120247	0.0285574	0.00251449	0.00355882	9.81596e-10	0.00375194	9.58857e-06	1.73614e-10	0.00245155	0.000638883	1.75428e-09	1.95647e-06	7.55503e-10	0.00845806	0.0104495	2.21911e-09	0.627324	0.304876	0.513197	0.619875	0.246725	0.402337	0.593579	0.333514	0.487099	0.669	0.341	0.996	YES	0.833333	Monocytes	0.816667		0.808071	-0.00690885	0.783645
ENSG00000106066	CPVL	Protein coding	chr7	0.338552	0.286433	0.0387378	0.00667523	0.0668543	0.00503009	0.012189	0.192726	0	0.00128169	0.00244031	3.61862e-05	0.000430247	0.0139193	0.00191872	0.00104257	2.67209e-08	0.00124669	0.000123977	1.16101e-09	0.000967539	0.0179203	0.00127044	0.00133198	0.00887239	0.627283	0.0585644	0.0985639	0.633115	0.0629021	0.108547	0.54935	0.0606277	0.0739061	0.637	0.514	0.759	YES	0.4		0.383333		0.833259	-0.015981	0.134773
ENSG00000162676	GFI1	Protein coding	chr1	0.316821	0.525645	0.0610241	0.0013782	0.0397119	0.0134013	0.0026453	0.0062312	0.000657264	0.00763737	0.00031625	0.000152436	0.00326386	6.30721e-08	3.643e-05	1.80239e-06	0	0.00115782	0.00603606	1.12744e-10	0.00687725	1.49856e-08	0.00258119	0.00442471	3.4429e-10	0.626969	0.0812299	0.136527	0.70057	0.0682904	0.159778	0.628947	0.0818901	0.138806	0.468	0.312	0.624	YES	0.52381	Lymphocytes	0.564815	Immature Neutrophils	0.443303	-0.018442	0.134964
ENSG00000198876	DCAF12	Protein coding	chr9	0.322671	0.513585	0.00798204	0.00415053	0.0513735	0.0012995	0.000160191	6.12395e-06	6.66767e-10	0.0141697	0.00711108	0.0175293	0.000925952	0	0.01783	0.0106145	4.36335e-09	0.000289196	0.0267146	2.68235e-06	0.000531973	2.12776e-10	0.000498211	0.00255503	6.57872e-11	0.626515	0.157346	0.263945	0.599856	0.158629	0.237801	0.704191	0.128296	0.305416	0.343	-0.155	0.842	NO	0.166667		0.194444		0.999028	0.0215768	0.2491
ENSG00000116824	CD2	Protein coding	chr1	0.240794	0.35701	0.139345	0	0.126248	0.0156649	0.0397943	0.0164284	0	0.00619933	0.0108364	0.00117474	0.00067747	0.0366937	0.000478118	0.000262727	1.71881e-05	1.00355e-05	0.003903	9.4792e-07	0.00165159	0.00110757	0.00134592	0.000356341	0	0.626431	0.0472503	0.0792333	0.676041	0.0488635	0.101969	0.552279	0.049847	0.061488	0.57	0.425	0.714	YES	0.2		0.25		0.999909	-0.0175682	0.0476503	High in winter
ENSG00000166387	PPFIBP2	Protein coding	chr11	0.348566	0.547644	0.00901104	0.0304189	0.000212528	2.54533e-05	0.0131427	0.00233856	0.0320616	0.00500193	0.00016314	0.00123702	0.000207221	0	0.00240467	0.00121735	0	0.000197954	0.00282989	1.8919e-08	0.000360003	0	0.000129026	0.00283133	0	0.626238	0.0578795	0.0969773	0.765523	0.0354095	0.115605	0.520985	0.0876271	0.0953049	0.743	0.651	0.835	YES	0.595238		0.428571		0.39049	-0.0334021	0.000228967	High in winter
ENSG00000103811	CTSH	Protein coding	chr15	0.282763	0.398442	0.00418547	0.0509858	0.0371747	0.0479387	0.0181907	0.118078	7.03486e-09	0.00615255	0.0104295	0.000947923	0.000212575	0	0.00191504	0.000663468	2.01703e-09	0.00115264	0.00887636	0	0.00566399	0.00611258	6.06264e-05	5.55528e-05	4.77934e-11	0.626101	0.0604833	0.101281	0.659805	0.0411757	0.0798598	0.63291	0.0544705	0.0939141	0.751	0.655	0.846	YES	0.2		0.183333		0.33748	0.00193322	0.853137
ENSG00000119414	PPP6C	Protein coding	chr9	0.331386	0.353277	0.0844669	0.194179	0.0046932	0.000667406	0.00147774	0.00205346	0.0184795	0.000142684	0.000272943	0.00107012	0.000257566	5.7861e-10	2.12121e-07	0.00377579	2.98076e-10	0.00045147	0.000305753	1.56219e-09	0.00120771	0	0.000113256	0.00172244	0	0.62598	0.0295249	0.0494145	0.608098	0.0350024	0.0543118	0.591107	0.0310189	0.0448418	0	0	0	NO	0.05		0.0416667		0.671302	0.00240853	0.75957
ENSG00000223865	HLA-DPB1	Protein coding	chr6	0.3092	0.337312	0.109579	0.0149901	0.00267496	0.0409944	0	0.10936	0.00569735	0.00754045	0.0381973	1.24767e-06	0.000876004	0	0.00172391	0.0101399	1.01236e-08	0.00778401	0.000393978	0.00240321	0.000399521	4.93865e-10	0.00072213	1.13566e-05	1.14344e-10	0.625733	0.0728033	0.121719	0.632219	0.0666169	0.114515	0.572491	0.0704767	0.0943778	0.679	0.574	0.785	YES	0.0833333		0.0666667		0.960725	-0.0211721	0.0407005	High in winter
ENSG00000186204	CYP4F12	Protein coding	chr19	0.27483	0.346942	0.00658289	0.0156849	0.00976199	0.0120692	0.00553825	0.00399954	0.00438364	0.00675383	0.0278374	0.000498984	0.272361	0.00570391	0.000154809	0.000471461	1.86445e-10	4.62832e-09	0.00106999	0	0.000358966	0	0.00489355	0.000103823	0	0.625365	0.136632	0.228075	0.54268	0.147488	0.175016	0.639655	0.120475	0.213857	0.402	-0.011	0.815	NO	0.714286	Neutrophils	0.785714	Neutrophils	0.819067	0.0724735	2.78275e-06	High in summer
ENSG00000198885	ITPRIPL1	Protein coding	chr2	0.312084	0.53817	0.0851864	2.41199e-08	0.0184017	0.00111936	0.00574051	0.000453312	7.81377e-07	0.01134	0.0150133	0.000256466	0.00132989	0	0.00244592	7.50029e-05	2.04094e-07	0.00496401	0.000280056	2.57814e-08	0.000798018	1.88364e-10	0.000392274	0.00194897	2.50997e-09	0.625269	0.0704965	0.117629	0.694601	0.0532661	0.121149	0.568855	0.074431	0.0982048	0.52	0.383	0.658	YES	0.642857	Lymphocytes	0.645833	NK cells	0.401885	-0.0359897	0.00206788	High in winter
ENSG00000067167	TRAM1	Protein coding	chr8	0.357867	0.333566	0.00111957	0.238599	0.00145221	0.00640498	0.00471197	0.00153992	0.024498	0.00246537	0.00432021	0.00149674	0.000320698	0	0.00736237	0.0066073	8.74314e-10	0.00417777	0.000220642	0	0.000327752	5.13907e-11	7.813e-05	0.00286471	0	0.624992	0.156775	0.261283	0.666024	0.140547	0.280283	0.558722	0.17508	0.221677	0	0	0	NO	0.05		0.0333333		0.993563	0.0350984	0.00561059	High in summer
ENSG00000111696	NT5DC3	Protein coding	chr12	0.353203	0.605392	0.00817626	0.00655505	0.00690532	0.00131342	1.17624e-09	0.00656549	0	1.87308e-06	0.00219396	0.00229459	0.000168685	0	0.00180568	6.33653e-05	9.57731e-10	0.00353041	0.000379923	5.69586e-11	0.000658521	6.2113e-10	0.000739811	5.26391e-05	0	0.624986	0.0728257	0.121369	0.655343	0.0526891	0.100185	0.595729	0.0740259	0.109084	0.793	0.719	0.866	YES	0.5		0.541667	Immature Neutrophils		0.00906096	0.469072
ENSG00000154928	EPHB1	Protein coding	chr3	0.295589	0.337616	0.147607	6.98281e-11	0.123766	0.00100429	1.06469e-10	4.51774e-05	5.7792e-10	0.000122053	0.000197872	0.0280251	0.000113439	0.0422575	0.00226121	0.00086498	5.43791e-08	0.000523759	0.0127729	0	0.000311262	0	0.00291966	0.00400258	9.51567e-09	0.624762	0.0749848	0.124848	0.65723	0.0798343	0.153075	0.576795	0.0663658	0.0904514	0.092	-0.34	0.524	NO	0.2		0.25		0.64488	-0.00928826	0.475287
ENSG00000119844	AFTPH	Protein coding	chr2	0.326447	0.336718	0.0467193	0.21207	0.00154003	0.0202793	0.00994664	0.000810578	0.0267583	0.00138302	0.00130042	0.000244833	0.00176134	0	0.00334599	0.00180972	0	0.000717314	0.000942114	0.00291345	0.00210032	0.00112114	0.000568102	0.000503226	0	0.624548	0.124197	0.206596	0.621404	0.120229	0.197336	0.634694	0.122964	0.213641	0.452	0.298	0.606	YES	0.0333333		0.0166667			-0.0110589	0.41673
ENSG00000128438	TBC1D27	Non protein coding (polyA+)	chr17	0.354024	0.525056	0.0167799	0	0.0411132	0.0117528	0.00575758	0.000122998	0	0.00260166	0.0142062	0.00178211	0.0091673	0	0.000300851	0.00555443	0	0.000109789	0.00012951	0	0.00266296	0	0.00457955	0.00429946	0	0.624388	0.160435	0.266695	0.64688	0.190164	0.348361	0.541613	0.14552	0.17194					0.966667	Lymphocytes	0.902778	B cells	0.926401
ENSG00000136156	ITM2B	Protein coding	chr13	0.149784	0.24726	0.275537	0.167032	0.102136	0.000284567	0.000181233	0.0024504	0.00496456	0.000743308	0.000513889	0.0174505	0.000128824	0.0238519	0.000479295	0.00167014	0	0.00132414	0.000606606	0	0.000206491	0.00216347	0.0010827	0.000148864	0	0.623854	0.0770534	0.127796	0.638272	0.0815878	0.143962	0.687492	0.0611209	0.134461	0.245	-0.237	0.726	NO	0		0		0.998415	-0.00111318	0.936121
ENSG00000231389	HLA-DPA1	Protein coding	chr6	0.296036	0.311877	0.123848	0.00717354	0.0152837	0.0360744	0.00575531	0.148795	0	0.00567898	0.0264498	7.89849e-05	0.000636038	0	0.00318225	0.0115983	9.60416e-11	0.00673903	8.01578e-05	0	0.000653595	3.00531e-11	4.61911e-13	5.9683e-05	0	0.62371	0.0676907	0.112199	0.643137	0.0673022	0.121292	0.554278	0.061795	0.0768451	0.678	0.573	0.783	YES	0.0833333		0.0583333		0.992116	-0.0132158	0.241309
ENSG00000121413	ZSCAN18	Protein coding	chr19	0.282491	0.466508	0.000805102	0.000719612	0.0699152	0.00312092	0.00679869	0.0725105	0.010014	0.037133	0.0205159	0.000262449	1.72745e-07	0.00241977	0.00789533	0.00136729	1.37811e-09	0.00368482	4.42704e-07	0.00599864	0.00165464	0	0.00407032	0.00211451	1.88667e-07	0.623597	0.050646	0.0839065	0.652585	0.0482101	0.0905578	0.612294	0.0431709	0.0681787	0.739	0.644	0.833	YES	0.4375		0.447917		0.328997	0.0254582	0.0109688	High in summer
ENSG00000164483	SAMD3	Protein coding	chr6	0.291698	0.51174	0.0839904	0.0111844	0.0650792	0.00115965	0.00347963	0.0109093	1.1901e-10	0.00394343	2.18967e-05	0.000215399	0.00378659	1.76556e-10	1.82153e-05	1.45695e-07	0.00869317	0.000854196	0.00212245	4.36907e-10	3.50858e-05	0	0.00013347	0.000934997	0	0.623582	0.0673562	0.111584	0.738867	0.0545395	0.154318	0.625801	0.0710272	0.118784	0.561	0.413	0.71	YES	0.466667		0.441667		0.344695	-0.0188493	0.100911
ENSG00000127507	ADGRE2	Protein coding	chr19	0.264652	0.465597	0.18239	2.21336e-10	0.0322726	0.0110034	3.22706e-05	0.00200225	1.26265e-08	0.00361228	0.000870167	0.0202585	0.00240972	9.99148e-10	0.000154913	0.00916715	2.19595e-06	0.000308849	0.000594961	0	0.0032183	8.28884e-10	0.00145212	4.87375e-07	0	0.623565	0.107066	0.177354	0.67427	0.0900619	0.186431	0.618083	0.106382	0.172166	0.711	0.612	0.81	YES	0.15		0.175		0.228086	0.0280795	0.0393893	High in summer
ENSG00000130396	MLLT4	Protein coding	chr6	0.350464	0.489945	0.0372685	7.50464e-11	0.000211232	0.0198179	7.58072e-10	0.0177312	0.00931308	1.37977e-07	0.000123596	6.40403e-05	0.000705532	0.0581671	0.000300166	0.00145521	2.39606e-07	0.000345843	0.00705194	2.00579e-09	0.00519585	2.39233e-09	0.000584417	0.001255	9.55084e-09	0.623477	0.158609	0.262637	0.631374	0.139352	0.238679	0.504514	0.169404	0.172491	0.776	0.696	0.855	YES					0.301119	0.0085453	0.610349
ENSG00000079337	RAPGEF3	Protein coding	chr12	0.329104	0.563651	0.0148387	0.00375802	0.0161386	0.0085705	0.00405814	0.00331285	7.31309e-10	0.00559786	0.000646184	5.49416e-05	0.000465946	0.0244106	0.00137226	0.0128637	5.31185e-08	0.000737293	0.00036684	0.00372892	0.00276605	0.000580031	0.0029631	1.45497e-05	0	0.623352	0.0942557	0.155993	0.694301	0.0870621	0.197735	0.558402	0.108735	0.137496	0.736	0.647	0.825	YES	0.766667	Neutrophils	0.763889	Neutrophils	0.678066	0.00826464	0.558007
ENSG00000160111	CPAMD8	Protein coding	chr19	0.340095	0.53266	0.00271841	0.00861962	0.000672097	0.00555454	0.00560683	0.026784	4.66767e-06	3.10836e-05	0.00178207	0.00368609	0.000655231	8.08549e-09	0.00705609	0.000304595	0.0261952	0.000426785	0.000497101	0.00100097	0.00179966	0.0296356	0.00223729	0.00197717	0	0.623212	0.0875234	0.144765	0.618036	0.101798	0.164714	0.640905	0.0725098	0.129414	0.755	0.669	0.842	YES	0.571429	Monocytes	0.619048	CD14 Monocytes	0.186871	0.0458935	7.92231e-05	High in summer
ENSG00000110324	IL10RA	Protein coding	chr11	0.248189	0.39575	0.169751	0.0455829	0.0135687	0.000126912	0.0122004	0.00901307	0.0228797	0.0210824	0.0225972	0.0073553	0.0133767	0	7.52015e-05	0.00123876	0.00187267	9.04553e-05	0.00550407	0.00797176	1.61395e-07	0	3.9885e-06	0.00176947	0	0.622851	0.0220967	0.0364921	0.643301	0.0212539	0.0383311	0.67635	0.0177187	0.0370278	0.639	0.52	0.758	YES	0.133333		0.116667		0.87533	-0.0134237	0.0338065	High in winter
ENSG00000095303	PTGS1	Protein coding	chr9	0.308815	0.430558	0.00991344	0.00425666	0.0426542	9.42187e-06	0.0168086	0.000217473	1.4418e-09	0.0111656	0.0163775	0.0153117	0.00103432	1.6989e-08	0.120469	8.1135e-05	8.79705e-09	0.00196954	0.000116232	6.3539e-10	0.00488922	0	0.0109313	0.000805902	0.00361588	0.622675	0.0967912	0.159728	0.645965	0.0967837	0.176589	0.555934	0.102282	0.128049	0.559	0.173	0.945	YES	0.516667	Megakaryocytes	0.558333	Megakaryocytes	0.5064	-0.0605099	7.65462e-07	High in winter
ENSG00000211752	TRBV27	Non protein coding (polyA+)	chr7	0.27845	0.49897	0.0641842	0.00505805	0.0947052	0.00797377	0.00817678	0.00826823	3.6479e-09	0.00612415	0.00223968	3.39159e-05	7.38823e-05	0	0.000522572	0.0161795	1.02747e-08	3.77438e-05	0.000597764	1.08871e-09	3.44213e-05	0	6.6554e-09	0.00836962	0	0.622518	0.104357	0.172098	0.651657	0.123122	0.230328	0.576541	0.0986644	0.134332					1		1	CD4+ T cells
ENSG00000225889	AC074289.1	Non protein coding (polyA+)	chr2	0.19029	0.421624	0.167225	0.00589537	0.126411	0.00784827	0.0123062	0.00442347	0.00434664	0.005066	0.0207025	0.00217297	0.00132645	0.00884212	1.37433e-05	0.000663465	4.30447e-10	0.00935871	0.00243522	3.80446e-06	0.00649593	5.13611e-11	0.00206686	0.000481257	8.1416e-08	0.622415	0.109545	0.180575	0.659174	0.0889493	0.172032	0.605661	0.0954339	0.146576									0.966511
ENSG00000269404	SPIB	Protein coding	chr19	0.317968	0.520797	0.0669291	0.00908575	0.0325777	0.0039244	0.00715056	0.000881724	6.19684e-10	0.00148646	5.40689e-05	0.00160896	3.20826e-05	2.17746e-09	0.000155621	0.0012663	0	0.0129645	0.00225518	9.17612e-07	0.00613312	3.4536e-08	0.00669639	0.00803212	3.94115e-08	0.622377	0.0896695	0.147788	0.622713	0.0889473	0.146807	0.607918	0.0962811	0.149283	0.176	-0.196	0.548	NO	0.716667	DC	0.783333		0.365458	-0.0532527	7.45425e-06	High in winter
ENSG00000250673	RP11-6L6.2	Protein coding	chr4	0.358571	0.585731	0.000408962	0	0.0115268	0.0019337	0.00440404	0.0129296	5.31411e-09	0.000375696	0.0095035	0.00427776	0.00316017	6.77622e-11	2.19544e-05	0.00140723	2.86538e-09	0.000103924	0.000278436	1.72145e-08	0.00389775	0	0.00138817	8.04212e-05	2.05877e-09	0.622317	0.111834	0.184272	0.511378	0.141768	0.148371	0.679078	0.0960194	0.20318	0.712	0.612	0.812	YES					0.338034	0.0366516	0.0104537	High in summer
ENSG00000180155	LYNX1	Protein coding	chr8	0.360818	0.407371	0.0679958	0.016848	0.0332162	0.00105323	0	0.0456975	0.0146956	0.00056131	0.0103837	3.06342e-05	0.00271593	0	0.00124725	0.0022214	0	1.20212e-05	0.00182488	0.0059617	0.0221697	0.00126845	0.000228332	8.73446e-05	0.00359275	0.622301	0.15555	0.256286	0.60082	0.163842	0.246605	0.57044	0.138387	0.183772	0.616	0.224	1.009	YES					0.460999	0.00695434	0.692094
ENSG00000215190	LINC00680	Non protein coding (polyA+)	chr6	0.300398	0.632117	0.0141155	0.00982173	0.0148898	0.000537925	0.00375432	0.00505638	0	2.6779e-05	0.000458126	0.00589263	0.00167586	0	0.00104574	0.000587359	0	0.00210113	0.000714329	5.74875e-07	0.00586402	0	0.000602202	4.10669e-05	0.000299825	0.62207	0.0909598	0.149719	0.679575	0.084313	0.178816	0.616853	0.0737912	0.118801					0.666667	Lymphocytes	0.611111	CD4+ T cells	0.76732
ENSG00000100311	PDGFB	Protein coding	chr22	0.334967	0.480711	0.042237	0.0083002	0.0394963	0.00015992	1.3018e-09	0.029647	4.19668e-10	0.00183379	0.0214995	0.0018175	0.00439105	0	0.00790823	0.00325293	0	0.000512591	0.00229709	3.10708e-08	0.000172499	0	0.0203028	0.000493601	0	0.621992	0.0713857	0.117461	0.599067	0.0808394	0.120789	0.557326	0.0680629	0.085691	0.598	0.47	0.726	YES	0.75	Lymphocytes	0.722222		0.741522	-0.0116449	0.340015
ENSG00000153898	MCOLN2	Protein coding	chr1	0.304027	0.536931	0.0638158	0.013514	0.0355707	0.00226633	0	1.70524e-05	0	0.00728518	0.0221498	0.00150445	0.00137886	0	0.00682428	9.27256e-05	0	7.94193e-06	0.000502913	2.01141e-10	0.000587363	2.9067e-09	0.00235715	0.00116781	0	0.621868	0.0746752	0.122809	0.752979	0.0514482	0.156827	0.605043	0.0720734	0.110411	0.34	-0.071	0.751	NO	0.395833		0.40625		0.630964	0.00824163	0.515596
ENSG00000153823	PID1	Protein coding	chr2	0.351128	0.511881	0.0287533	0	0.00265323	0.000723357	0.00141374	0.078317	0	0.00252757	0.000109038	0.00163348	0.00101259	1.08443e-10	5.53211e-05	0.00141806	6.60449e-09	7.07558e-06	0.00540195	1.36264e-09	0.000875235	1.75469e-10	0.0120895	1.1655e-06	5.30703e-09	0.621759	0.0767205	0.126115	0.534586	0.104171	0.119654	0.609494	0.0712759	0.111246	0.549	0.401	0.697	YES	0.366667		0.425		0.698126	0.0371631	0.00175229	High in summer
ENSG00000095397	WHRN	Protein coding	chr9	0.355404	0.513301	0.000151085	0.00287584	0.0178712	0.00432323	0.00420585	0.00360087	0.00688841	0.00576123	0.0074441	0.00362676	0.00282732	0	0.000404653	0.0294454	3.17357e-07	0.0032844	0.0101083	0.00490857	0.00430835	8.59711e-10	0.000187861	0.00058923	0.0184819	0.621368	0.0937898	0.153917	0.522976	0.0960912	0.105348	0.649228	0.0816114	0.151051	0.546	0.216	0.876	YES	0.604167	Neutrophils	0.614583	Neutrophils	0.359433	-0.00240158	0.874441
ENSG00000236682	AC068282.3	Non protein coding (polyA+)	chr2	0.325469	0.601461	0.010133	0	0.00392412	4.95933e-06	0.00317847	0.00716049	2.31028e-09	2.50335e-06	2.66869e-05	0.00177132	0.00265398	2.00345e-10	0.00198013	1.0965e-07	4.95929e-10	5.92314e-05	6.12478e-06	0.0135701	0.000676729	0.0271891	3.56344e-06	0.000729624	6.80294e-08	0.621356	0.134225	0.220263	0.62275	0.128353	0.21188	0.703034	0.0957273	0.226624	0.224	-0.069	0.517	NO
ENSG00000211727	TRBV7-6	Non protein coding (polyA+)	chr7	0.315969	0.518989	0.0312944	0.00615382	0.0247272	0.0155569	0.00825371	0.000852179	0.0127387	0.0144492	0.00268562	0.0015893	3.48472e-06	0	0.00405673	0.00354287	1.42188e-07	9.35041e-05	0.0046697	0.0255225	0.00317539	0	5.57697e-05	0.00562069	8.60794e-10	0.621251	0.109863	0.180206	0.666582	0.0902137	0.180359	0.669582	0.107055	0.216944
ENSG00000204580	DDR1	Protein coding	chr6	0.318142	0.459939	0.0196153	0.0382313	0.0907096	0.0057237	0.000951094	0.0112644	0	1.46263e-06	0.026744	0.000247137	9.96004e-06	0.0168754	0.000115339	5.28785e-05	0	0.000100136	0.00311641	2.4138e-08	0.00014147	0	0.0076805	0.000339422	2.05836e-08	0.621137	0.0714581	0.117154	0.550251	0.0748127	0.0915306	0.589262	0.0774279	0.111081	0.541	0.066	1.016	YES	0.583333		0.630952	B cells	0.325293	0.0142118	0.221877
ENSG00000008517	IL32	Protein coding	chr16	0.285907	0.53035	0.0658994	0	0.0444468	0.0190492	6.83197e-09	0.00135082	5.85986e-08	0.0016476	0.0119339	7.21531e-05	0.000348702	3.72509e-08	0.000654167	0.00595263	9.89312e-10	0.000485269	0.00919388	0.0180156	0.00323334	0	0.000280669	0.0011784	1.40447e-10	0.621057	0.0979188	0.160481	0.659528	0.103629	0.20074	0.604946	0.0967619	0.148172	0.531	0.12	0.942	YES	0.15		0.141667		0.528894	-0.0208484	0.0619753
ENSG00000204936	CD177	Protein coding	chr19	0.142921	0.56392	0.231145	0	0.00713546	3.49315e-05	0.00308027	0.000630479	2.81736e-09	0.0029805	0.0106714	0.00465579	0.00237508	2.88253e-11	0.000217024	1.01845e-06	7.63196e-07	0.00903393	0.00551142	0	0.00233664	0.00527208	0.0077643	0.000313158	6.35263e-11	0.62101	0.886219	1.45215	0.62785	0.812378	1.37055	0.67093	0.719575	1.46711	0.836	0.776	0.896	YES	0.37037		0.45		0.999093	-0.015713	0.730743
ENSG00000182512	GLRX5	Protein coding	chr14	0.302521	0.498125	5.02308e-05	0.0123698	0.0121955	0.00372422	0.00942467	0.000335962	5.20552e-08	0.0578431	0.00598666	0.0386097	0.00132605	0	0.0270327	0.0104086	3.43371e-09	0.00149305	0.0180438	1.84512e-09	0.000258034	0	8.67649e-05	0.000165842	0	0.620966	0.144779	0.237189	0.561608	0.135566	0.173668	0.691373	0.132572	0.296982	0.13	-0.387	0.647	NO	0.222222		0.175926		0.98597	0.0490506	0.00212913	High in summer
ENSG00000211892	IGHG4	Non protein coding (polyA+)	chr14	0.35289	0.590468	0.0171356	0	0.000854925	0.0042435	0	8.87241e-06	1.00826e-08	0.00255321	0.00810912	0.010337	0.00172373	3.32586e-10	0.00649486	0.0019344	0	0.00138975	0.000737007	0	0.000368099	9.21684e-09	0.000479207	0.000272103	4.33398e-11	0.620874	0.659059	1.07931	0.665852	0.611579	1.21868	0.598809	0.6469	0.96555					0.805556	Lymphocytes	0.805556	Plasmablasts
ENSG00000237943	PRKCQ-AS1	Non protein coding (polyA+)	chr10	0.251653	0.394504	0.0273674	0.00157123	0.118803	0.00364968	0.0170437	0.0173643	0.00118168	0.0210616	0.00598693	0.00718368	0.00342411	0.0734862	0.000249938	0.000237367	0.05089	0.000361661	0.00392461	2.81269e-08	9.57021e-07	1.44793e-10	4.29646e-05	1.16839e-05	7.04124e-10	0.620572	0.0815552	0.133387	0.681843	0.0704352	0.150949	0.49325	0.0805061	0.0783614					0.35		0.358333		0.926682
ENSG00000197635	DPP4	Protein coding	chr2	0.267213	0.438784	0.0716276	0.0143499	0.0755585	0.012662	0.00309114	0.0322559	0.0108483	2.29988e-06	0.000336152	0.0105295	4.95038e-05	0.0408916	0.000708795	0.00697705	7.41039e-06	3.11722e-06	0.0138055	9.47672e-08	1.22113e-05	2.21666e-09	0.00025656	2.34669e-05	6.74544e-06	0.620434	0.0576505	0.0942348	0.592878	0.0715339	0.104172	0.558878	0.050799	0.0643596	0.478	0.322	0.633	YES	0.541667	Lymphocytes	0.601852	CD4+ T cells	0.507764	-0.00587158	0.606085
ENSG00000089012	SIRPG	Protein coding	chr20	0.24633	0.408653	0.0975592	0.0352605	0.0914132	0.00236865	0.0111106	0.0221606	3.89205e-11	0.00326376	0.0200159	0.00396947	0.000215139	0.0182027	0.00540812	0.020802	2.31306e-08	8.85158e-05	0.00756078	1.53494e-09	6.67791e-05	4.61819e-10	0.000109018	0.00544196	9.08716e-08	0.6203	0.0748331	0.122252	0.557711	0.096276	0.121401	0.626823	0.0579984	0.0974196	0.585	0.448	0.721	YES	0.533333	Lymphocytes	0.508333	CD4+ T cells	0.400682	-0.0422353	3.7147e-05	High in winter
ENSG00000101298	SNPH	Protein coding	chr20	0.263834	0.457394	0.0951902	0.0145389	0.115609	0.00121823	0.00138321	0.0246898	3.31956e-09	8.45973e-06	0.0126651	0.000703953	0.000437191	0	0.00345194	0.00726314	0	0.000108914	9.26492e-05	0	0.000224062	6.0327e-11	5.91399e-05	0.00112863	1.86531e-09	0.620283	0.0768058	0.125465	0.495012	0.0936142	0.0917649	0.691336	0.0579335	0.129758	0.584	0.153	1.014	YES	0.666667	Lymphocytes	0.75	CD4+ T cells	0.338476	-0.0129698	0.257659
ENSG00000225756	DBH-AS1	Non protein coding (polyA+)	chr9	0.280892	0.601024	0.0166603	0.0216847	0.0122403	0.0110081	0.0061698	0.0101564	5.24126e-08	0.00291858	5.94017e-05	0.00248068	0.00483363	4.48801e-11	0.0083711	0.00135312	0	0.000980801	0.00500346	7.82252e-09	0.00405899	5.45324e-11	0.00667344	1.2748e-05	0.00341801	0.6202	0.119797	0.195625	0.652002	0.0928411	0.173945	0.647886	0.103391	0.190237					1	Lymphocytes	0.933333	CD4+ T cells
ENSG00000204677	FAM153C	Protein coding	chr5	0.341968	0.538798	0.0012005	4.42962e-10	0.0171252	6.92333e-05	0.000218303	0.0110592	0.0291388	0.0085799	0.00380437	0.00466956	4.38269e-05	0.0116794	1.21778e-05	0.000617649	0	0.0011441	0.0023409	1.92566e-09	4.99557e-05	0.0240186	4.39175e-05	0.0034186	2.85145e-08	0.620165	0.14631	0.238884	0.542788	0.147127	0.174665	0.652286	0.122868	0.230491	0.687	0.58	0.794	YES	0.966667	Lymphocytes	0.916667	CD4+ T cells	0.549591	0.0202951	0.230779
ENSG00000163701	IL17RE	Protein coding	chr3	0.392631	0.528205	0.00653613	1.5136e-10	0.00251715	0.000332525	0.00162565	0.00317063	1.33019e-07	0.00112239	0.0561209	0.000264681	2.79747e-05	0	0.00304035	0.000412074	8.37404e-08	0.000768668	2.77435e-05	7.30117e-08	0.00184166	7.31159e-09	0.00134266	1.22426e-05	0	0.620078	0.107925	0.176146	0.532678	0.121863	0.138906	0.63158	0.0994233	0.170441	0.365	-0.06	0.789	NO	0.766667	Lymphocytes	0.783333	CD4+ T cells	0.335343	0.00591797	0.696947
ENSG00000065978	YBX1	Protein coding	chr1	0.336833	0.463873	0.0146258	0.0446485	0.0207905	0.00145471	0.0140402	3.23269e-06	0.00815898	0.00789414	0.00790642	0.00891856	0.00308123	0.00051961	0.00811138	0.00303169	1.08919e-08	0.000869171	0.0299932	0	0.000463635	0.00768177	0.00273388	0.0143667	0	0.619592	0.0659558	0.107426	0.590902	0.0668993	0.0966294	0.617762	0.0641383	0.103658	0.255	-0.22	0.729	NO	0.0333333		0.0166667		0.882836	0.0211806	0.0575133
ENSG00000133742	CA1	Protein coding	chr8	0.307167	0.496973	0.0040087	2.07149e-10	0.011917	0.00392503	0.0148423	0.000918432	0	0.0586014	0.0106656	0.0302356	0.000431858	6.40917e-10	0.00896246	0.00896955	3.97514e-09	0.00138177	0.0347274	5.88432e-09	0.00146966	9.7201e-10	0.000524354	0.00427879	0	0.619538	0.496801	0.808983	0.604301	0.439701	0.6715	0.712204	0.387796	0.959671	0.185	-0.253	0.623	NO	0.357143		0.416667		0.835518	0.119604	3.32102e-05	High in summer
ENSG00000198624	CCDC69	Protein coding	chr5	0.312304	0.41085	0.00927806	0.08318	0.0376296	0.0289457	0.0124554	0.0022173	0.0127347	0.0201367	0.00751588	0.0265667	1.56157e-05	0.00510132	0.0214353	0.000480824	2.80168e-09	0.00300899	0.000182108	5.06392e-06	0.00301346	1.54275e-07	0.00275378	0.000189133	4.34799e-08	0.619489	0.017068	0.0277875	0.644615	0.0126053	0.0228642	0.600513	0.0169111	0.025421	0	0	0	NO	0.0666667		0.075		0.75889	-0.0217847	4.44267e-05	High in winter
ENSG00000124588	NQO2	Protein coding	chr6	0.113872	0.491601	0.326536	0	0.0412272	0.011752	0	0.00215911	0	0.00151675	0.000131275	0.00537471	1.22173e-05	0	0.00050714	4.6293e-05	3.50285e-11	0.000245067	0.000484253	9.45632e-10	0.0020927	0	0.00103722	0.00140504	5.47052e-10	0.619481	0.104051	0.169395	0.732269	0.0759673	0.207778	0.663679	0.0770992	0.152144	0.731	0.64	0.822	YES	0.3		0.3		0.441435	0.00163163	0.921499
ENSG00000167992	VWCE	Protein coding	chr11	0.353192	0.499423	2.82252e-05	0.0269702	0.0176951	0.00184789	0	0.0053296	0	0.0132021	0.00484494	0.000384419	0.00152784	2.31853e-10	0.0162678	0.00572002	0.0297502	0.000137242	0.00856994	1.62502e-08	0.000459754	4.78039e-08	0.00258899	0.0120609	0	0.619153	0.381647	0.620454	0.563166	0.406139	0.523594	0.610064	0.353228	0.552634	0.755	0.67	0.84	YES	0.777778	Monocytes	0.833333	CD14 Monocytes	0.481278	0.0254462	0.313798
ENSG00000136213	CHST12	Protein coding	chr7	0.276018	0.493338	0.15953	4.67387e-11	3.92766e-06	0.0142115	0.00191463	0.00109133	0.00838811	0.016129	0.00147296	4.97307e-05	0.00171495	0	0.00509635	0.000239467	5.68579e-10	0.000253264	0.000550364	0.00752246	0.00167856	4.49317e-09	0.0050913	5.02557e-05	0.00565657	0.619103	0.0557551	0.0906232	0.617963	0.0526301	0.0851317	0.677893	0.0431866	0.0908889	0.64	0.524	0.756	YES	0.296296		0.3		0.564373	-0.00683338	0.524321
ENSG00000142089	IFITM3	Protein coding	chr11	0.208419	0.510125	0.0131277	0.00388969	0.0936395	0.017193	0.00388313	0.0402884	0.00125467	0.00419337	0.00317182	0.000740002	0.000105848	0.0710025	0.000855264	0.004295	2.8034e-08	0.00051634	0.00039787	0	0.0115775	0.00499789	0.00563226	1.71122e-06	0.000692989	0.619033	0.601434	0.977269	0.646207	0.554579	1.01295	0.670489	0.436943	0.88909	0.629	0.499	0.76	YES	0.0666667		0.0666667		0.999925	-0.0901273	0.00716775	High in winter
ENSG00000108309	RUNDC3A	Protein coding	chr17	0.330884	0.479321	0.000599394	0.0222969	0.0208125	0.00598863	0.00770514	0.00114592	0.00950696	0.00697361	0.0260382	0.00313286	9.46107e-05	0.0292377	0.00986292	0.00272559	0.00229849	0.00103911	0.0149347	2.55663e-07	0.00496222	2.2349e-08	0.000162653	0.00309506	0.0171819	0.618881	0.365787	0.593984	0.606284	0.3585	0.552054	0.629971	0.324333	0.552174	0.707	0.376	1.037	YES	0.791667	Neutrophils	0.895833	Neutrophils	0.463986	0.0489872	0.0477445	High in summer
ENSG00000183134	PTGDR2	Protein coding	chr11	0.217438	0.159492	0.0776029	0.00412861	0.0225387	0.00185046	0.000417869	0.000329721	5.01401e-08	0.000144715	0.0139116	0.0201882	0.466923	1.93678e-10	0.00225743	0.0015069	7.40669e-10	0.000880347	0.00177871	0.00785784	0.000514483	3.60876e-11	0.000107847	0.000130346	0	0.61863	0.187256	0.303753	0.551964	0.241591	0.297631	0.641183	0.152027	0.271663	0.594	0.449	0.74	YES	0.75	Eosinophils	0.825	Eosinophils		0.0526573	0.00414741	High in summer
ENSG00000196209	SIRPB2	Protein coding	chr20	0.173174	0.402431	0.210141	0.045089	0.1253	0.000109448	0.00329349	0.000571559	0.00109363	0.00483012	0.000896622	0.0138309	1.98197e-05	0	0.00219829	0.00340927	0.0092622	0.00184474	1.19281e-05	1.15507e-08	0.000443298	2.5229e-11	5.01841e-05	0.00199898	6.61333e-09	0.618603	0.0763884	0.123897	0.657527	0.0578069	0.110986	0.659666	0.0745405	0.144481	0.511	0.126	0.896	YES	0.333333		0.333333		0.86369	0.000540668	0.967247
ENSG00000179163	FUCA1	Protein coding	chr1	0.323921	0.561105	0.0107054	8.67713e-09	0.00508856	0.00163836	0.00556411	0.011942	9.9876e-06	0.00228041	0.00554743	0.00977712	0.0057787	0.0121272	0.000410302	0.000895873	6.57502e-07	0.00506808	0.00417456	0	0.00111133	0.0326151	0.00023345	6.3289e-06	3.07165e-09	0.618376	0.0361954	0.0586504	0.615913	0.0389956	0.0625325	0.571892	0.0349898	0.0467414	0.61	0.192	1.027	YES	0.388889		0.398148			-0.00266159	0.763972
ENSG00000156110	ADK	Protein coding	chr10	0.291334	0.574698	0.0267816	0.0227316	0.0193281	0.00330785	0.0127317	9.71015e-05	0.0160814	0.00943367	0.000143278	1.39842e-05	0.00256771	1.63811e-05	0.00274143	0.000701474	0	0.000281457	0.00380645	0.00773134	0.000216054	9.0819e-07	0.000158959	0.0050959	6.58984e-08	0.618302	0.052556	0.0851339	0.659455	0.0530109	0.102654	0.632083	0.0488693	0.0839575	0.74	0.389	1.09	YES	0.0555556		0.133333		0.579998	-0.0188654	0.0556058
ENSG00000140391	TSPAN3	Protein coding	chr15	0.329131	0.58486	0.000798899	0.00956945	0.0305031	0.00062953	0.00214943	0.00358061	1.5011e-10	5.83662e-05	0.00338216	0.000203223	0.000882784	0.012979	0.00677253	6.97717e-05	0.00990978	0.00208958	0.000295004	0	0.00207081	9.65835e-09	5.08163e-05	1.43e-05	5.26649e-09	0.618291	0.0340147	0.0550969	0.690587	0.0324146	0.072347	0.61163	0.0317912	0.0500669	0.634	0.317	0.951	YES	0.416667		0.316667		0.856837	0.00406151	0.631179
ENSG00000189306	RRP7A	Protein coding	chr22	0.30744	0.524444	0.0524815	0.0389928	0.00156909	0.0226283	0	0.0284146	6.53568e-07	3.93374e-05	0.00720273	0.000941168	0.00104437	2.25121e-08	0.000123439	0.00257915	2.95739e-05	0.000347999	0.00236016	0.000952417	0.00708178	3.30905e-08	0.00128623	4.05128e-05	1.35766e-08	0.618066	0.0576729	0.0933296	0.674237	0.056034	0.115975	0.604195	0.0514772	0.0785798	0.292	0.031	0.553	YES	0.1875		0.145833		0.981044	-0.00998488	0.245617
ENSG00000099282	TSPAN15	Protein coding	chr10	0.358291	0.55956	0.0229678	0	0.000251569	0.00130797	0.00947318	0.00085443	2.14673e-10	0.00965307	0.0241244	0.000356296	0.000497519	1.20001e-10	0.00574165	0.00292357	2.31922e-08	0.00077107	1.48931e-05	1.25227e-08	0.000114355	1.64979e-10	0.00302141	7.59339e-05	1.8047e-11	0.618049	0.098952	0.160118	0.640375	0.093172	0.165909	0.615456	0.0851867	0.13634	0.545	0.402	0.688	YES	0.733333		0.733333		0.605065	0.0276707	0.040055	High in summer
ENSG00000214026	MRPL23	Protein coding	chr11	0.342738	0.595585	0.00266994	0.00375368	0.00335351	0.014846	0.0124138	0.00605072	7.92715e-07	0.0112737	9.61915e-05	0.000768963	1.7864e-05	0	0.00258625	0.000200861	1.0686e-09	0.000178564	0.00104895	0	0.00150296	0	0.000532933	0.000381477	2.25624e-08	0.617963	0.146999	0.237778	0.712259	0.140351	0.347416	0.576079	0.137818	0.187285	0.261	-0.213	0.736	NO	0.555556	Monocytes	0.569444	CD14 Monocytes	0.784949	0.0299019	0.0317663	High in summer
ENSG00000096006	CRISP3	Protein coding	chr6	0.298527	0.48586	0.0928204	0	0.000341744	0.00327301	0	2.07046e-05	0.00391567	0.0130664	0.00318966	0.0202447	2.67866e-05	0.0229174	0.00441514	0.0130256	4.39768e-10	0.0114111	0.00673539	0.00851888	4.31311e-05	0	2.57174e-05	0.000490971	0.0111303	0.617876	0.290523	0.469762	0.612711	0.305242	0.482908	0.650044	0.28727	0.533603	0.514	0.067	0.962	YES	0.625	Neutrophils	0.708333	Immature Neutrophils	0.936018	0.00989777	0.698699
ENSG00000123453	SARDH	Protein coding	chr9	0.327177	0.543763	0.0360703	0.0247563	0.0255744	0.000121105	0	0.00951541	4.72371e-08	0.000896398	4.12132e-06	0.000731187	0.00250596	0	0.00143044	0.00374124	0	0.000506476	0.000159794	5.41293e-06	0.000821618	0.0203165	0.00186778	3.50774e-05	0	0.617756	0.0984039	0.159033	0.567173	0.109628	0.143656	0.59583	0.095082	0.140171	0.563	0.205	0.922	YES	0.833333	Lymphocytes	0.902778	CD4+ T cells	0.259001	0.00754295	0.588108
ENSG00000218510	LINC00339	Non protein coding (polyA+)	chr1	0.395478	0.522361	0.0220274	2.38947e-10	0.0161767	0.00477787	0.00346926	0.000230364	0	0.0160661	0.00370892	3.26183e-05	0.00602155	6.13129e-11	0.00127981	0.000211052	2.32705e-08	7.61479e-05	0.0032959	1.42507e-10	0.00021599	0	0.00112944	0.00344224	0	0.617241	0.0478333	0.0771364	0.575107	0.0522976	0.0707866	0.508317	0.0508326	0.0525523	0.6	0.268	0.933	YES	0.4375		0.354167		0.61533
ENSG00000106733	NMRK1	Protein coding	chr9	0.325533	0.527023	0.00019739	0.0112068	0.0272894	0.00565091	0.0183109	0.00166084	0.0141946	0.0144548	0.00556263	0.0201828	0.000145805	4.53388e-10	0.000483238	0.000255108	0	0.00848672	0.000208929	1.30587e-10	0.00148867	0.0139929	0.00344309	0.00022913	0	0.617107	0.0731761	0.117938	0.692131	0.0742568	0.166939	0.548205	0.0753745	0.0914589	0.703	0.597	0.808	YES	0.203704		0.25		0.678395	0.0341853	0.000119164	High in summer
ENSG00000103355	PRSS33	Protein coding	chr16	0.203622	0.195622	0.0548935	0.00442729	0.0117143	0.00655508	0.000699836	0.000168915	1.86702e-09	6.3183e-05	0.00723329	0.000126476	0.500639	0	0.00254168	0.00272491	2.70216e-10	0.00071721	0.00275953	0.00379362	0.000100051	5.54049e-11	8.2906e-05	0.00151429	0	0.617099	0.366315	0.590369	0.616348	0.421821	0.677666	0.664227	0.266785	0.527755	0.604	0.461	0.747	YES	0.904762	Eosinophils	0.928571	Eosinophils	0.741779	0.0830733	0.000886968	High in summer
ENSG00000108179	PPIF	Protein coding	chr10	0.291428	0.386277	0.174629	0.0142035	0.0607851	0.00894181	0.00445781	0.000650821	0	0.00143093	0.00147544	0.034518	0.00140096	4.00509e-09	0.000177575	0.00484527	0	0.00502136	3.44513e-05	5.98797e-07	0.00681411	0	0.00130035	0.00160708	2.89688e-08	0.617001	0.0424123	0.0683252	0.686144	0.0375856	0.0821689	0.568426	0.0429988	0.0566336	0.406	0.239	0.573	YES	0.15		0.191667		0.93562	0.0180342	0.0491773	High in summer
ENSG00000128039	SRD5A3	Protein coding	chr4	0.343355	0.557284	0.00821176	6.4614e-09	0.0015518	0.00712586	0.0116051	0.0210559	0.0185504	0.0101679	6.45227e-05	9.21614e-06	0.000336083	1.28769e-16	0.00797232	0.00100514	1.67426e-08	0.000875913	0.00354433	2.46139e-10	0.0041396	3.66921e-11	0.000176724	1.12773e-06	0.00296756	0.616849	0.0671935	0.108177	0.644092	0.0605209	0.109525	0.64129	0.0584646	0.104521	0.625	0.216	1.034	YES	0.375		0.333333		0.436261	0.022143	0.0495609	High in summer
ENSG00000134668	SPOCD1	Protein coding	chr1	0.33046	0.463439	0.000200989	0.00921777	0.0264834	0.00196432	0.00190613	0.00936608	9.15498e-09	0.00707455	0.00658093	0.0107277	4.83841e-05	0	0.121063	0.00028284	2.60549e-10	2.8902e-05	0.000444202	0	0.00235097	0	0.00199454	0.000969084	0.00539615	0.616595	0.224303	0.360726	0.522674	0.22346	0.244689	0.581818	0.236923	0.329631	0.781	0.701	0.861	YES	1	Megakaryocytes	1	Megakaryocytes	0.485997	-0.0451328	0.0166453	High in winter
ENSG00000178567	EPM2AIP1	Protein coding	chr3	0.353346	0.369273	0.00499968	0.204931	0.00967835	7.50699e-05	0.00582305	0.000108683	0.0242781	0.0101823	0.0002361	0.000587009	0.000136146	0	0.00302938	0.00322177	0	0.000609755	0.000106241	0.00445877	0.000714624	0	0.000889892	0.00331413	0	0.616584	0.108659	0.174738	0.641101	0.112153	0.200339	0.62226	0.100926	0.166258	0	0	0	NO	0.185185		0.138889			0.0309979	0.00628321	High in summer
ENSG00000183307	CECR6	Protein coding	chr22	0.209373	0.523944	0.142772	0.000155141	0.0632956	0.00606386	0.00483466	0.00515312	7.03428e-10	0.000561267	0.00718871	0.000824914	8.98227e-06	3.25594e-09	0.00141843	0.00188457	0.0217957	0.00038597	9.43403e-10	6.96207e-08	0.00975245	1.4427e-09	2.3732e-06	0.000585476	0	0.616505	0.127029	0.204211	0.695734	0.085831	0.196261	0.614041	0.13035	0.20738	0.708	0.609	0.807	YES						-0.00674923	0.665957
ENSG00000181104	F2R	Protein coding	chr5	0.317283	0.538523	0.0139014	0.0205268	0.00502392	0.0163203	0.00329334	0.00500906	0	0.0154792	0.00323274	0.00257154	5.11188e-05	0.00496068	0.000313932	0.0107289	1.27884e-09	0.000869304	0.024381	0	0.00847374	4.07387e-10	4.69445e-05	0.0090104	1.35982e-07	0.616496	0.144997	0.233088	0.711537	0.114165	0.281605	0.640126	0.130067	0.231356	0.477	0.332	0.622	YES	0.479167		0.546296		0.970126	-0.025252	0.0874453
ENSG00000066926	FECH	Protein coding	chr18	0.302392	0.483487	0.00280339	0.00113	0.00487506	2.69602e-05	0	0.00030357	1.31534e-10	0.0536914	0.00530463	0.0367506	0.00198489	0.0295237	0.0119632	0.0105311	0.0038342	0.00183015	0.0367965	6.84915e-07	0.000101946	0.00771373	0.000717281	0.00423753	2.28734e-09	0.616398	0.146555	0.235495	0.536316	0.158499	0.183327	0.72036	0.116791	0.300858	0.415	-0.079	0.909	NO	0.208333		0.197917		0.882782	0.00757331	0.690221
ENSG00000166035	LIPC	Protein coding	chr15	0.377605	0.524721	0.0203766	0.0217523	0.00733491	0.00245438	0.00151401	0.00940302	2.64043e-09	0.000949024	0.00250005	0.000621408	0.00209463	2.04526e-10	0.0214877	0.00110162	2.23079e-09	0.00320284	0.000721319	3.59412e-08	0.00153719	0	0.000617873	5.06124e-06	0	0.615952	0.127144	0.203918	0.600667	0.138685	0.208606	0.624049	0.113551	0.188486	0.617	0.494	0.739	YES	0.555556	Megakaryocytes	0.569444	Megakaryocytes	0.479247	-0.00342752	0.843546
ENSG00000124102	PI3	Protein coding	chr20	0.323818	0.57201	0.0268825	0	0.000268009	0.00688421	1.70695e-10	0.0028624	0	0.0087163	0.0118182	0.00728751	0.01565	0	2.70648e-05	0.0178258	2.25875e-06	0.00189207	0.0003213	0	0.00197992	4.81103e-09	0.000821323	0.000932669	1.37935e-08	0.615926	0.408489	0.65508	0.694986	0.349413	0.796151	0.601278	0.386354	0.582626	0.639	0.218	1.06	YES	0.45		0.425			0.0260918	0.367866
ENSG00000140450	ARRDC4	Protein coding	chr15	0.306981	0.542648	0.0473421	0.0352848	0.0214571	0.00511037	0.00209884	1.68247e-07	0.00853882	0.00305406	0.00277697	0.000785937	0.00039321	0	9.23332e-06	0.00297321	1.53e-06	0.000575589	0.00227715	3.08682e-08	0.00325944	4.27156e-07	0.000188367	0.0142441	1.04659e-08	0.615867	0.158891	0.254744	0.56982	0.161048	0.213325	0.685773	0.142935	0.311943	0.184	-0.102	0.47	NO	0.375		0.479167			0.00931067	0.55041
ENSG00000259207	ITGB3	Protein coding	chr17	0.30363	0.463168	0.00742458	0	0.019384	0.00777566	0.0205121	0.00598164	6.87472e-11	0.0153612	0.0165741	0.00685051	0.000135777	0	0.104612	0.000271951	2.75082e-07	4.36066e-05	8.47483e-06	0.00691333	0.00795949	0	0.013364	2.92983e-05	5.40235e-10	0.615803	0.209997	0.336589	0.58718	0.222395	0.316327	0.568913	0.208625	0.275327	0.476	0.127	0.825	YES	0.814815	Megakaryocytes	0.87963	Megakaryocytes	0.688254	-0.0872645	1.71469e-06	High in winter
ENSG00000134256	CD101	Protein coding	chr1	0.30311	0.45213	0.0536585	0.0164028	0.00135598	0.00212691	0.0117156	0.0239737	1.05636e-07	0.000230329	0.0139468	6.13891e-06	0.0636948	0.017903	0.00232247	0.00376093	0.0167183	0.00126373	0.000196841	0	0.0024046	0.00327848	0.00358382	0.000400279	0.00581584	0.615621	0.131199	0.210128	0.644044	0.157454	0.284887	0.532541	0.126908	0.144577	0.707	0.316	1.098	YES	0.592593	Monocytes	0.541667		0.527958	-0.00427063	0.771718
ENSG00000162704	ARPC5	Protein coding	chr1	0.220448	0.369843	0.188703	0.111024	0.0558634	0.00547544	8.02065e-11	0.000174089	0.00592654	0.00373394	0.00559023	0.00434255	0.000228099	4.37528e-06	0.00496483	0.00661112	0	0.00135328	0.00334853	1.54636e-05	0.000860678	0.00171357	0.00208507	0.0076912	5.89016e-10	0.615363	0.069064	0.110492	0.605568	0.0790676	0.121392	0.616566	0.0630025	0.101309	0	0	0	NO	0		0		0.447522	0.0290334	0.00350031	High in summer
ENSG00000206077	ZDHHC11B	Protein coding	chr5	0.310387	0.520711	0.00796324	0.0228067	0.0384238	0.00341042	0.00142393	0.0134409	0	0.00776046	0.0296931	8.02872e-05	0.000176371	0.0296051	0.00140828	0.00495834	3.75739e-08	0.00348627	0.000804441	0	7.67824e-05	0	0.00337901	4.02296e-06	0	0.615341	0.134566	0.215266	0.599458	0.144552	0.216339	0.556136	0.131249	0.164448	0.519	0.112	0.927	YES	0.833333	Lymphocytes	0.875	CD4+ T cells	0.981183	0.00271598	0.879008
ENSG00000123240	OPTN	Protein coding	chr10	0.349473	0.467847	0.0457334	0.0189961	6.77645e-06	4.51562e-06	5.19949e-11	0.0106129	0	0.000625425	0.0287241	0.0164831	0.000672018	4.25404e-11	0.0078966	0.00160839	1.04002e-09	0.000192926	0.0335101	1.34143e-10	0.000139546	7.08375e-09	0.000303274	0.0171704	0	0.61519	0.0789937	0.126286	0.57815	0.0983489	0.134788	0.620852	0.0639514	0.10472	0.468	0.311	0.624	YES	0.3		0.25		0.354704	-0.00466925	0.736973
ENSG00000091009	RBM27	Protein coding	chr5	0.383156	0.334332	0.00637492	0.211926	0.00143584	0.00795984	0	0.000174802	0.0277247	0.000449556	0.00264753	0.00573538	2.36509e-05	0	0.00358066	0.00495151	6.38339e-08	0.00608452	0.000728112	1.64017e-08	0.00190098	0	0.000186909	0.000626593	0	0.615151	0.15446	0.246892	0.571678	0.164791	0.219945	0.605229	0.143538	0.220061	0.232	-0.243	0.707	NO	0.222222		0.231481		0.923531	0.00855292	0.572038
ENSG00000120093	HOXB3	Protein coding	chr17	0.340491	0.577778	0.0121874	3.84385e-10	0.0350741	0.00770865	0.00217791	0.00396276	1.18587e-09	0.00128802	0.00103095	0.000148616	0.00455729	1.40226e-09	1.11732e-07	0.000693409	8.18005e-09	0.000197904	0.00301026	0	0.00273155	0	0.00444898	0.00251339	2.54058e-10	0.615115	0.0858002	0.137124	0.645427	0.0800113	0.145644	0.614869	0.0774971	0.123726	0.715	0.61	0.819	YES	0.75	Lymphocytes	0.680556		0.789776	0.00294382	0.840587
ENSG00000141646	SMAD4	Protein coding	chr18	0.358542	0.281866	0.0294843	0.241404	0.00242237	0.00737964	0.00645575	0.0062424	0.0263698	2.68409e-05	0.0123126	0.0004728	0.000576425	0	0.00531691	0.00933845	0	0.00737198	0.000515193	0	0.000164272	0	0.000373435	0.0033652	0	0.614977	0.0490417	0.0783317	0.635377	0.0429154	0.0747827	0.62224	0.0450959	0.0742812	0	0	0	NO	0.166667		0.166667		0.79464	-0.0114621	0.150699
ENSG00000137198	GMPR	Protein coding	chr6	0.347079	0.48822	0.00151642	0.00831791	0.045283	0.00188055	3.50984e-10	0.000351056	4.20337e-10	0.00927336	0.0154858	0.00981449	3.35409e-05	2.38115e-08	0.0304086	0.00278432	1.19635e-07	0.000296667	0.0345677	5.45445e-06	0.0017411	0	0.000163712	0.00277726	0	0.614743	0.305555	0.487567	0.558404	0.319142	0.403558	0.673251	0.249231	0.513528	0.265	-0.213	0.743	NO	0.625	Megakaryocytes	0.666667	Megakaryocytes	0.999348	-0.00807221	0.762772
ENSG00000280153	RP11-876N24.3	Non protein coding (polyA+)	chr16	0.315313	0.61765	0.00819426	0	2.99701e-05	0.00490903	0.0107941	0.013735	0	0.00663778	0.00345777	0.000177494	0.00298508	0	0.00267177	0.00116524	1.45945e-07	0.00520338	0.00225355	2.28905e-08	0.00320976	0	0.000752574	0.000859711	0	0.614504	0.0604233	0.0963186	0.636668	0.0453781	0.0795163	0.668824	0.0484277	0.0978019
ENSG00000141084	RANBP10	Protein coding	chr16	0.341109	0.467864	0.00406283	0.0279324	0.0126965	1.87159e-08	0.00145855	0.00407608	0.0110494	0.00284191	0.00363679	0.00707867	8.24083e-09	0.010999	0.0153291	0.00267972	0.0517283	9.21498e-05	0.0189597	1.2067e-07	0.00133562	0.00161165	0.0052491	0.0082089	9.26161e-08	0.614473	0.0608388	0.0969681	0.562857	0.0743407	0.0957198	0.612151	0.0548999	0.0866497	0.393	-0.057	0.844	NO	0.229167		0.197917		0.83346	-0.00338964	0.770303
ENSG00000135870	RC3H1	Protein coding	chr1	0.312671	0.310914	0.117409	0.189348	0.00874564	0.0184821	0.000141684	0.0046295	0.0142728	3.60555e-05	0.00532521	0.000723946	0.000592922	0	0.00474196	0.00671928	1.40137e-09	0.00230765	0.00114809	0	0.000217109	0	5.44383e-05	0.00151971	4.66848e-10	0.614154	0.14138	0.225035	0.57747	0.143595	0.19625	0.634434	0.134316	0.233103	0.505	0.056	0.954	YES	0.116667		0.133333		0.35963	0.0126142	0.352078
ENSG00000119714	GPR68	Protein coding	chr14	0.311491	0.509814	0.0639551	7.83035e-10	0.0273177	0.0015991	2.65307e-09	0.00826392	0.0103462	0.0123244	0.0144149	0.00151793	0.00214984	0	0.00393123	0.00547947	1.53657e-05	0.00654466	0.00753184	0.00702854	0.00434355	2.25548e-08	0.00120767	8.41766e-06	0.00071478	0.613944	0.0568028	0.0903334	0.650581	0.0614991	0.114505	0.661313	0.0438605	0.085641	0.64	0.528	0.752	YES	0.52381	Lymphocytes	0.59375		0.8946	-0.0113441	0.281727
ENSG00000186074	CD300LF	Protein coding	chr17	0.263147	0.245995	0.0932656	0.0479834	0.213178	0.00700452	0.00127102	0.0315016	0.0270521	0.00428121	0.0107877	0.0199502	0.0159976	0.0039628	0.00142692	0.000166043	3.46803e-07	0.00873014	0.000200861	1.38703e-08	0.00207452	1.16256e-09	0.00188386	0.00013996	0	0.613916	0.0476792	0.075815	0.651111	0.041453	0.0773614	0.59678	0.0409409	0.060594	0.513	0.362	0.664	YES	0.316667		0.325		0.479081	0.00992884	0.298375
ENSG00000243566	UPK3B	Protein coding	chr7	0.305137	0.573198	0.0502263	0.0103146	0.00324343	0.00820494	0.000461045	0.00575393	0.0161478	0.000578387	0.000272502	0.00233818	0.000451015	1.6491e-09	0.00395159	4.87423e-05	1.21092e-10	0.0004243	7.15772e-06	1.24012e-06	9.57508e-05	2.63583e-09	0.00685329	0.000953393	0.011338	0.613785	0.143263	0.227678	0.600758	0.142209	0.213988	0.622038	0.126608	0.208368	0.692	0.588	0.796	YES	0.933333	Neutrophils	0.933333	Neutrophils	0.350496	0.0217953	0.170585
ENSG00000272398	CD24	Protein coding	chr6	0.301488	0.456864	0.0122652	0.03587	0.00491497	0.000704802	0.000779376	0.00334123	0.00741662	0.00128735	0.00187099	0.00357129	0.151967	2.61163e-05	2.06546e-07	0.00542095	1.69489e-09	0.00354305	0.00474961	9.90709e-08	2.43749e-05	3.52353e-09	0.00275679	0.00113826	1.31787e-09	0.613433	0.151121	0.23981	0.70616	0.141795	0.340765	0.64127	0.143884	0.257209	0.418	-0.081	0.917	NO	0.537037	Neutrophils	0.583333			0.0203408	0.214297
ENSG00000074416	MGLL	Protein coding	chr3	0.325566	0.394063	0.0571481	0.0236108	0.0281952	0.000557288	0.0107627	0.00362939	0	0.0174271	0.0393639	0.0131834	7.07612e-06	0	0.0742999	0.000218966	0	0.00116496	1.43008e-05	3.70469e-09	0.00614547	1.31983e-08	0.0046145	2.78121e-05	6.83219e-09	0.61328	0.121449	0.192599	0.590352	0.130616	0.188233	0.558637	0.109771	0.138939	0.474	0.142	0.805	YES	0.407407		0.407407		0.352108	-0.0552284	3.94472e-05	High in winter
ENSG00000211728	TRBV5-6	Non protein coding (polyA+)	chr7	0.353534	0.464695	0.0484322	0.00640736	0.0673682	0.00945155	0.000791199	0.01068	0.000221324	0.00528236	0.00303352	0.000317227	8.5186e-05	0	0.00053774	0.00247353	3.16732e-10	0.00111575	0.0100613	0	0.0147024	0	0.000696302	0.000114233	0	0.612953	0.0984173	0.15586	0.631417	0.127458	0.218347	0.56702	0.0822835	0.107756
ENSG00000093134	VNN3	Protein coding	chr6	0.153884	0.339571	0.347735	0.00694304	0.0809467	0.00215055	0.00021541	0.0309234	7.09376e-09	0.00172992	2.37225e-05	0.0146853	0.0010425	0.0125381	0.000917316	0.000515351	3.17404e-08	7.69086e-05	0.00396805	0	0.000565386	1.14266e-08	0.00156867	3.31828e-07	3.00434e-09	0.612742	0.129967	0.205641	0.759908	0.102704	0.325065	0.607108	0.0937303	0.144835	0.313	-0.152	0.777	NO	0.3		0.325		0.345893	0.000823261	0.964171
ENSG00000159346	ADIPOR1	Protein coding	chr1	0.336543	0.489773	0.0193657	0.00451214	0.0574297	0.000542221	0.00113121	0.00309247	0	0.0143757	0.00504602	0.0032765	0.000400134	1.62285e-07	0.0238986	0.0113366	1.26566e-09	6.55724e-05	0.0261747	3.45129e-08	0.00093889	7.7658e-09	0.000246939	0.00185021	0	0.612382	0.16268	0.257011	0.549377	0.175711	0.214218	0.658501	0.140332	0.270597	0.541	0.389	0.694	YES	0.0166667		0.0333333		0.983419	0.0298177	0.113583
ENSG00000105887	MTPN	Protein coding	chr7	0.31072	0.345283	0.0398498	0.211443	0.0124651	0.0237609	0.00608857	0.000178992	0.0215722	0.00490372	0.00311276	0.000178172	0.0011326	5.49146e-11	0.00363992	0.00694027	2.37341e-10	0.00141245	0.00303395	1.06407e-09	0.00165359	0	0.000837263	0.0017939	0	0.61233	0.135749	0.214418	0.592386	0.138053	0.200632	0.626499	0.135261	0.226882	0.071	-0.44	0.581	NO	0		0		0.999797	-0.0197524	0.108885
ENSG00000151806	GUF1	Protein coding	chr4	0.379088	0.323696	0.022688	0.166563	0.0517855	0.000214236	0	0.000127164	0.0367682	0.00728118	1.90625e-05	0.00554194	2.02143e-05	0	0.00258196	0.000230808	5.68527e-08	0.00174516	1.98364e-05	0	0.000906101	2.94869e-10	2.62445e-06	0.00071997	3.92743e-09	0.612301	0.0513148	0.0810426	0.584618	0.0617156	0.0868599	0.518001	0.0539205	0.0579481	0.504	0.017	0.99	YES	0.395833		0.291667		0.587008	-0.00501064	0.646626
ENSG00000176595	KBTBD11	Protein coding	chr8	0.334684	0.364161	0.0417489	0.126802	0.00649489	0.00568079	0.00796569	0.000729864	0.00112719	3.26559e-06	0.00156609	0.00173531	0.0149105	0.0613082	6.42347e-06	0.0105722	9.9642e-08	8.13832e-05	0.000847818	0.0104463	0.000303359	0.00869185	0.000107545	2.50116e-05	0	0.612169	0.0505879	0.07985	0.57927	0.0526579	0.0725003	0.578707	0.0447596	0.0614837	0	-0.002	0.002	NO	0.333333		0.385417			0.0245812	0.0102952	High in summer
ENSG00000270231	NBPF8	Non protein coding (polyA+)	chr1	0.324167	0.506537	0.0055416	0	0.0673972	0.0203415	0.00319225	0.0133995	8.55971e-10	0.00686112	0.00606279	0.00012605	0.00442028	0	8.60214e-05	0.000103163	1.26716e-05	0.00454739	0.00148179	0.0264448	0.00745065	5.00138e-09	0.00150364	0.000324078	5.95123e-09	0.611812	0.130456	0.205608	0.699474	0.108511	0.252558	0.5477	0.133818	0.162044					0.5		0.547619	CD4+ T cells
ENSG00000168329	CX3CR1	Protein coding	chr3	0.326624	0.414686	0.114022	0	0.00329081	0.000770483	0.0241745	0.0354103	0.000954567	0.0173136	0.0233976	6.29374e-05	7.57902e-05	0.0256207	0.00186398	0.0015236	0.00311089	0.000139105	0.000428016	0	0.000324779	2.6479e-09	0.00605182	0.000154839	1.54125e-10	0.611609	0.109181	0.17193	0.610772	0.0977164	0.153335	0.507444	0.102863	0.105972	0.593	0.115	1.071	YES	0.15		0.208333		0.286223	-0.0201316	0.115689
ENSG00000104490	NCALD	Protein coding	chr8	0.27913	0.505872	0.0980182	0.00551819	0.047577	2.48467e-06	0.0106202	0.0222896	9.11819e-06	0.00376509	7.51356e-05	0.00344885	1.80589e-05	7.86049e-09	0.00845435	0.00297067	5.67882e-07	0.00507995	4.35345e-05	0	0.00262823	0	0.00441851	6.01766e-05	0	0.611551	0.0637974	0.100439	0.688313	0.0482011	0.106445	0.552231	0.0701181	0.0864763	0.537	0.397	0.677	YES	0.3125		0.425		0.395631	-0.0376805	0.000544598	High in winter
ENSG00000196814	MVB12B	Protein coding	chr9	0.371876	0.488214	0.0512112	0.0134346	0.0014226	2.78801e-05	0.00745893	0.00769507	0	0.0182	0.00656345	0.00361264	0.0105568	2.11359e-09	0.00257272	4.42303e-05	5.19193e-06	0.00201159	0.00103666	0.0133748	0.000132328	0	0.000325156	0.000217187	7.75999e-06	0.6115	0.0640755	0.100855	0.648862	0.0620876	0.11473	0.580484	0.0647948	0.0896565	0.572	0.132	1.013	YES	0.404762		0.416667		0.544761	-0.0119618	0.246227
ENSG00000169385	RNASE2	Protein coding	chr14	0.32281	0.476875	1.68233e-05	0	0.0185649	0.014513	0.0158305	0.0310658	0	0.0137866	0.0165658	0.00118516	0.0563434	6.24254e-10	0.00466834	0.0018716	8.8672e-09	0.000125285	0.00691125	0	0.0176937	0	0.000941702	0.000230781	9.70883e-08	0.611271	0.340208	0.534972	0.645661	0.250994	0.45735	0.60659	0.341129	0.525979	0.52	0.128	0.912	YES	0.3		0.383333			0.0189494	0.415495
ENSG00000130518	KIAA1683	Protein coding	chr19	0.351191	0.518695	0.0216535	0.0236852	0.000645036	5.05914e-05	0.00743486	0.0211735	0.00281195	3.44713e-06	0.00317429	0.00477756	0.00390041	0	0.0036022	0.0262159	4.54263e-10	0.00147666	0.00254895	0.00576216	0.000716235	1.93668e-09	0.000481847	3.94855e-09	0	0.611268	0.0996219	0.156652	0.506302	0.159074	0.163135	0.686203	0.067604	0.147834	0.712	0.61	0.814	YES	0.5625	Neutrophils	0.541667	Neutrophils	0.946754	0.00908201	0.52572
ENSG00000164040	PGRMC2	Protein coding	chr4	0.356348	0.272294	0.00571096	0.265697	0.0221502	0.0105389	0.015947	0.00343793	0.0345393	0.000692216	0.00464039	0.00138984	0.00136245	0	8.8957e-05	2.46166e-07	0.00199109	0.000837302	0.000620036	0	0.000480494	0.000368488	0.000525283	0.000340114	0	0.610941	0.0448352	0.0704049	0.650665	0.0440599	0.0820654	0.556408	0.0441241	0.0553458	0	0	0	NO	0.166667		0.148148		0.536324	-0.00201942	0.841199
ENSG00000241878	PISD	Protein coding	chr22	0.181201	0.328106	0.303238	0.000504804	0.127987	0.00177685	0.00394133	0.00597303	0.00188883	0.00137495	0.00031267	0.0276554	0.00123477	2.70798e-11	0.000646822	0.000466821	7.47298e-11	0.00238152	0.000273161	1.21922e-07	0.0012125	2.92085e-10	5.80477e-05	0.00976556	1.99746e-09	0.610883	0.0661991	0.103927	0.750016	0.045823	0.13748	0.646928	0.0570845	0.104595	0.413	0.002	0.824	YES	0.3		0.325		0.0960067	0.0142667	0.233211
ENSG00000088035	ALG6	Protein coding	chr1	0.392662	0.35335	0.0156845	0.190434	0.000993102	0.0016104	0.000451685	0.000721531	0.0178268	0.00165676	0.00318606	8.74922e-06	2.89815e-05	0	0.00221234	0.00432965	0	0.00271204	0.000156666	0.00304658	0.00155052	0.00134761	4.59005e-05	0.00598512	0	0.610803	0.115614	0.181444	0.603243	0.114349	0.17386	0.566073	0.122928	0.160365	0	0	0	NO	0.208333		0.197917		0.672817	0.00713104	0.594853
ENSG00000117643	MAN1C1	Protein coding	chr1	0.230939	0.469216	0.112262	0.00289963	0.087427	0.012251	0.00739827	0.00303219	2.95969e-08	0.000823392	0.0439824	0.00264362	4.65907e-06	0.0150864	0.000551013	0.00408325	1.05464e-08	0.000985663	0.00302937	8.83711e-09	0.00143952	0	0.00138033	0.000564047	1.35609e-06	0.610685	0.0603884	0.0947261	0.569521	0.0614346	0.0812775	0.604063	0.0504077	0.0769048	0.336	-0.094	0.766	NO	0.574074	Lymphocytes	0.509259	CD4+ T cells	0.563155	-0.0193836	0.0736808
ENSG00000072401	UBE2D1	Protein coding	chr10	0.259626	0.30212	0.19908	0.151087	0.0304627	0.0179592	0	2.64489e-05	0	2.80104e-05	0.0121232	0.0022248	0.000667912	0	0.0106047	0.00620662	1.08266e-10	0.000255172	0.000506396	0	0.000603439	0	0.00107813	0.00534044	0	0.610261	0.237424	0.371763	0.565738	0.241696	0.314871	0.628663	0.218851	0.370508	0.135	-0.258	0.529	NO	0.1		0.0916667		0.690472	0.0103564	0.602001
ENSG00000271447	MMP28	Protein coding	chr17	0.275099	0.346789	0.00683423	0.00878557	0.020252	0.00062824	0.00735705	0.0263716	0	0.000505844	0.0854644	0.00150057	0.0036298	0.0544123	0.000353081	0.00393085	0.0869561	0.000411178	0.00314552	0.0640489	6.87196e-07	0.00291071	0.000323208	0.000290945	0	0.609719	0.141321	0.220779	0.618493	0.102344	0.165918	0.57412	0.12384	0.166947	0.6	0.47	0.729	YES	0.722222	Lymphocytes	0.714286	CD4+ T cells	0.38385	0.0286454	0.0670271
ENSG00000230257	NFE4	Non protein coding (polyA+)	chr7	0.191619	0.418395	0.268505	0.00759211	0.0500197	0.0102471	0.000996905	0.0106076	0	0.00066916	0.00439197	0.0120648	0.00316013	1.59753e-10	0.00238122	0.000744418	0.00642953	7.71421e-05	0.00233647	7.74386e-09	0.00688117	5.14966e-08	1.19681e-05	0.00286918	3.21063e-09	0.609634	0.135268	0.211248	0.706841	0.11271	0.271757	0.632546	0.105722	0.181993	0.319	-0.078	0.716	NO	0.648148	Neutrophils	0.638889	Neutrophils
ENSG00000173482	PTPRM	Protein coding	chr18	0.349436	0.580106	0.0240042	2.35993e-07	0.0184263	0.0107965	5.65175e-08	0.00156494	0	0.00177102	0.000500305	0.000232248	0.00265398	5.12357e-09	0.000102077	1.66071e-05	0	0.000115233	0.00328595	3.50273e-09	0.00438218	1.1423e-08	0.00254009	6.55383e-05	4.39194e-09	0.609435	0.111366	0.173775	0.62271	0.0936526	0.154572	0.62515	0.105069	0.175226	0.573	0.134	1.012	YES	0.428571		0.452381		0.698399	-0.00184353	0.90663
ENSG00000073792	IGF2BP2	Protein coding	chr3	0.385333	0.445658	0.0048988	0.0023538	0.0432149	0.0050569	1.22687e-09	0.00335685	0.00222457	0.0131617	0.00159941	0.0171857	0.000570918	0.0156766	0.0287385	0.00427583	1.41463e-08	3.61902e-09	0.0215581	4.051e-09	0.0031377	1.10855e-10	0.000111981	0.00188688	1.06524e-07	0.609313	0.154573	0.24107	0.514988	0.177542	0.188515	0.629993	0.134962	0.229792	0.442	0.283	0.6	YES	0.416667		0.464286		0.50722	0.00647784	0.736699
ENSG00000005379	TSPOAP1	Protein coding	chr17	0.280823	0.471592	0.0674043	0.0197325	0.0110533	0.00532832	0.0136077	0.00618017	0.0302833	0.0509456	4.72458e-06	0.00403836	0.00346674	0.000762699	0.00346622	0.00349662	1.28134e-05	0.00133256	0.00747383	0.0071189	0.000151446	0.000894281	0.00988339	5.05784e-05	0.000896515	0.609015	0.104859	0.163333	0.693125	0.0883545	0.199562	0.597552	0.0941288	0.139762	0.615	0.487	0.742	YES	0.395833		0.508333	NK cells	0.549429	0.0157746	0.279896
ENSG00000146426	TIAM2	Protein coding	chr6	0.308618	0.522709	0.0564812	2.40653e-10	0.0101829	0.0118194	2.47828e-09	0.0102052	1.11565e-07	0.000280144	0.00843415	0.00161266	0.00871104	4.16933e-10	0.00122841	0.00557668	0	0.00113079	0.0076869	0.0319553	0.00265594	1.96747e-08	0.00791985	0.00279291	3.53397e-08	0.60893	0.0832534	0.129633	0.562899	0.0765917	0.0986351	0.615772	0.0742713	0.119029	0.481	0.305	0.657	YES	0.333333		0.25		0.539037	0.0337377	0.00464463	High in summer
ENSG00000187244	BCAM	Protein coding	chr19	0.363247	0.489823	0.000115772	0.0221757	0.0214119	0.00198261	0.000398026	0.00236055	0	0.00900414	0.0133602	0.0106036	3.13165e-05	2.43417e-07	0.0106172	0.00247852	0.00635953	5.50416e-06	0.00496549	2.39099e-10	0.00341083	0.0246942	0.00143507	0.0115197	9.02933e-08	0.608927	0.277878	0.432675	0.582331	0.316277	0.440967	0.656424	0.232218	0.443666	0.55	0.412	0.688	YES	1		1		0.725356	0.0386606	0.0798707
ENSG00000263335	AF001548.5	Non protein coding (polyA+)	chr16	0.313173	0.567415	0.0318382	0.0111935	0.0205342	0.00243026	0.00435265	0.0170761	0.00329917	0.000174447	0.000270463	0.0141187	0.000976115	6.91033e-10	0.00340886	0.000295759	0	0.00115392	0.00110053	1.40268e-09	0.000502958	3.91805e-10	0.00418681	2.16122e-05	0.00247705	0.608818	0.0963976	0.150029	0.667934	0.0710404	0.142894	0.653683	0.0981228	0.18521
ENSG00000186660	ZFP91	Protein coding	chr11	0.326468	0.348972	0.00493105	0.25133	0.000795163	0.00619746	0.0257855	0.00170762	0.0137786	0.00317356	0.000295104	0.00123485	1.04637e-05	0	0.0009322	0.0040247	3.69981e-10	0.000197006	0.000265572	0.00760794	0.000883918	0	0.000527557	0.00037026	0.000511857	0.608592	0.0426387	0.0662981	0.549997	0.0447941	0.0547477	0.650172	0.0376569	0.0699872	0.197	-0.315	0.709	NO	0.0666667		0.075			-0.0210166	0.00464443	High in winter
ENSG00000054219	LY75	Protein coding	chr2	0.348341	0.387783	0.0337731	0.172869	0.00082649	0.00775365	0.0017828	0.000900687	0.0147705	0.000244556	0.00721689	0.000178378	0.00028629	0	0.00548048	0.01097	0	0.000868412	0.00214551	0.00037103	0.00116223	1.37357e-09	0.00032503	0.0019511	0	0.608428	0.119317	0.185395	0.582741	0.109463	0.152876	0.627877	0.116096	0.195887	0.619	0.487	0.75	YES	0.222222		0.166667		0.828463	0.0347255	0.00495854	High in summer
ENSG00000119950	MXI1	Protein coding	chr10	0.320809	0.439568	0.0105964	0.0226812	0.0189417	0.00191425	0.00319092	0.00631823	8.95551e-10	0.0633432	0.0023806	0.0216155	0.00320189	0.0194298	0.0171009	0.0174688	0	0.00287291	0.0253722	0	0.00154352	0.00151954	4.84792e-05	8.33676e-05	7.20719e-10	0.60836	0.169961	0.264011	0.56398	0.165855	0.214529	0.667852	0.154114	0.309879	0.49	0.315	0.666	YES	0.25		0.233333		0.970806	0.0523081	0.00381191	High in summer
ENSG00000163521	GLB1L	Protein coding	chr2	0.401418	0.473172	0.0162439	0.0222657	0.00830866	0.00115349	0	0.0212647	0	0.00202985	0.00458661	0.000554897	0.000358308	0.0251383	0.000224212	0.0015965	3.83487e-08	0.00257433	0.000446426	0.0138475	0.00345071	0	0.000281136	0.00108413	9.73029e-11	0.608294	0.0898487	0.139529	0.637823	0.0977055	0.172068	0.567399	0.082911	0.108746	0	0	0	NO	0.805556	Monocytes	0.736111	CD14 Monocytes	0.762209	0.0136903	0.303806
ENSG00000119314	PTBP3	Protein coding	chr9	0.32468	0.3327	0.0784051	0.181788	0.00844443	0.0224373	0.000901287	0.00105013	0.0235027	0.00105085	0.00278217	0.000186311	0.00114958	0	0.00651643	0.00637705	6.2021e-09	0.00321217	0.00228229	0	0.0012093	2.59532e-09	0.000159719	0.0011658	0	0.608128	0.161289	0.250296	0.602522	0.16533	0.250618	0.613087	0.162296	0.257167	0.299	-0.18	0.779	NO	0		0.00833333		0.745532	0.00679852	0.631794
ENSG00000280071	CH507-9B2.3	Protein coding	chr21	0.359075	0.596208	0.00267142	7.15627e-11	0.000915603	0.00814279	0.00592034	0.00107582	0.00859488	0.00331834	0.0010532	0.000153146	0.000435828	0	0.00033872	0.000211766	4.40132e-09	0.00230849	0.0010219	0	0.0048884	4.91702e-09	0.000910942	0.00275559	0	0.608075	0.149129	0.231375	0.580159	0.154731	0.213815	0.676408	0.119941	0.250714	0.314	-0.045	0.673	NO					0.723381	0.0468107	0.00307235	High in summer
ENSG00000004809	SLC22A16	Protein coding	chr6	0.343312	0.529642	5.45265e-07	0	0.0198753	0.000765154	0	0.0254546	0	0.00126755	6.54568e-07	0.000284076	0.000216727	0.0555448	0.00851012	0.0020312	5.4794e-08	0.000260887	0.00522083	1.37283e-10	0.00622121	8.64844e-11	0.00139145	1.18363e-06	2.75256e-10	0.608035	0.122699	0.190337	0.729316	0.105249	0.283577	0.479489	0.132996	0.122514	0.656	0.537	0.775	YES	0.805556	Monocytes	0.821429	Immature Neutrophils	0.9098	-0.00865904	0.591364
ENSG00000091181	IL5RA	Protein coding	chr3	0.192832	0.140012	0.0305172	0	0.0363588	0.000386347	0.00287528	0.0065969	0.013493	0.000204847	0.00398584	0.00483769	0.538961	3.38345e-07	0.00114791	0.00555076	0.00097833	3.28903e-06	0.0086788	4.41354e-09	0.00036478	0.012163	2.78462e-05	2.48576e-05	0	0.608002	0.210868	0.327064	0.557362	0.235589	0.296649	0.652652	0.157873	0.296635	0.593	0.454	0.732	YES	0.716667	Eosinophils	0.733333	Eosinophils	0.452841	0.0579249	0.00427748	High in summer
ENSG00000211893	IGHG2	Non protein coding (polyA+)	chr14	0.349681	0.613215	0.00721291	0	0.000948626	0.000974761	0.00105079	5.15043e-05	5.39088e-11	0.00166776	0.00408643	0.00113328	0.000639101	4.94467e-09	0.00912094	0.00246045	3.30703e-10	0.00328567	0.00111865	0	0.00298916	0	0.000343255	1.96917e-05	7.65243e-07	0.607888	0.407708	0.632067	0.541077	0.423153	0.498905	0.640151	0.387595	0.689508					0.722222	Lymphocytes	0.775	Plasmablasts
ENSG00000099204	ABLIM1	Protein coding	chr10	0.19968	0.295311	0.0595947	0.0243391	0.20886	0.0271831	0.0150918	0.0576003	0.0135727	0.000861668	0.0617035	0.00238151	0.000999898	0	0.000100801	0.00186163	0.00463511	0.00171663	0.00127885	0.0181761	0.00213272	7.91085e-09	0.00100624	0.000438879	0.00147444	0.607809	0.0648543	0.10051	0.518736	0.061844	0.0666593	0.55762	0.0581669	0.0733195	0.463	-0.026	0.952	NO	0.266667		0.283333		0.747254	-0.0422091	8.1276e-05	High in winter
ENSG00000103148	NPRL3	Protein coding	chr16	0.360193	0.453237	0.00923912	0.0288029	0.0161745	0.00110761	0.00143359	0.00206858	0.0122797	0.000918906	0.00961359	0.00440455	6.15377e-05	0.0237076	0.0193547	0.00179305	0.0254897	0.000174686	0.0161391	5.59565e-09	0.000895588	0	3.67074e-05	0.012874	1.42179e-07	0.607727	0.24974	0.386908	0.502023	0.328969	0.331642	0.645634	0.210026	0.382655	0.605	0.478	0.732	YES	0.452381		0.392857		0.383703	-0.00656084	0.746484
ENSG00000155957	TMBIM4	Protein coding	chr12	0.313441	0.509462	0.0711935	0.059526	0.00523855	0.00485527	0.00704094	7.49988e-06	3.82082e-10	0.00268525	0.00097278	0.00188724	7.37344e-05	8.84426e-10	0.0100532	0.00277044	1.49485e-09	0.00169328	0.00371279	3.7457e-06	2.48585e-05	3.44944e-09	0.00138472	9.86913e-06	0.00396328	0.607539	0.109304	0.169206	0.559275	0.118055	0.14981	0.637559	0.0962953	0.16939	0.274	-0.201	0.749	NO	0.12963		0.138889		0.312618	0.0264332	0.0179945	High in summer
ENSG00000082146	STRADB	Protein coding	chr2	0.343094	0.495476	0.000241101	0.00680216	0.0206057	0.00120989	0.013545	0.00100222	0	0.0153469	0.00785996	0.0185457	0.00296398	2.97699e-06	0.0175722	0.0161846	0	0.000275079	0.0292008	2.0098e-07	0.00235642	0.00281808	2.19143e-05	0.00487502	0	0.607442	0.328281	0.507982	0.580771	0.333149	0.461521	0.668878	0.264849	0.535004	0.544	0.394	0.693	YES	0.357143		0.395833		0.550007	0.0978394	7.36734e-05	High in summer
ENSG00000135679	MDM2	Protein coding	chr12	0.296903	0.363075	0.0937396	0.115683	0.0276343	0.00360747	0	0.00605004	0.0405604	0.00220421	0.000995487	0.000509779	0.000146678	0	0.00230799	0.0301667	0	0.00101726	0.0026596	0.0109072	0.00101426	5.68018e-11	0.000319961	0.000498703	0	0.607421	0.110238	0.170567	0.576641	0.101726	0.138557	0.688629	0.0877367	0.194039	0.18	-0.145	0.504	NO	0.183333		0.183333		0.929747	0.0183613	0.156536
ENSG00000112299	VNN1	Protein coding	chr6	0.212888	0.475409	0.213998	0.0143074	0.0301362	0.00495	0.00320591	0.0050672	1.70802e-10	0.00574924	0.00100708	0.00182651	0.000364227	6.75437e-05	0.000163481	0.00663049	1.22885e-09	0.011458	0.00476929	2.48144e-06	0.000454673	2.34621e-11	0.00643493	0.00110995	9.76586e-10	0.607326	0.228584	0.353537	0.407204	0.220908	0.151746	0.639131	0.193516	0.342735	0.735	0.364	1.105	YES	0.407407		0.416667			0.0443415	0.0208933	High in summer
ENSG00000211792	TRAV14DV4	Non protein coding (polyA+)	chr14	0.305775	0.448006	0.0560331	0	0.0980339	0.000957693	0.0199009	0.00985784	0.0279371	0.00433181	0.00616301	6.13344e-07	0.00144996	3.13355e-05	0.00310046	0.0139101	0	4.39991e-05	0.00339282	0.000911697	7.67582e-05	0	4.7231e-05	8.77956e-06	2.97655e-05	0.607281	0.104397	0.161434	0.648008	0.101867	0.187534	0.526116	0.105187	0.116781					1	Lymphocytes	0.979167	CD4+ T cells
ENSG00000008516	MMP25	Protein coding	chr16	0.164204	0.370203	0.301472	0.0238863	0.0640663	0.00158612	0.00024113	0.00983886	0.00764733	0.00157494	0.00340424	0.0142536	8.62772e-05	3.03663e-11	0.000435936	0.000198832	0.0200873	3.40715e-05	2.95421e-05	0.0151832	0.000547826	0	0.000262892	0.000756146	2.20784e-09	0.607105	0.166612	0.25745	0.752862	0.128141	0.39036	0.576466	0.143242	0.194964	0.629	0.207	1.05	YES	0.233333		0.241667		0.812236	0.0240909	0.180829
ENSG00000105366	SIGLEC8	Protein coding	chr19	0.199702	0.14052	0.0429014	0.00201649	0.010508	0.00291767	0.00113111	0.000910293	4.11402e-08	0.000232008	0.00431958	0.000489307	0.588623	4.30632e-10	0.000262006	0.00166261	2.27165e-10	0.00123392	0.000650394	0	0.00146212	0	0.000157931	0.000299743	4.70033e-11	0.607031	0.240759	0.371907	0.577376	0.26672	0.364384	0.675412	0.174803	0.363736	0.549	0.396	0.701	YES	0.966667	Eosinophils	0.966667	Eosinophils	0.856667	0.0795571	0.000191604	High in summer
ENSG00000197353	LYPD2	Protein coding	chr8	0.338349	0.431951	0.045058	0.0133286	0.0277312	0.0118621	0.00164419	0.0216073	0.00892513	0.00247327	0.0159044	1.80171e-05	0.0141115	0	0.000305595	0.00190942	1.22011e-08	0.00263	0.000100555	0	0.0136275	0.0459454	0.00181813	0.000699751	4.46077e-09	0.607023	0.317162	0.489913	0.59248	0.337491	0.490667	0.567337	0.271681	0.356246	0.693	0.295	1.091	YES	0.857143	Monocytes	0.898148	CD16 Monocytes		-0.00116375	0.964747
ENSG00000130300	PLVAP	Protein coding	chr19	0.374099	0.418515	0.0107665	0.0319996	0.0372	0.000152665	0	0.000118276	0	0.000225361	0.0277164	0.00624434	5.00036e-06	0	0.0025925	0.00524207	0.036988	0.00697479	0.0113953	0	1.22057e-05	5.08872e-10	0.00559371	0.0241596	1.40184e-09	0.606988	0.263148	0.406419	0.648239	0.289963	0.534355	0.609417	0.209794	0.327337	0.612	0.477	0.746	YES	0.833333	DC	0.892857	DC		-0.000827827	0.972684
ENSG00000139998	RAB15	Protein coding	chr14	0.375117	0.421084	0.0341652	0.0237562	0.0161241	0.000585294	0	0.00478737	1.99473e-09	7.0773e-05	0.0470878	0.000607994	0.00408821	0.037037	0.00253357	0.00191566	2.60253e-06	0.0008912	0.00100594	0.0220103	2.9011e-05	4.70777e-11	0.00110248	1.53103e-08	0.0059989	0.606976	0.049044	0.0757422	0.548894	0.05195	0.0632113	0.596733	0.0469653	0.0694966	0.541	0.401	0.681	YES	0.666667		0.694444		0.536951	0.0123258	0.235345
ENSG00000171860	C3AR1	Protein coding	chr12	0.330663	0.453808	0.00709486	0	0.0634471	0.000967932	0.0110699	0.0533444	0.0131882	0.00501018	0.0225563	0.00038587	0.0164869	0	0.00131568	0.00028646	1.23469e-05	0.00351159	0.00234493	0	0.00435058	0	0.00443015	0.000220848	0.00550546	0.60683	0.128049	0.197635	0.570093	0.131811	0.174793	0.550964	0.102765	0.126091	0.679	0.57	0.788	YES	0.296296		0.268519			-0.0146234	0.339926
ENSG00000229314	ORM1	Protein coding	chr9	0.15178	0.536861	0.268268	0.00592369	0.00333884	0.00620205	0.00124958	0.0130688	1.29756e-10	0.000206628	0.00025503	0.00599769	0.00120124	2.49904e-11	0.000770208	0.000991871	0	0.000561698	0.001161	3.03999e-08	0.000270831	5.66404e-09	0.0012706	0.000620616	0	0.606631	0.414373	0.639022	0.64023	0.298104	0.530491	0.656001	0.328395	0.626245	0	0	0	NO	0.648148	Neutrophils	0.716667	Immature Neutrophils	0.997923	-0.0236829	0.431729
ENSG00000162739	SLAMF6	Protein coding	chr1	0.246766	0.408722	0.120949	0.00355187	0.134879	0.00463526	0.0259913	0.0386467	1.81821e-07	1.24263e-06	0.00862907	0.00136999	0.00228967	3.97157e-08	0.000155174	0.00103771	8.6414e-08	0.000779651	0.000410763	6.53824e-08	0.000269102	0	0.000888936	2.7067e-05	6.48475e-11	0.606624	0.0358398	0.0552684	0.669393	0.0410744	0.0831648	0.606348	0.0319967	0.049285	0.349	-0.142	0.841	NO	0.4		0.358333		0.480115	-0.0170011	0.0486449	High in winter
ENSG00000029364	SLC39A9	Protein coding	chr14	0.356209	0.429511	0.0214223	0.140127	0.00206408	0.000385393	0.000259476	4.00114e-05	0.0216012	0.002017	4.67708e-08	0.00110171	0.00154913	0	0.000696473	0.00505581	1.11612e-05	0.00180867	0.00259622	1.10676e-09	0.000108575	0.00650823	7.28552e-05	0.00101663	0.00583727	0.606375	0.0233114	0.035911	0.619419	0.0247838	0.0403371	0.614201	0.0214734	0.0341862	0	0	0	NO	0.145833		0.15625		0.728993	0.000357786	0.961132
ENSG00000166839	ANKDD1A	Protein coding	chr15	0.345185	0.533973	0.0101583	0.0390403	0.0175579	0.000652364	0	0.00760832	0.0127395	0.00376226	0.00130541	0.00145397	0.00510504	3.64046e-11	0.00303709	0.00662686	9.07397e-09	0.00337417	0.00439145	2.89398e-10	0.00171011	0	0.000240487	0.00207857	0	0.606204	0.0978132	0.150572	0.612412	0.10322	0.163094	0.632622	0.0901769	0.155284	0.472	0.112	0.833	YES	0.645833	Neutrophils	0.541667	Neutrophils	0.88379	0.0139602	0.284308
ENSG00000140400	MAN2C1	Protein coding	chr15	0.298906	0.533656	0.0374381	0.0344931	0.000127403	0.00776752	0.0199484	0.0119086	0.0280034	0.00184876	0.00069983	7.00613e-05	0.000313704	8.47462e-09	4.10202e-05	0.000476876	3.39704e-09	0.000725962	0.000199613	0.00428793	0.00486357	1.8659e-07	0.0131822	0.00104217	1.48367e-08	0.606148	0.0556314	0.085618	0.471745	0.0648267	0.0578918	0.662153	0.0469553	0.0920286	0.294	-0.018	0.606	NO	0.222222		0.222222		0.140953	0.0446744	3.52074e-06	High in summer
ENSG00000104974	LILRA1	Protein coding	chr19	0.292909	0.292541	0.0538025	0.0321632	0.199434	0.0026531	0.000787926	0.0351107	0.0113309	0.0154076	0.00469914	0.0265712	0.00010296	1.34793e-10	4.18257e-08	0.0130132	0	0.00843063	0.000871937	6.52448e-07	0.0017865	0.00282224	0.000583082	0.00497883	0	0.606122	0.051437	0.0791543	0.593965	0.0484312	0.0708472	0.600189	0.0445988	0.0669508	0.532	0.054	1.011	YES	0.366667		0.416667		0.274604	-0.000597782	0.952378
ENSG00000188677	PARVB	Protein coding	chr22	0.348709	0.406331	0.0338255	0.030919	0.0178001	0.0089718	0.00143224	0.0152674	0.00537254	0.000298575	0.0172813	0.00266201	5.7734e-07	0.0462217	0.0544765	0.000472557	3.75274e-07	0.00498011	0.00258013	3.64242e-06	0.000657451	1.42753e-09	0.00164767	8.86356e-05	1.8925e-07	0.605807	0.083939	0.129	0.61844	0.0784219	0.127108	0.552802	0.0829658	0.102558	0.526	0.151	0.902	YES	0.277778		0.268519		0.93136	-0.0343437	0.000399995	High in winter
ENSG00000138172	CALHM2	Protein coding	chr10	0.333509	0.373219	0.111184	0.00999091	0.00644006	0.0105821	0	0.0853689	0.0385466	0.000310377	0.0175391	0.000928505	0.000897161	1.91e-10	7.16507e-05	0.00112781	7.89197e-09	0.00112789	8.53371e-05	0	1.35153e-05	0	0.00170651	0.0019701	0.00538139	0.605672	0.0498682	0.0765957	0.52892	0.0586707	0.0658744	0.615269	0.04359	0.0697098	0.661	0.271	1.05	YES	0.625	Monocytes	0.53125		0.178737	0.0108109	0.234498
ENSG00000163737	PF4	Protein coding	chr4	0.342056	0.470303	0.00379617	0	0.0394525	0.00216376	7.58404e-11	4.88433e-05	0	0.000156687	0.0133171	0.0144184	0.000618775	1.97937e-08	0.101651	0.000133142	1.87188e-10	0.00113252	0.00383914	0	0.0022834	0	0.00398552	0.000644946	2.45864e-10	0.60557	0.24775	0.380372	0.631672	0.208589	0.357725	0.573534	0.269712	0.362723	0.807	0.498	1.116	YES	0.283333		0.283333			-0.0428045	0.0424167	High in winter
ENSG00000196411	EPHB4	Protein coding	chr7	0.232417	0.432518	0.164307	0.0187255	0.0133152	0.00394117	0.00160109	0.0226187	0.0111802	0.00759708	2.05678e-06	0.0124463	0.00309994	0.0488095	0.00580707	0.000477141	2.90036e-08	0.000640343	0.0009052	2.66858e-08	0.000768067	0.0107724	0.00284685	0.0052043	6.16164e-08	0.605564	0.132051	0.202733	0.688319	0.101562	0.22429	0.603055	0.10881	0.165309	0.305	-0.066	0.675	NO	0.666667	Neutrophils	0.75	Neutrophils	0.494455	0.00306121	0.859518
ENSG00000243836	WDR86-AS1	Non protein coding (polyA+)	chr7	0.291517	0.61108	0.00599184	0	0.0494772	0.00103194	0.00359035	0.00799193	0	0.016804	0.00297595	0.00165928	0.00110007	0	0.000860169	0.00169745	0	0.000121517	1.55447e-05	6.44802e-09	1.66069e-05	0	0.000303051	0.00376647	7.25602e-10	0.605556	0.0924702	0.141961	0.605105	0.0935076	0.143283	0.657372	0.0720453	0.138228					0.952381	Lymphocytes	0.833333		0.392352
ENSG00000211721	TRBV6-5	Non protein coding (polyA+)	chr7	0.303532	0.408669	0.0728325	0.0179372	0.0775411	0.015297	0.0148342	0.00935241	0.00108827	0.00321791	0.00195072	0.00391207	1.06128e-05	0.020302	0.00149703	0.019233	8.60641e-08	0.00104309	0.00370988	0.019494	0.00136955	4.11172e-06	0.000373727	0.0014874	0.00131154	0.605533	0.0977024	0.14998	0.558098	0.114689	0.144846	0.628431	0.0810508	0.13708					1	Lymphocytes	1	CD4+ T cells
ENSG00000241657	TRBV11-2	Non protein coding (polyA+)	chr7	0.303374	0.441781	0.0702256	0.00791211	0.0539385	0.00542719	0	0.000929333	6.83381e-09	0.0227283	0.0112089	0.00133032	0.000541084	0	6.5783e-05	0.00965518	0.0294716	5.52736e-06	0.00805277	0.0256889	0.00177423	0	0.000236892	0.000563055	0.00508892	0.605319	0.104993	0.161027	0.599609	0.101289	0.151686	0.566619	0.111078	0.145228	0.504	0.353	0.655	YES	1		1
ENSG00000227615	RP11-864N7.2	Non protein coding (polyA+)	chr11	0.315809	0.469109	0.00266015	0.0828959	0.0101489	0.0160342	0.00499801	0.00372815	1.08334e-10	0.0105816	0.00200176	0.00625471	0.000250205	2.04354e-10	0.00139001	2.25316e-05	0.0605748	0.000243198	0.0116706	9.70051e-06	1.17504e-07	6.17493e-10	0.000111978	0.00150534	0	0.605201	0.172976	0.265161	0.613931	0.165926	0.263857	0.576761	0.179309	0.244351
ENSG00000118816	CCNI	Protein coding	chr4	0.34278	0.370396	0.0470089	0.175688	0.0119566	0.00171785	0.0157576	0.00659343	0.00966271	6.2561e-05	0.000181779	7.87629e-06	2.15074e-05	0	0.00551088	0.00672873	0	0.00043039	0.00210212	0	0.000497039	0	3.67503e-06	0.00289291	0	0.605123	0.0381414	0.0584492	0.591795	0.04285	0.0621219	0.591707	0.0394348	0.0571498	0.22	-0.311	0.751	NO	0		0		0.975871	-0.0287204	0.000781239	High in winter
ENSG00000204370	SDHD	Protein coding	chr11	0.349671	0.313406	0.0383073	0.242685	0.00409659	0.0019251	0.00412442	0.0028556	0.0167402	0.000215801	0.00390205	0.000284921	0.000195522	0	0.00365451	0.0075091	0	0.000690565	0.000600774	0.005824	4.40181e-05	0	2.72404e-06	0.00326554	0	0.605032	0.0751561	0.115128	0.641537	0.0725201	0.129788	0.552924	0.0786644	0.0972887	0	0	0	NO					0.844262	0.0303294	0.00171565	High in summer
ENSG00000214279	SCART1	Non protein coding (polyA+)	chr10	0.33892	0.525074	0.00738002	0	1.76888e-06	0.00265389	0	0.00678116	0	5.30873e-05	0.0990633	0.000483452	3.68777e-05	0	0.00437171	0.00141606	0	0.000465344	3.84764e-07	7.64325e-11	0.00209573	2.47999e-09	0.0100205	0.00118287	9.48041e-09	0.604822	0.114644	0.175464	0.628566	0.0903781	0.152944	0.590263	0.109912	0.158339	0.293	-0.101	0.687	NO	0.638889		0.571429	CD16 Monocytes	0.514444
ENSG00000157985	AGAP1	Protein coding	chr2	0.265999	0.441269	0.0399553	0.00181397	0.0240626	0.0063766	0.0120222	0.0239904	0.00895643	0.0147036	0.000212684	0.00502707	0.00108262	0.0881037	0.00299216	0.00304499	0.0490029	0.00849162	0.0026985	0	0.000165446	3.96214e-09	3.75268e-06	2.50277e-05	1.35053e-10	0.604794	0.140394	0.214848	0.751553	0.0834425	0.252414	0.516946	0.165377	0.17698	0.606	0.484	0.728	YES	0.458333		0.527778		0.644095	-0.0158768	0.322343
ENSG00000005961	ITGA2B	Protein coding	chr17	0.326823	0.43813	0.0125307	0.0181501	0.0296251	0.00030474	0.0142514	0.000184638	9.6748e-09	0.000159704	0.0354157	0.00847005	0.000621587	3.73079e-11	0.0994408	0.000158778	4.09589e-09	0.000447285	0.00125713	0	0.00415951	6.30407e-10	0.00843364	6.72503e-05	0.00136917	0.604524	0.393971	0.602224	0.564172	0.42483	0.549935	0.562892	0.399042	0.513871	0.538	0.209	0.868	YES	0.583333	Megakaryocytes	0.7	Megakaryocytes	0.700747	-0.105201	3.29014e-06	High in winter
ENSG00000120451	SNX19	Protein coding	chr11	0.340209	0.572866	4.07276e-05	0	0.00249565	0.0126253	0.0274692	0.00214893	1.65416e-08	0.0092734	0.00524072	0.00047103	0.0016547	1.36215e-10	9.11466e-07	0.000168268	7.01916e-10	0.0056204	0.000873467	8.54927e-08	0.00119029	7.66609e-09	0.00135845	0.000192513	0.0161012	0.604354	0.0297675	0.0454702	0.607073	0.0250838	0.0387545	0.55058	0.0316625	0.0387895	0.55	0.234	0.866	YES	0.240741		0.0833333		0.698436	-0.0282658	4.39631e-06	High in winter
ENSG00000117480	FAAH	Protein coding	chr1	0.335962	0.358793	0.00940778	0.0254854	0.0362246	0.0203283	0.0237371	0.0373731	0.0172762	0.0102461	0.0132527	0.000846164	0.0437744	0	0.000147047	0.000380571	1.53748e-06	0.0115758	0.000157703	0.0121167	0.000285153	0.0159415	0.0243545	0.000444093	0.00188812	0.603823	0.0839621	0.127969	0.623362	0.0980347	0.162254	0.504757	0.0825797	0.0841663	0.589	0.452	0.726	YES	0.428571		0.53125	CD14 Monocytes	0.628148	0.0608862	1.14379e-08	High in summer
ENSG00000135426	TESPA1	Protein coding	chr12	0.153547	0.413693	0.151943	0.0155156	0.1841	0.000243007	0.00679136	0.02362	0	0.00609872	0.000137239	0.00448964	0.000312505	0	0.000189849	0.0128914	2.18561e-10	0.000831881	0.0172633	1.33788e-09	0.000104746	7.16437e-09	0.00186086	0.00393631	0.0024311	0.603748	0.0524994	0.0799906	0.65391	0.052403	0.0990114	0.596662	0.0463205	0.0685224	0.562	0.421	0.702	YES	0.266667		0.283333		0.453514	-0.0158377	0.123379
ENSG00000119599	DCAF4	Protein coding	chr14	0.307575	0.56157	0.0485043	0	0.0490954	0.00315471	0	0.00252226	0	0.000202241	0.0109706	0.00311767	0.00540322	0	0.000205894	0.000166651	0	0.000819611	0.000933597	0	0.00426583	6.94514e-10	0.00138979	0.000103154	2.28504e-10	0.603519	0.0559901	0.0852273	0.609109	0.0464963	0.0724531	0.679928	0.056271	0.119536	0.571	0.145	0.996	YES	0.738095	Lymphocytes	0.619048	B cells	0.170942	0.01948	0.0638542
ENSG00000167748	KLK1	Protein coding	chr19	0.412393	0.52937	0.00451539	1.69033e-10	0.0145786	0.0126656	6.08934e-10	4.16914e-06	0	0.0026678	0.000527955	0.00191011	1.68002e-08	3.34806e-10	0.00789726	0.00124674	0	0.00186874	0.000266796	7.10876e-10	0.000310779	0	0.000267355	0.00951011	0	0.603502	0.151668	0.230851	0.730009	0.146047	0.394886	0.473036	0.149509	0.134208	0.125	-0.363	0.614	NO	0.833333	Lymphocytes	0.857143	B cells	0.916368	0.0103842	0.542755
ENSG00000170540	ARL6IP1	Protein coding	chr16	0.368532	0.382132	0.00507514	0.180309	0.00176292	0.00550338	0.000456905	2.87031e-08	0.0315505	0.00038676	0.000469723	0.00232355	0.000424741	0	0.00326667	0.00332261	0	0.00496115	6.78537e-05	0	0.00291529	0.00423853	0.000182353	0.00211862	0	0.60332	0.086921	0.1322	0.65449	0.0818168	0.154983	0.547612	0.0889813	0.107711	0	0	0	NO	0.05		0.05		0.867151	0.000165962	0.987538
ENSG00000133392	MYH11	Protein coding	chr16	0.322576	0.580927	0.0337888	0.00997444	0.000461593	4.80284e-05	0.00441209	0.0266468	1.55916e-08	0.00081097	3.40139e-05	0.0061584	0.000218795	0	5.82233e-06	0.000350588	0.000398073	0.00242409	3.11465e-06	5.18826e-06	0.00225066	0	0.00099203	0.000644613	0.00686965	0.603242	0.0858222	0.130486	0.635419	0.079312	0.138231	0.641858	0.0840256	0.15059	0.373	-0.132	0.878	NO	0.7	Neutrophils	0.733333		0.437811	-0.00189147	0.890099
ENSG00000115112	TFCP2L1	Protein coding	chr2	0.350105	0.593057	0.00235275	0	0.00584542	5.25608e-05	0.000649064	0.00231358	0	0.00710181	0.00537286	0.00734495	0.00286853	0	5.24651e-05	6.89537e-05	2.76916e-10	0.00328154	0.0068098	1.82655e-06	0.000281629	3.97026e-11	0.00174209	0.0106978	8.74737e-08	0.603039	0.155123	0.235653	0.664346	0.119808	0.237131	0.571533	0.142579	0.190186	0.667	0.548	0.786	YES	0.75	Monocytes	0.722222			0.00151575	0.935511
ENSG00000211747	TRBV20-1	Non protein coding (polyA+)	chr7	0.298765	0.370409	0.108639	0.0331767	0.0931287	0.00677533	0	0.00999203	5.65414e-08	0.000283993	2.11349e-06	0.00118181	0.000149853	0.0491881	0.00147366	0.0135656	3.07404e-06	0.000107391	0.00147379	8.40456e-08	1.50461e-05	4.25561e-11	0.000901803	0.0107679	0	0.602977	0.0954412	0.144951	0.566502	0.113214	0.14795	0.55183	0.0917836	0.113013					1	Lymphocytes	0.9375	CD4+ T cells
ENSG00000175040	CHST2	Protein coding	chr3	0.331991	0.469531	0.00386373	0	0.0264571	0.00112371	0.0172958	3.59535e-05	0.0583779	0.0522494	0.000880682	0.00810449	0.000902316	0	0.0107437	4.85923e-06	0	0.000140512	0.00592502	2.64935e-10	0.00400703	0.00725656	0.000509407	0.000600121	1.75243e-08	0.602623	0.0730881	0.110838	0.66423	0.0682906	0.135094	0.516346	0.0661356	0.070606	0.58	0.444	0.716	YES	0.148148		0.3			-0.0511334	3.26122e-06	High in winter
ENSG00000069702	TGFBR3	Protein coding	chr1	0.37865	0.471616	0.0140044	0.0724421	0.0282028	0.00620814	0.000490009	0.0041363	5.01547e-09	0.00523454	0.00394096	3.78948e-05	0.000454107	0	0.00510789	0.00167403	3.63003e-08	1.02679e-05	0.00463666	6.42023e-08	0.00143332	0	7.82196e-06	0.0017133	1.31579e-08	0.602338	0.173799	0.263253	0.659609	0.161655	0.313255	0.592777	0.172037	0.250426	0.425	0.267	0.584	YES	0.383333		0.383333		0.77313	0.00315088	0.858879
ENSG00000161911	TREML1	Protein coding	chr6	0.331776	0.404341	0.0105719	0.0135853	0.0425296	0.00308491	0.010086	0.000443672	4.19746e-06	0.000764088	0.0157056	0.0145168	0.000139625	0	0.133722	0.00112719	4.34418e-09	0.00226756	0.00356358	1.03741e-08	0.000280835	5.10745e-11	0.0112697	0.000203371	1.74691e-05	0.602321	0.26127	0.395718	0.583258	0.253858	0.355291	0.572346	0.270928	0.362594	0.728	0.416	1.04	YES	0.766667	Megakaryocytes	0.783333	Megakaryocytes	0.904714	-0.100022	1.41044e-06	High in winter
ENSG00000230099	TRBV5-4	Non protein coding (polyA+)	chr7	0.298732	0.379832	0.061409	0.0538878	0.0717798	0.00631115	5.42627e-11	0.00867857	0.00125327	0.00356697	0.00547625	0.000859	0.000585272	0.0539115	0.000496163	0.0295369	0.0151927	0.000451792	0.00490886	0.000720685	0.000353023	3.24778e-05	0.0012833	0.000741921	5.86922e-09	0.601999	0.0924493	0.139835	0.534177	0.111569	0.12794	0.584413	0.0826836	0.116273					1	Lymphocytes	0.944444	CD4+ T cells
ENSG00000153814	JAZF1	Protein coding	chr7	0.331003	0.390274	0.0253498	0.140718	0.030149	0.012349	0.00104643	0.000524571	0.000183456	0.00011191	0.00272032	0.00942836	0.00146982	0.0193827	0.00107049	0.0313386	1.29583e-07	0.000541511	0.00209198	4.52954e-07	0.000168439	1.16223e-10	1.17644e-06	7.65325e-05	9.04524e-11	0.60193	0.0747889	0.11309	0.543838	0.0828574	0.0987828	0.682722	0.0599875	0.129082	0.486	0.331	0.641	YES	0.2		0.158333		0.670427	0.00199858	0.878782
ENSG00000034053	APBA2	Protein coding	chr15	0.298946	0.436385	0.0589027	0.0234051	0.0809055	0.00254083	0.00235188	0.0501097	0.0034591	0.00170883	0.0165934	1.05371e-05	0.00130969	0.000319474	0.00451373	0.00809484	0.000446206	0.00037938	0.00304171	4.23567e-08	0.000592437	0	0.00573202	0.000251721	5.97811e-08	0.601767	0.0744988	0.112575	0.615447	0.0805336	0.128888	0.658982	0.0602379	0.116404	0.623	0.5	0.745	YES	0.537037	Lymphocytes	0.541667	CD4+ T cells	0.562885	-0.00264486	0.831605
ENSG00000121104	FAM117A	Protein coding	chr17	0.333006	0.437953	0.0117823	0.0610458	1.71785e-05	0.000981385	0.00781081	0.00691367	0.0158143	0.0123373	0.0121249	0.00654926	0.000385188	0	0.0185866	0.000184145	0.0168404	0.000510379	0.010037	0.0293741	0.000339088	0.0132033	0.00234677	0.0018575	2.12455e-08	0.601673	0.0343697	0.0519155	0.520052	0.0413605	0.0448166	0.624085	0.0311361	0.0516914	0.461	0.296	0.626	YES	0.15		0.133333		0.982353	-0.0230906	0.00268638	High in winter
ENSG00000183508	FAM46C	Protein coding	chr1	0.34095	0.504153	0.00159175	0.0172086	0.00886962	0.000158377	0.00597047	0.000396367	0	0.0238549	0.00505716	0.0324093	7.22775e-05	0.00407126	0.0277454	0.00295863	0	0.00766745	0.0139954	6.92456e-10	0.000819703	0	0.00147379	0.000576649	0	0.601516	0.186171	0.281027	0.518999	0.199468	0.215226	0.70413	0.151206	0.359849	0.485	0.33	0.64	YES	0.314815		0.3			-0.0316356	0.116851
ENSG00000276819	TRBV15	Non protein coding (polyA+)	chr7	0.310167	0.467062	0.0639024	0.00699801	0.0530545	0.0187581	0.00511032	0.00666966	0.00278828	0.0202393	0.0111497	0.00104955	0.00232217	0	6.04805e-05	0.0105261	3.03658e-08	0.00248249	0.00856442	0	0.00714102	1.17741e-07	0.00193688	1.74201e-05	0	0.60134	0.114617	0.172889	0.430878	0.134086	0.101515	0.707073	0.092553	0.223406
ENSG00000008300	CELSR3	Protein coding	chr3	0.297537	0.499816	0.0435134	0.00216227	0.0121659	0.0013742	0.0047897	0.00139145	4.12307e-09	2.79875e-06	0.00315322	0.00245704	0.00016699	0.0828622	7.80683e-06	0.00104699	1.08358e-05	2.85086e-05	0.00045821	0	0.00233417	0.0329952	0.0101118	0.00161403	8.00303e-09	0.60127	0.0662382	0.0998847	0.673998	0.072567	0.15003	0.505645	0.0563552	0.0576423	0.39	-0.065	0.845	NO	0.8	Lymphocytes	0.833333	CD4+ T cells	0.221569	0.00051621	0.967989
ENSG00000131634	TMEM204	Protein coding	chr16	0.302832	0.526338	0.0382214	0.00183333	0.0604685	0.00386657	0.00546072	0.0169014	0	0.0132097	0.00679393	0.00301824	0.000444561	0.00743396	0.000885925	0.00240123	3.15111e-09	0.00297679	0.00179576	1.41089e-09	0.000988947	1.86809e-09	0.00410132	2.74303e-05	6.28607e-11	0.601251	0.110313	0.166335	0.535904	0.13844	0.15986	0.636837	0.0917901	0.160961	0.706	0.605	0.807	YES	0.611111	Lymphocytes	0.601852	CD4+ T cells		0.0129954	0.336668
ENSG00000172803	SNX32	Protein coding	chr11	0.368562	0.559725	0.00925001	0.0317688	0.0042387	0.000246776	0.00944385	0.000263134	2.55497e-07	0.0017856	0.00010253	0.000917955	2.42874e-05	7.51436e-09	0.000331993	0.000341327	5.07729e-09	0.00404662	0.000423495	2.77288e-10	0.000241747	1.98898e-09	7.34529e-06	0.00047297	0.00780601	0.601134	0.0722625	0.108907	0.533802	0.0841755	0.0963819	0.660316	0.0591546	0.114991	0.18	-0.397	0.756	NO	0.380952		0.333333		0.976829	0.0130776	0.290596
ENSG00000073605	GSDMB	Protein coding	chr17	0.26389	0.506258	0.0642254	0.0248726	0.0381671	0.00864909	0.0273742	0.00258858	3.40688e-10	0.00140229	0.00676764	0.000287761	0.0304308	1.56946e-07	0.0010433	0.00269617	7.66637e-05	0.00162911	0.00159644	0	0.0122028	2.26088e-09	0.00117201	2.99281e-06	0.00466627	0.601122	0.062631	0.0943868	0.678344	0.0393047	0.0828902	0.59939	0.0650785	0.0973703	0.538	0.164	0.912	YES	0.291667		0.322917		0.214674	0.00199215	0.871168
ENSG00000272908	RP11-121A8.1	Non protein coding (polyA+)	chr7	0.345613	0.510705	0.00621326	0.00409299	0.0014756	0.00967165	0.00615928	0.00102579	1.92519e-07	0.000280401	0.00738134	0.00212299	0.00179518	0.0753368	0.00107455	0.00419951	1.34047e-06	0.00194803	0.0183516	9.0248e-10	0.000273079	0.00113377	0.000572376	0.000571972	0	0.601027	0.112382	0.169297	0.600132	0.108167	0.16234	0.584943	0.107313	0.151237	0.593	0.466	0.72	YES
ENSG00000283633	AC005301.9	Non protein coding (polyA+)	chr22	0.342433	0.454239	0.00591683	0.011723	0.0443554	0.0032967	0.0109697	0.00113555	1.90386e-05	0.0015397	0.0097809	0.0214181	0.0077022	3.5641e-11	0.0757643	0.00183367	5.2897e-10	0.00423768	0.000781741	6.02916e-09	0.000256748	2.446e-10	0.00257975	1.62951e-05	1.40197e-07	0.601009	0.191229	0.288052	0.600938	0.201512	0.303453	0.51668	0.194014	0.207405	0.57	0.211	0.929	YES					0.792608
ENSG00000072163	LIMS2	Protein coding	chr2	0.355271	0.4705	0.0181429	0.0367226	0.00850377	0.00934543	0.000791106	0.00330549	0.00159346	0.000130715	0.00659138	0.00138031	8.14575e-05	0.0737509	0.0009704	0.00525053	0	0.000483206	0.00398794	0	0.000319966	3.98005e-09	0.000891844	0.00198602	1.45981e-10	0.600874	0.135164	0.203486	0.579278	0.177046	0.243769	0.583999	0.125314	0.17592	0.619	0.174	1.065	YES	0.777778	Lymphocytes	0.777778	CD4+ T cells	0.613699	-0.00107098	0.944549
ENSG00000115107	STEAP3	Protein coding	chr2	0.362708	0.451678	0.000271495	0.0223422	0.0162221	0.0230397	0.00344336	0.029371	0.00603899	0.00250815	0.0267779	0.00168787	0.000121998	0	0.0192209	0.0025403	0.00967567	0.000720686	4.40064e-05	0	0.00223251	0.0174709	0.000667077	0.00121671	0	0.600832	0.0812784	0.122341	0.566214	0.0860311	0.112295	0.534499	0.0746862	0.0857565	0.627	0.197	1.058	YES	0.777778	Monocytes	0.805556	CD14 Monocytes		-0.000159547	0.990077
ENSG00000165752	STK32C	Protein coding	chr10	0.345843	0.467522	0.0416452	0.0205071	0.0104976	0.0224455	0.00094491	0.0526423	0.0212546	0.00168207	0.002876	0.000383487	0.00297305	1.31625e-09	4.54474e-05	0.00268786	1.81444e-08	1.25258e-06	0.00462356	8.37659e-08	0.000460628	1.58557e-10	0.000650185	0.000314328	4.54602e-11	0.600703	0.0841245	0.126557	0.522837	0.0973518	0.10667	0.652021	0.0698974	0.130969	0.755	0.67	0.839	YES	0.357143		0.321429		0.523557	2.8569e-06	0.999805
ENSG00000038945	MSR1	Protein coding	chr8	0.316997	0.540699	0.00020865	9.02248e-09	0.0674565	0.00192821	0	0.0513539	1.45187e-10	0.00261076	0.000782988	7.75144e-05	0.000597738	9.5611e-11	0.0052104	0.000254311	0	7.24376e-05	0.000147993	5.21268e-10	0.000444813	0	0.00095781	0.0101999	2.63432e-10	0.600545	0.221682	0.333279	0.490158	0.280927	0.270081	0.65897	0.16419	0.317263	0.702	0.597	0.807	YES	0.625	Monocytes	0.65625	CD16 Monocytes		0.00948724	0.660246
ENSG00000168421	RHOH	Protein coding	chr4	0.255417	0.201539	0.0790097	0.00128988	0.25494	0.00224328	0.00097973	0.0493147	0.0101364	0.00627452	0.0161504	0.00290217	0.007571	0.0484407	0.00236837	0.00495831	0.0286628	0.000957268	0.00876397	0.0138356	0.00214469	0	0.000311655	0.00146734	0.000321348	0.600466	0.0342608	0.0514911	0.617796	0.0315789	0.0510442	0.519718	0.0323547	0.0350113	0.547	0.07	1.023	YES	0.283333		0.225		0.319661	-0.024947	0.00115345	High in winter
ENSG00000134755	DSC2	Protein coding	chr18	0.254842	0.355782	0.185593	0.0388952	0.0226029	0.0171428	0	0.00245135	0.036195	0.00406447	0.00437138	0.000586648	0.00553673	0.0369433	0.00636147	0.00822711	8.38265e-10	0.00706803	0.00179353	0	0.0045842	0	0.00657888	0.000378996	0	0.600445	0.288234	0.433152	0.571965	0.261564	0.349517	0.641906	0.254982	0.457071	0.377	-0.024	0.777	NO	0.466667		0.583333	Neutrophils	0.718106	0.0418274	0.0438319	High in summer
ENSG00000205309	NT5M	Protein coding	chr17	0.356278	0.502209	0.002963	0.00906388	0.0387899	0.0141151	0	0.000743408	6.60049e-08	0.00018783	0.00645995	0.00131773	0.000875998	5.8636e-10	0.0598282	0.000860542	0	7.89506e-05	0.00477737	0	9.37123e-05	4.67019e-11	0.00036757	0.000989725	2.47081e-10	0.600407	0.207493	0.311767	0.591606	0.198265	0.287211	0.567193	0.199472	0.261407	0.765	0.681	0.85	YES	0.547619	Megakaryocytes	0.678571	Megakaryocytes	0.375334	-0.0187075	0.324597
ENSG00000276557	TRBV18	Non protein coding (polyA+)	chr7	0.283096	0.463189	0.0668525	0.0367955	0.0728212	0.00171046	0	0.012138	5.17997e-09	0.00209227	2.54545e-05	0.00604731	7.15976e-05	0.00290009	0.00594906	0.0117704	0.0163688	9.85504e-05	0.00218557	0.00556815	0.00273609	0	8.8328e-06	0.00441302	0.00316193	0.599867	0.0914199	0.137054	0.595112	0.106681	0.156801	0.608436	0.0817809	0.127076
ENSG00000143851	PTPN7	Protein coding	chr1	0.283741	0.389165	0.11352	0.0442692	0.0404613	0.0187419	0.0169264	0.00661418	0.0106784	0.0137334	0.0321313	0.00010892	0.0046499	7.19405e-11	0.00889939	0.000387454	8.75173e-07	0.00033282	2.00864e-05	0.00858116	4.6504e-05	5.83483e-09	0.0042366	0.00275419	9.26377e-08	0.599648	0.0413793	0.0619778	0.57998	0.0439748	0.0607222	0.588329	0.0415965	0.0594466	0.166	-0.202	0.535	NO	0.148148		0.185185		0.192135	-0.0265866	0.000316181	High in winter
ENSG00000008283	CYB561	Protein coding	chr17	0.281329	0.522049	0.0734604	1.54489e-09	0.000225094	0.00743535	0.00267461	0.00725229	0.0102353	0.00117498	0.0169184	0.000107982	0.00467536	0.0114104	0.000982288	0.0162585	4.07485e-09	0.00539542	0.000101932	0.0357475	0.00150925	9.85142e-07	0.000498934	0.000557075	1.07804e-10	0.599643	0.0469536	0.0703257	0.674358	0.0473441	0.098043	0.5993	0.0407772	0.0609876	0.612	0.249	0.975	YES	0.4375		0.322917		0.282598	-0.0250373	0.00639583	High in winter
ENSG00000140471	LINS1	Protein coding	chr15	0.376829	0.398242	0.00022588	0.0677781	0.0464196	0.00124087	0.0147655	0.00196021	0.0135717	0.019852	0.00207985	0.0106996	6.73683e-05	0.0125463	0.00327994	0.0024126	3.58928e-10	3.86921e-05	0.000412907	0	0.00496424	0	0.000570712	0.00593359	0.0161086	0.599574	0.0442493	0.0662561	0.540014	0.0464713	0.0545562	0.628304	0.0426104	0.0720273	0.088	-0.444	0.621	NO	0.35		0.325		0.712482	0.0172009	0.0360306	High in summer
ENSG00000211778	TRAV4	Non protein coding (polyA+)	chr14	0.334148	0.415096	0.0466773	0.0150641	0.0726646	0.000316949	0.00374901	0.0177653	1.66486e-08	6.57837e-05	0.0112117	7.94226e-05	0.00252035	0.0536828	3.47294e-05	0.0173318	2.98157e-09	0.000949798	0.00224313	1.84094e-07	0.000201101	0	0.000549269	0.000475387	0.00517326	0.599495	0.0987074	0.14775	0.432004	0.108349	0.0824078	0.576952	0.0862827	0.117672					0.9	Lymphocytes	0.902778	CD4+ T cells
ENSG00000184792	OSBP2	Protein coding	chr22	0.367716	0.455624	2.57447e-05	0.00940417	0.0221244	0.0012022	0.0012456	0.00442104	1.94109e-10	0.0247187	0.0243624	0.0145264	0.000337708	0	0.0177536	0.0047982	0.0125972	0.000766174	0.0219812	8.92103e-09	0.000393834	0.00718559	0.00176286	0.00705266	0	0.599493	0.282201	0.422408	0.608034	0.248935	0.386159	0.63288	0.239004	0.41202	0.433	-0.005	0.871	NO	0.5		0.677083	Plasmablasts	0.973836	0.0354725	0.126341
[truncated: 13,311 more rows]
[truncated: 13 more columns]
