# Supplementary material for: Large-scale analysis of temporal gene expression variation in peripheral blood
Source: Nat Commun. 2026 May 29;17:6992. doi: 10.1038/s41467-026-73218-6 (PMC13392353; doi:10.1038/s41467-026-73218-6)
Supplement: Supplementary file 5 — Supplementary Data 3 [file 41467_2026_73218_MOESM5_ESM.xlsx]

## Sheet: Metadata
Column	Comment
Module_name	Names of modules identified through gene co-expression analysis.
Variable	Clinical parameter tested for association with module eigengenes.
Number_of_genes	Number of genes contained in the module.
ICC	Intraclass correlation coefficient of the module eigengene.
Var_within	Intra-individual variance component from one-way ANOVA of the module eigengene used for calculating the ICC.
Var_between	Inter-individual variance component from one-way ANOVA of the module eigengene used for calculating the ICC.
Estimate_unadj	Estimate for donor-adjusted module-trait association taked from linear mixed-effects model lmm1 = eigengene ~ trait + (1|Individual_ID).
L_ratio_unadj	L ratio for lmm1.
pvalue_unadj	P-value for lmm1.
padj_unadj	BH-adjusted p-value for lmm1.
Estimate_cellTypeAdj	Estimate for donor- and cell-type-adjusted module-trait association taked from linear mixed-effects model lmm2 = eigengene ~ neutrophils + lymphocytes + monocytes + eosinophils + thrombocytes + trait + (1|Individual_ID).
L_ratio_cellTypeAdj	L ratio for lmm2.
pvalue_cellTypeAdj	P-value for lmm2.
padj_cellTypeAdj	BH-adjusted p-value for lmm2.

## Sheet: Supplementary Data 3
Supplementary Data 3: Co-expression module characteristics and association with clinical parameters. Associations between module eigengenes and clinical parameters were tested using linear mixed-effects models (see Methods). Significance of associations was determined by comparing the full to a reduced model and resulting p-values were adjusted for multiple testing using the Benjamini and Hochber…
Module_name	Variable	Number_of_genes	ICC	Var_within	Var_between	Estimate_unadj	L_ratio_unadj	pvalue_unadj	padj_unadj	Estimate_cellTypeAdj	L_ratio_cellTypeAdj	pvalue_cellTypeAdj	padj_cellTypeAdj
M1	Neutrophils	4136	0.447162	0.000571036	0.000461881	0.00370425	13.0916	0.000296618	0.000894718
M1	Lymphocytes	4136	0.447162	0.000571036	0.000461881	-0.000295631	0.0634683	0.801096	0.856086
M1	Monocytes	4136	0.447162	0.000571036	0.000461881	-0.000798602	0.505943	0.4769	0.596936
M1	Eosinophils	4136	0.447162	0.000571036	0.000461881	-0.00119327	1.02138	0.312191	0.42868
M1	Thrombocytes	4136	0.447162	0.000571036	0.000461881	-0.000290633	0.056175	0.812647	0.858359
M1	Sex	4136	0.447162	0.000571036	0.000461881	0.00421577	9.08991	0.00257024	0.00675605	0.00406779	7.64697	0.00568677	0.0141401
M1	Age	4136	0.447162	0.000571036	0.000461881	-0.00161141	1.31266	0.251913	0.359318	-0.0011119	0.608361	0.435406	0.556352
M1	BMI	4136	0.447162	0.000571036	0.000461881	-0.000222524	0.0263527	0.871042	0.900403	-0.000511381	0.138705	0.709572	0.79128
M1	Annual season	4136	0.447162	0.000571036	0.000461881	-0.00196999	6.52868	0.0106149	0.0245677	-0.0016375	4.46427	0.0346109	0.0726192
M1	Time of sampling	4136	0.447162	0.000571036	0.000461881	-0.00230847	4.14368	0.0417902	0.0813693	-0.00351834	9.54649	0.00200332	0.00562764
M1	Creatinine	4136	0.447162	0.000571036	0.000461881	-0.00558867	21.2443	4.04306e-06	1.77125e-05	-0.00554604	20.4363	6.16492e-06	2.66905e-05
M1	Hemoglobin	4136	0.447162	0.000571036	0.000461881	-0.00472627	14.8356	0.0001173	0.000378653	-0.00457328	13.5966	0.000226597	0.000737944
M1	Triglycerides	4136	0.447162	0.000571036	0.000461881	0.00111808	0.982797	0.321509	0.436588	0.00186721	2.59882	0.106943	0.180528
M1	Albumin	4136	0.447162	0.000571036	0.000461881	-0.00411233	13.7479	0.000209058	0.000646499	-0.00406429	13.7984	0.000203508	0.00066867
M1	Uric acid	4136	0.447162	0.000571036	0.000461881	-0.00149505	1.39917	0.236863	0.341825	-0.00145107	1.30371	0.253537	0.361634
M1	hsCRP	4136	0.447162	0.000571036	0.000461881	-0.000411479	0.181262	0.670291	0.766046	-0.000813847	0.674419	0.411515	0.535115
M2	Neutrophils	937	0.36394	0.000656888	0.000375857	0.0153408	228.059	1.58003e-51	1.45363e-49
M2	Lymphocytes	937	0.36394	0.000656888	0.000375857	-0.0117374	108.056	2.61338e-25	8.74294e-24
M2	Monocytes	937	0.36394	0.000656888	0.000375857	0.00231539	4.12642	0.0422186	0.0817708
M2	Eosinophils	937	0.36394	0.000656888	0.000375857	-0.00407942	11.9802	0.000537689	0.00157039
M2	Thrombocytes	937	0.36394	0.000656888	0.000375857	0.00115359	0.899032	0.343041	0.462415
M2	Sex	937	0.36394	0.000656888	0.000375857	-0.00175926	1.71909	0.189811	0.283945	-0.00146104	1.64298	0.199916	0.301513
M2	Age	937	0.36394	0.000656888	0.000375857	0.000392359	0.0853082	0.770229	0.838592	-8.39017e-05	0.00586135	0.938974	0.95843
M2	BMI	937	0.36394	0.000656888	0.000375857	-0.00104774	0.639856	0.423763	0.547174	-0.0019347	3.24078	0.0718265	0.133076
M2	Annual season	937	0.36394	0.000656888	0.000375857	0.00429511	27.5915	1.49839e-07	8.75252e-07	0.00357569	28.886	7.6767e-08	4.55649e-07
M2	Time of sampling	937	0.36394	0.000656888	0.000375857	0.00235533	4.38641	0.0362266	0.0728491	0.000694663	0.550699	0.458032	0.581227
M2	Creatinine	937	0.36394	0.000656888	0.000375857	-0.000369388	0.0936075	0.75964	0.831987	0.00172329	3.03158	0.0816585	0.145171
M2	Hemoglobin	937	0.36394	0.000656888	0.000375857	0.00343013	7.98348	0.00472062	0.0119806	0.00435617	19.1389	1.21541e-05	4.80938e-05
M2	Triglycerides	937	0.36394	0.000656888	0.000375857	-0.00810175	51.9347	5.73777e-13	6.39848e-12	-0.00549496	34.8175	3.62096e-09	2.71942e-08
M2	Albumin	937	0.36394	0.000656888	0.000375857	0.00233876	4.32536	0.0375484	0.0747355	0.00306939	11.7882	0.000596068	0.00179798
M2	Uric acid	937	0.36394	0.000656888	0.000375857	-0.00158973	1.6477	0.199272	0.296892	-0.000348694	0.119598	0.729471	0.805028
M2	hsCRP	937	0.36394	0.000656888	0.000375857	0.00387735	14.8824	0.000114428	0.000372649	0.000696463	0.699784	0.402856	0.530562
M3	Neutrophils	735	0.326139	0.000695874	0.000336792	-0.0032575	9.30792	0.00228166	0.00612883
M3	Lymphocytes	735	0.326139	0.000695874	0.000336792	0.0010382	0.784227	0.375852	0.49753
M3	Monocytes	735	0.326139	0.000695874	0.000336792	-0.000378663	0.110543	0.739526	0.813983
M3	Eosinophils	735	0.326139	0.000695874	0.000336792	0.0019393	2.71244	0.0995688	0.169191
M3	Thrombocytes	735	0.326139	0.000695874	0.000336792	-0.000563488	0.217452	0.640988	0.739447
M3	Sex	735	0.326139	0.000695874	0.000336792	-0.00202015	2.36274	0.124264	0.205987	-0.00195974	1.95045	0.162539	0.256713
M3	Age	735	0.326139	0.000695874	0.000336792	0.000537455	0.166709	0.683053	0.775813	0.000442457	0.107652	0.742833	0.811165
M3	BMI	735	0.326139	0.000695874	0.000336792	0.000309736	0.0553266	0.814041	0.858359	0.00054904	0.168779	0.681199	0.776563
M3	Annual season	735	0.326139	0.000695874	0.000336792	-0.00222695	6.86497	0.00879017	0.0211424	-0.00244381	8.06832	0.0045046	0.0115348
M3	Time of sampling	735	0.326139	0.000695874	0.000336792	0.00187509	2.44843	0.117642	0.196784	0.00259732	4.50614	0.0337734	0.0725812
M3	Creatinine	735	0.326139	0.000695874	0.000336792	0.00572541	22.8722	1.73137e-06	7.96429e-06	0.00568073	21.3964	3.7347e-06	1.71664e-05
M3	Hemoglobin	735	0.326139	0.000695874	0.000336792	0.00160417	1.74778	0.186156	0.279614	0.00144546	1.35072	0.245152	0.351035
M3	Triglycerides	735	0.326139	0.000695874	0.000336792	0.000403888	0.124172	0.724553	0.805545	-0.000328513	0.0772851	0.781011	0.837936
M3	Albumin	735	0.326139	0.000695874	0.000336792	0.00212882	3.5	0.061369	0.115814	0.00206913	3.36777	0.0664836	0.126113
M3	Uric acid	735	0.326139	0.000695874	0.000336792	0.00222652	3.2746	0.0703602	0.130113	0.00227857	3.31311	0.0687293	0.129705
M3	hsCRP	735	0.326139	0.000695874	0.000336792	-0.000718636	0.491308	0.483344	0.602952	-0.000119947	0.0129202	0.909502	0.937526
M4	Neutrophils	424	0.358687	0.000662306	0.000370428	-0.00502064	23.2092	1.45297e-06	6.94406e-06
M4	Lymphocytes	424	0.358687	0.000662306	0.000370428	0.00649111	31.6479	1.84812e-08	1.28322e-07
M4	Monocytes	424	0.358687	0.000662306	0.000370428	0.00238808	4.47878	0.0343183	0.0697742
M4	Eosinophils	424	0.358687	0.000662306	0.000370428	0.00604223	27.0925	1.93944e-07	1.11518e-06
M4	Thrombocytes	424	0.358687	0.000662306	0.000370428	-1.18202e-05	9.40613e-05	0.992262	0.992262
M4	Sex	424	0.358687	0.000662306	0.000370428	-0.00064144	0.228718	0.632476	0.736554	0.000457599	0.118515	0.73065	0.805028
M4	Age	424	0.358687	0.000662306	0.000370428	0.000682944	0.259309	0.610595	0.720189	0.000678995	0.283035	0.594719	0.699222
M4	BMI	424	0.358687	0.000662306	0.000370428	0.00292726	4.87144	0.0273048	0.057748	0.00256069	4.16573	0.0412496	0.0824992
M4	Annual season	424	0.358687	0.000662306	0.000370428	-0.00590386	52.4869	4.33125e-13	5.14162e-12	-0.00614402	60.4742	7.45482e-15	1.19277e-13
M4	Time of sampling	424	0.358687	0.000662306	0.000370428	0.00201734	3.10812	0.077903	0.141922	0.00270222	5.88083	0.0153066	0.0349865
M4	Creatinine	424	0.358687	0.000662306	0.000370428	0.00757016	39.7984	2.81582e-10	2.30272e-09	0.00662869	32.4901	1.19799e-08	8.6443e-08
M4	Hemoglobin	424	0.358687	0.000662306	0.000370428	-0.00205269	2.77469	0.095765	0.16468	-0.00302837	6.61453	0.010115	0.024171
M4	Triglycerides	424	0.358687	0.000662306	0.000370428	0.00423983	13.8253	0.000200622	0.000625668	0.00180259	2.63737	0.104376	0.177006
M4	Albumin	424	0.358687	0.000662306	0.000370428	0.000294675	0.0672528	0.79538	0.853352	0.000423694	0.160055	0.689106	0.776563
M4	Uric acid	424	0.358687	0.000662306	0.000370428	0.00106389	0.732847	0.391962	0.513317	0.00015415	0.0170272	0.89618	0.926388
M4	hsCRP	424	0.358687	0.000662306	0.000370428	0.000243211	0.0574558	0.810563	0.858359	0.00108357	1.19721	0.27388	0.384687
M5	Neutrophils	313	0.384306	0.000635881	0.000396906	-0.005783	30.5563	3.24325e-08	2.02291e-07
M5	Lymphocytes	313	0.384306	0.000635881	0.000396906	9.26356e-05	0.00616321	0.937425	0.94513
M5	Monocytes	313	0.384306	0.000635881	0.000396906	0.00236336	4.30605	0.037977	0.0747355
M5	Eosinophils	313	0.384306	0.000635881	0.000396906	0.000858466	0.522461	0.469794	0.592069
M5	Thrombocytes	313	0.384306	0.000635881	0.000396906	-0.000715048	0.341305	0.559077	0.676777
M5	Sex	313	0.384306	0.000635881	0.000396906	-0.00577428	18.4988	1.70011e-05	6.5171e-05	-0.00474636	11.7159	0.000619682	0.00182434
M5	Age	313	0.384306	0.000635881	0.000396906	0.00226715	2.78535	0.0951299	0.16468	0.00115275	0.737171	0.390569	0.520758
M5	BMI	313	0.384306	0.000635881	0.000396906	7.44625e-05	0.00306665	0.955838	0.958442	0.000399918	0.0931994	0.760149	0.827617
M5	Annual season	313	0.384306	0.000635881	0.000396906	0.00340666	17.6967	2.59074e-05	9.63022e-05	0.00315362	15.2319	9.50817e-05	0.000336443
M5	Time of sampling	313	0.384306	0.000635881	0.000396906	0.0014795	1.62228	0.202775	0.300032	0.00309099	7.2285	0.00717552	0.0173723
M5	Creatinine	313	0.384306	0.000635881	0.000396906	0.00555625	20.8928	4.85712e-06	2.03116e-05	0.00489681	16.6048	4.60342e-05	0.000167729
M5	Hemoglobin	313	0.384306	0.000635881	0.000396906	0.0066104	29.608	5.2885e-08	3.19044e-07	0.00587298	23.6967	1.12777e-06	5.84534e-06
M5	Triglycerides	313	0.384306	0.000635881	0.000396906	-0.000546621	0.229285	0.632054	0.736554	-0.00103804	0.814915	0.366671	0.494267
M5	Albumin	313	0.384306	0.000635881	0.000396906	0.00439334	15.2697	9.32002e-05	0.000311797	0.00409852	14.2071	0.000163753	0.000552854
M5	Uric acid	313	0.384306	0.000635881	0.000396906	0.00275902	4.85359	0.0275887	0.058015	0.00220445	3.21303	0.0730543	0.133464
M5	hsCRP	313	0.384306	0.000635881	0.000396906	0.000467183	0.219178	0.639667	0.739447	0.00101525	1.01205	0.314413	0.434977
M6	Neutrophils	270	0.243469	0.000781115	0.000251381	-0.0074986	49.2825	2.21628e-12	2.26553e-11
M6	Lymphocytes	270	0.243469	0.000781115	0.000251381	0.00240162	4.3092	0.0379069	0.0747355
M6	Monocytes	270	0.243469	0.000781115	0.000251381	-0.00166797	2.15457	0.142147	0.225474
M6	Eosinophils	270	0.243469	0.000781115	0.000251381	-0.00206966	3.17053	0.074978	0.137273
M6	Thrombocytes	270	0.243469	0.000781115	0.000251381	-0.00135077	1.29262	0.255566	0.361724
M6	Sex	270	0.243469	0.000781115	0.000251381	-0.00409985	10.9505	0.000935779	0.00262875	-0.00508434	15.5907	7.86404e-05	0.000280968
M6	Age	270	0.243469	0.000781115	0.000251381	-0.00033944	0.0738358	0.785832	0.848053	-0.000212627	0.0291968	0.864326	0.905117
M6	BMI	270	0.243469	0.000781115	0.000251381	-0.00171611	1.84526	0.174336	0.264015	-0.0008773	0.50319	0.478102	0.600483
M6	Annual season	270	0.243469	0.000781115	0.000251381	0.00722414	67.3749	2.24494e-16	4.13068e-15	0.00750254	75.0186	4.6629e-18	9.53305e-17
M6	Time of sampling	270	0.243469	0.000781115	0.000251381	0.000172367	0.0210609	0.884613	0.907385	0.00169618	2.09389	0.147889	0.237655
M6	Creatinine	270	0.243469	0.000781115	0.000251381	0.00164027	1.87811	0.170549	0.260424	0.000931758	0.617841	0.431851	0.553732
M6	Hemoglobin	270	0.243469	0.000781115	0.000251381	0.00766278	43.2368	4.85007e-11	4.24958e-10	0.00787063	45.8585	1.27113e-11	1.26426e-10
M6	Triglycerides	270	0.243469	0.000781115	0.000251381	-0.000376371	0.109259	0.74099	0.813983	-0.000523706	0.21234	0.644939	0.744005
M6	Albumin	270	0.243469	0.000781115	0.000251381	0.00453244	16.2867	5.4446e-05	0.00019082	0.00384888	12.6091	0.000383883	0.00121783
M6	Uric acid	270	0.243469	0.000781115	0.000251381	0.00249275	4.32299	0.0376008	0.0747355	0.00245339	4.32962	0.0374546	0.0778718
M6	hsCRP	270	0.243469	0.000781115	0.000251381	-0.00123824	1.40634	0.235666	0.341437	0.000351357	0.112556	0.737253	0.809878
M7	Neutrophils	257	0.467183	0.000550378	0.000482581	0.0203389	494.309	1.64503e-109	3.02685e-107
M7	Lymphocytes	257	0.467183	0.000550378	0.000482581	-0.0128436	128.904	7.11718e-30	2.61912e-28
M7	Monocytes	257	0.467183	0.000550378	0.000482581	0.00153416	1.796	0.180197	0.271772
M7	Eosinophils	257	0.467183	0.000550378	0.000482581	-0.0064845	30.7175	2.98456e-08	1.89365e-07
M7	Thrombocytes	257	0.467183	0.000550378	0.000482581	0.00173864	2.00524	0.156756	0.244434
M7	Sex	257	0.467183	0.000550378	0.000482581	0.00301205	4.52977	0.03331	0.0681004	0.00273048	8.35388	0.00384865	0.0101892
M7	Age	257	0.467183	0.000550378	0.000482581	-0.00178412	1.5823	0.20843	0.306809	-0.00164649	3.23785	0.0719549	0.133076
M7	BMI	257	0.467183	0.000550378	0.000482581	-0.00193985	1.9797	0.159422	0.247542	-0.00305163	11.9431	0.000548499	0.00166816
M7	Annual season	257	0.467183	0.000550378	0.000482581	0.00346355	21.2086	4.11911e-06	1.78333e-05	0.00311953	41.3023	1.30413e-10	1.1998e-09
M7	Time of sampling	257	0.467183	0.000550378	0.000482581	0.000148396	0.0192788	0.88957	0.909099	-0.00263683	13.2277	0.000275847	0.000890454
M7	Creatinine	257	0.467183	0.000550378	0.000482581	-0.00748221	38.368	5.8586e-10	4.68688e-09	-0.00507611	42.2112	8.19301e-11	7.73084e-10
M7	Hemoglobin	257	0.467183	0.000550378	0.000482581	-0.000736981	0.34809	0.555196	0.674298	0.000513728	0.400999	0.526574	0.637431
M7	Triglycerides	257	0.467183	0.000550378	0.000482581	-0.00880482	63.0622	2.00282e-15	3.50971e-14	-0.00496701	44.5494	2.48013e-11	2.40181e-10
M7	Albumin	257	0.467183	0.000550378	0.000482581	-0.00105143	0.883039	0.347371	0.466542	-0.000482642	0.471779	0.49217	0.609827
M7	Uric acid	257	0.467183	0.000550378	0.000482581	-0.00443152	12.4127	0.00042643	0.00126553	-0.00267045	10.8069	0.0010112	0.0029072
M7	hsCRP	257	0.467183	0.000550378	0.000482581	0.00337214	12.3486	0.000441314	0.00129923	-0.000330237	0.272188	0.601868	0.705374
M8	Neutrophils	225	0.227511	0.000797566	0.000234896	0.00465835	18.9727	1.32605e-05	5.13669e-05
M8	Lymphocytes	225	0.227511	0.000797566	0.000234896	-0.00567463	25.0739	5.5176e-07	2.85983e-06
M8	Monocytes	225	0.227511	0.000797566	0.000234896	-0.00292992	6.82235	0.00900238	0.0213734
M8	Eosinophils	225	0.227511	0.000797566	0.000234896	-0.00660255	33.9552	5.63949e-09	4.15067e-08
M8	Thrombocytes	225	0.227511	0.000797566	0.000234896	-0.000517005	0.192533	0.660817	0.757572
M8	Sex	225	0.227511	0.000797566	0.000234896	-0.000684902	0.306657	0.579739	0.691919	-0.00221944	3.1945	0.0738862	0.133941
M8	Age	225	0.227511	0.000797566	0.000234896	-0.00178976	2.09994	0.147305	0.23166	-0.00141551	1.42111	0.23322	0.337894
M8	BMI	225	0.227511	0.000797566	0.000234896	-0.00369582	8.85649	0.00292048	0.00762225	-0.0034138	8.2749	0.0040197	0.0105661
M8	Annual season	225	0.227511	0.000797566	0.000234896	0.00835238	90.0363	2.33834e-21	6.6193e-20	0.00856088	98.9803	2.55027e-23	7.21922e-22
M8	Time of sampling	225	0.227511	0.000797566	0.000234896	-0.00144162	1.5668	0.210672	0.308874	-0.00218407	3.70923	0.0541123	0.107061
M8	Creatinine	225	0.227511	0.000797566	0.000234896	-0.00605817	26.8278	2.2242e-07	1.25924e-06	-0.00509384	20.0238	7.64846e-06	3.19845e-05
M8	Hemoglobin	225	0.227511	0.000797566	0.000234896	0.00393875	11.1189	0.000854543	0.00241901	0.00520869	20.8391	4.99517e-06	2.21472e-05
M8	Triglycerides	225	0.227511	0.000797566	0.000234896	-0.00507491	20.3389	6.48675e-06	2.65236e-05	-0.0032464	8.73251	0.00312587	0.00845823
M8	Albumin	225	0.227511	0.000797566	0.000234896	0.00130683	1.34095	0.246866	0.353489	0.00135058	1.63177	0.201458	0.302598
M8	Uric acid	225	0.227511	0.000797566	0.000234896	-0.000982461	0.683262	0.408466	0.53115	8.35717e-05	0.00539779	0.941432	0.95843
M8	hsCRP	225	0.227511	0.000797566	0.000234896	-0.00031437	0.0899656	0.764221	0.83452	-0.00110199	1.14367	0.284878	0.398612
M9	Neutrophils	215	0.18719	0.000839128	0.000193251	0.000258461	0.0567741	0.811669	0.858359
M9	Lymphocytes	215	0.18719	0.000839128	0.000193251	0.0057908	26.4604	2.69e-07	1.49988e-06
M9	Monocytes	215	0.18719	0.000839128	0.000193251	0.00339975	9.26151	0.0023402	0.00619563
M9	Eosinophils	215	0.18719	0.000839128	0.000193251	0.00505408	19.8747	8.26875e-06	3.27194e-05
M9	Thrombocytes	215	0.18719	0.000839128	0.000193251	0.000325044	0.078146	0.779826	0.845403
M9	Sex	215	0.18719	0.000839128	0.000193251	0.0019124	2.53356	0.111448	0.187274	0.00316815	6.18664	0.0128719	0.0297915
M9	Age	215	0.18719	0.000839128	0.000193251	0.00120243	0.99942	0.317451	0.432674	0.00167091	1.87926	0.170419	0.264616
M9	BMI	215	0.18719	0.000839128	0.000193251	0.00490662	16.461	4.96616e-05	0.000177432	0.0040213	10.9147	0.000954066	0.00276454
M9	Annual season	215	0.18719	0.000839128	0.000193251	-0.00718812	62.2048	3.09537e-15	5.17772e-14	-0.00716976	61.7984	3.80478e-15	6.36437e-14
M9	Time of sampling	215	0.18719	0.000839128	0.000193251	-0.000189784	0.0271661	0.869085	0.900403	-0.000819064	0.494705	0.481836	0.603114
M9	Creatinine	215	0.18719	0.000839128	0.000193251	0.00199963	2.96192	0.0852467	0.153028	0.00130933	1.24107	0.265265	0.374013
M9	Hemoglobin	215	0.18719	0.000839128	0.000193251	-0.00447505	14.9581	0.000109927	0.000361189	-0.00566948	23.3851	1.32601e-06	6.77736e-06
M9	Triglycerides	215	0.18719	0.000839128	0.000193251	0.00741802	44.8726	2.10284e-11	1.93461e-10	0.00590712	27.4779	1.58902e-07	8.99627e-07
M9	Albumin	215	0.18719	0.000839128	0.000193251	-0.00344232	9.5267	0.00202504	0.00552012	-0.00330198	9.16421	0.00246795	0.00672744
M9	Uric acid	215	0.18719	0.000839128	0.000193251	0.000716952	0.37518	0.540194	0.662638	-0.000345958	0.086978	0.768055	0.833758
M9	hsCRP	215	0.18719	0.000839128	0.000193251	0.00185514	3.08524	0.0790056	0.143222	0.00175464	2.68464	0.10132	0.173423
M10	Neutrophils	197	0.342835	0.000678656	0.000354046	0.00955299	85.2037	2.69163e-20	7.07514e-19
M10	Lymphocytes	197	0.342835	0.000678656	0.000354046	-0.00696569	37.0707	1.13921e-09	8.91978e-09
M10	Monocytes	197	0.342835	0.000678656	0.000354046	0.00605646	29.7707	4.86284e-08	2.98254e-07
M10	Eosinophils	197	0.342835	0.000678656	0.000354046	0.00216036	3.42397	0.0642562	0.119668
M10	Thrombocytes	197	0.342835	0.000678656	0.000354046	0.000647927	0.288025	0.591489	0.699897
M10	Sex	197	0.342835	0.000678656	0.000354046	-0.0033836	6.54932	0.0104924	0.0244381	-0.00107188	0.697312	0.403688	0.530562
M10	Age	197	0.342835	0.000678656	0.000354046	0.00324221	6.00906	0.0142326	0.0321325	0.00193025	2.45788	0.116936	0.19384
M10	BMI	197	0.342835	0.000678656	0.000354046	0.00197556	2.3006	0.129324	0.207822	0.00076112	0.396944	0.528672	0.637873
M10	Annual season	197	0.342835	0.000678656	0.000354046	-0.00234774	7.84888	0.00508521	0.0128175	-0.00322033	17.9634	2.25198e-05	8.37098e-05
M10	Time of sampling	197	0.342835	0.000678656	0.000354046	0.00264363	5.20199	0.022561	0.0488379	0.00191269	3.26683	0.0706942	0.132732
M10	Creatinine	197	0.342835	0.000678656	0.000354046	0.00596075	25.4856	4.457e-07	2.41202e-06	0.00693063	39.0715	4.08574e-10	3.41716e-09
M10	Hemoglobin	197	0.342835	0.000678656	0.000354046	0.00118464	0.95354	0.32882	0.444874	0.000470509	0.174161	0.67644	0.775483
M10	Triglycerides	197	0.342835	0.000678656	0.000354046	-0.0029289	6.61042	0.0101384	0.0237639	-0.00224451	4.47887	0.0343164	0.0725812
M10	Albumin	197	0.342835	0.000678656	0.000354046	0.00155809	1.91556	0.166347	0.255066	0.0022007	4.73504	0.0295541	0.0647375
M10	Uric acid	197	0.342835	0.000678656	0.000354046	0.000116749	0.00889297	0.924869	0.935032	-5.91673e-05	0.00271458	0.958448	0.966325
M10	hsCRP	197	0.342835	0.000678656	0.000354046	0.00409743	16.3885	5.15967e-05	0.000182573	0.00158938	2.84666	0.0915641	0.1598
M11	Neutrophils	177	0.580113	0.000433825	0.000599369	0.000348259	0.134858	0.713447	0.79802
M11	Lymphocytes	177	0.580113	0.000433825	0.000599369	-0.00540712	22.9906	1.62798e-06	7.58351e-06
M11	Monocytes	177	0.580113	0.000433825	0.000599369	-0.00195536	3.42062	0.0643867	0.119668
M11	Eosinophils	177	0.580113	0.000433825	0.000599369	0.000167699	0.0218087	0.882597	0.907385
M11	Thrombocytes	177	0.580113	0.000433825	0.000599369	0.00261309	4.76009	0.0291271	0.0605581
M11	Sex	177	0.580113	0.000433825	0.000599369	-0.00168096	1.25867	0.261904	0.36692	-0.00266674	2.94488	0.08615	0.152419
M11	Age	177	0.580113	0.000433825	0.000599369	0.00424504	8.10936	0.00440373	0.0113327	0.00371051	6.06611	0.01378	0.0316941
M11	BMI	177	0.580113	0.000433825	0.000599369	0.00554896	15.8133	6.99083e-05	0.000240432	0.00650465	21.8795	2.90316e-06	1.35236e-05
M11	Annual season	177	0.580113	0.000433825	0.000599369	-0.00210328	9.79865	0.0017464	0.00479609	-0.002928	19.531	9.89787e-06	4.00265e-05
M11	Time of sampling	177	0.580113	0.000433825	0.000599369	-0.00315015	9.37442	0.00220034	0.00595387	-0.00255351	6.19264	0.0128282	0.0297915
M11	Creatinine	177	0.580113	0.000433825	0.000599369	0.00171014	2.06386	0.150828	0.23619	0.00277707	5.39326	0.0202147	0.0453597
M11	Hemoglobin	177	0.580113	0.000433825	0.000599369	-0.00267903	4.76978	0.0289636	0.0605581	-0.00214672	3.05143	0.0806659	0.144102
M11	Triglycerides	177	0.580113	0.000433825	0.000599369	0.00225826	4.20887	0.0402132	0.0787152	0.00315952	7.9199	0.00488939	0.0124089
M11	Albumin	177	0.580113	0.000433825	0.000599369	-0.00234088	4.98634	0.0255483	0.0546376	-0.00209343	4.1963	0.0405122	0.0819148
M11	Uric acid	177	0.580113	0.000433825	0.000599369	0.00192324	2.32257	0.127509	0.207622	0.00347339	7.57881	0.00590585	0.0145863
M11	hsCRP	177	0.580113	0.000433825	0.000599369	0.00135514	2.35368	0.124987	0.206257	0.00120741	1.83707	0.175295	0.271044
M12	Neutrophils	102	0.268603	0.000755202	0.000277345	0.00271596	6.2563	0.0123752	0.0282862
M12	Lymphocytes	102	0.268603	0.000755202	0.000277345	-0.0089743	58.5905	1.94155e-14	3.00574e-13
M12	Monocytes	102	0.268603	0.000755202	0.000277345	0.00617083	29.1124	6.82979e-08	4.05381e-07
M12	Eosinophils	102	0.268603	0.000755202	0.000277345	-0.0021029	3.2318	0.0722214	0.132887
M12	Thrombocytes	102	0.268603	0.000755202	0.000277345	-0.00181068	2.31596	0.128052	0.207622
M12	Sex	102	0.268603	0.000755202	0.000277345	0.000883436	0.483985	0.486623	0.604991	0.00542166	16.4645	4.95688e-05	0.000178836
M12	Age	102	0.268603	0.000755202	0.000277345	0.00129176	1.0358	0.308801	0.425613	-0.00161001	1.5414	0.214409	0.318155
M12	BMI	102	0.268603	0.000755202	0.000277345	-0.000506161	0.154837	0.693955	0.780965	-0.000648899	0.253452	0.614655	0.717848
M12	Annual season	102	0.268603	0.000755202	0.000277345	0.0041033	21.6798	3.22161e-06	1.44579e-05	0.00368893	20.1577	7.13129e-06	3.01645e-05
M12	Time of sampling	102	0.268603	0.000755202	0.000277345	0.00182232	2.31573	0.128071	0.207622	0.00247009	4.49039	0.0340859	0.0725812
M12	Creatinine	102	0.268603	0.000755202	0.000277345	-0.00202934	2.89727	0.08873	0.156858	-0.0029743	6.32544	0.0119018	0.028076
M12	Hemoglobin	102	0.268603	0.000755202	0.000277345	0.000714352	0.353223	0.552294	0.67397	-0.00095863	0.63556	0.425323	0.549189
M12	Triglycerides	102	0.268603	0.000755202	0.000277345	-0.00177207	2.39865	0.12144	0.202217	0.000456522	0.160074	0.689089	0.776563
M12	Albumin	102	0.268603	0.000755202	0.000277345	-0.000641978	0.319601	0.571847	0.685472	-0.000751499	0.481081	0.487933	0.608083
M12	Uric acid	102	0.268603	0.000755202	0.000277345	-0.003121	6.63953	0.00997402	0.0235284	-0.0045103	14.1477	0.000169008	0.000560314
M12	hsCRP	102	0.268603	0.000755202	0.000277345	0.00723725	48.2782	3.69847e-12	3.67848e-11	0.00610976	37.0468	1.15325e-09	9.22602e-09
M13	Neutrophils	101	0.569139	0.000445153	0.000588017	-0.0122638	172.377	2.23897e-39	1.17706e-37
M13	Lymphocytes	101	0.569139	0.000445153	0.000588017	0.0137666	156.816	5.61388e-36	2.58238e-34
M13	Monocytes	101	0.569139	0.000445153	0.000588017	-0.00814489	58.3885	2.15147e-14	3.16697e-13
M13	Eosinophils	101	0.569139	0.000445153	0.000588017	0.00194653	2.8456	0.0916244	0.1598
M13	Thrombocytes	101	0.569139	0.000445153	0.000588017	0.000979344	0.654432	0.418533	0.542324
M13	Sex	101	0.569139	0.000445153	0.000588017	0.00704688	23.1772	1.47735e-06	6.97008e-06	0.00363379	8.63733	0.00329345	0.00884663
M13	Age	101	0.569139	0.000445153	0.000588017	-0.00830563	32.6476	1.10474e-08	7.97148e-08	-0.00569523	22.9801	1.63686e-06	8.03153e-06
M13	BMI	101	0.569139	0.000445153	0.000588017	0.000355184	0.0625044	0.802581	0.856086	0.00138964	1.48441	0.223085	0.325775
M13	Annual season	101	0.569139	0.000445153	0.000588017	-0.000123727	0.0328651	0.856142	0.892522	0.000333238	0.376342	0.539567	0.648892
M13	Time of sampling	101	0.569139	0.000445153	0.000588017	0.00286702	7.64621	0.00568918	0.0140511	0.00378547	20.6174	5.6084e-06	2.45701e-05
M13	Creatinine	101	0.569139	0.000445153	0.000588017	0.000248602	0.0415166	0.838544	0.879157	-0.000615295	0.404501	0.524774	0.637349
M13	Hemoglobin	101	0.569139	0.000445153	0.000588017	-0.00293146	5.77763	0.0162314	0.0364218	-0.00180384	3.43135	0.0639699	0.122768
M13	Triglycerides	101	0.569139	0.000445153	0.000588017	0.00373013	11.8901	0.000564346	0.00163527	-4.77294e-05	0.00292501	0.956869	0.966325
M13	Albumin	101	0.569139	0.000445153	0.000588017	0.000295436	0.0772359	0.781079	0.845403	5.73189e-05	0.00475221	0.94504	0.95843
M13	Uric acid	101	0.569139	0.000445153	0.000588017	-0.000757395	0.351801	0.553095	0.67397	-0.000805442	0.628968	0.427734	0.550371
M13	hsCRP	101	0.569139	0.000445153	0.000588017	-0.00435566	23.8392	1.04728e-06	5.20811e-06	-0.000899202	1.54254	0.214241	0.318155
M14	Neutrophils	80	0.20838	0.000817286	0.000215137	0.0145129	201.645	9.14036e-46	5.60609e-44
M14	Lymphocytes	80	0.20838	0.000817286	0.000215137	-0.00629358	31.1625	2.37308e-08	1.5878e-07
M14	Monocytes	80	0.20838	0.000817286	0.000215137	0.0051464	21.1367	4.2767e-06	1.80899e-05
M14	Eosinophils	80	0.20838	0.000817286	0.000215137	0.00172426	2.26184	0.132597	0.212155
M14	Thrombocytes	80	0.20838	0.000817286	0.000215137	0.00169137	2.10689	0.146637	0.231599
M14	Sex	80	0.20838	0.000817286	0.000215137	0.0018526	2.30745	0.128755	0.207816	0.00381756	12.5535	0.000395463	0.00124385
M14	Age	80	0.20838	0.000817286	0.000215137	0.00202745	2.76563	0.0963089	0.164845	0.00165411	2.55549	0.109912	0.184692
M14	BMI	80	0.20838	0.000817286	0.000215137	0.0033481	7.3907	0.00655621	0.0159781	0.00163234	2.46459	0.116438	0.19384
M14	Annual season	80	0.20838	0.000817286	0.000215137	-0.00432877	22.4663	2.13865e-06	9.71634e-06	-0.00505112	39.8328	2.76658e-10	2.42405e-09
M14	Time of sampling	80	0.20838	0.000817286	0.000215137	0.00162548	1.93211	0.164528	0.253332	-0.000605982	0.370682	0.542633	0.650452
M14	Creatinine	80	0.20838	0.000817286	0.000215137	0.000576364	0.244894	0.620694	0.727437	0.00180554	3.22948	0.0723238	0.133076
M14	Hemoglobin	80	0.20838	0.000817286	0.000215137	-0.00442937	14.5441	0.000136915	0.000438128	-0.00473914	22.5805	2.0152e-06	9.7578e-06
M14	Triglycerides	80	0.20838	0.000817286	0.000215137	-0.000835424	0.547459	0.459358	0.582909	-0.000273331	0.0784772	0.779372	0.837936
M14	Albumin	80	0.20838	0.000817286	0.000215137	-0.00224034	4.00088	0.0454766	0.0871635	-0.00114499	1.49859	0.220888	0.323852
M14	Uric acid	80	0.20838	0.000817286	0.000215137	-0.00196908	2.78144	0.0953621	0.16468	-0.00216536	4.72231	0.0297738	0.0648329
M14	hsCRP	80	0.20838	0.000817286	0.000215137	0.00463594	19.696	9.07892e-06	3.5543e-05	0.00128207	1.93651	0.164048	0.256892
M15	Neutrophils	60	0.590144	0.000423469	0.000609745	-0.00163229	2.89082	0.0890853	0.156858
M15	Lymphocytes	60	0.590144	0.000423469	0.000609745	-0.00846234	56.5741	5.41206e-14	6.86772e-13
M15	Monocytes	60	0.590144	0.000423469	0.000609745	-0.00252142	5.59502	0.0180116	0.0401713
M15	Eosinophils	60	0.590144	0.000423469	0.000609745	-0.00248585	4.65424	0.030977	0.0636845
M15	Thrombocytes	60	0.590144	0.000423469	0.000609745	0.0104107	78.1492	9.55434e-19	1.95333e-17
M15	Sex	60	0.590144	0.000423469	0.000609745	-0.000972721	0.414437	0.519726	0.639663	-0.00401916	8.38255	0.0037884	0.0101024
M15	Age	60	0.590144	0.000423469	0.000609745	0.00606712	16.517	4.82163e-05	0.000173957	0.00472181	12.3807	0.000433789	0.00135283
M15	BMI	60	0.590144	0.000423469	0.000609745	0.00058612	0.168418	0.681521	0.775813	0.0023735	3.45245	0.0631583	0.122768
M15	Annual season	60	0.590144	0.000423469	0.000609745	0.00433861	43.7879	3.65968e-11	3.28479e-10	0.00294261	22.0087	2.71418e-06	1.28054e-05
M15	Time of sampling	60	0.590144	0.000423469	0.000609745	-0.00141614	1.85885	0.172757	0.262705	4.62786e-05	0.00226371	0.962052	0.967309
M15	Creatinine	60	0.590144	0.000423469	0.000609745	-0.00203425	2.84768	0.091506	0.1598	0.000737228	0.441211	0.506538	0.625524
M15	Hemoglobin	60	0.590144	0.000423469	0.000609745	0.00112312	0.846193	0.357632	0.475121	0.00316198	8.06469	0.00451361	0.0115348
M15	Triglycerides	60	0.590144	0.000423469	0.000609745	-0.00498601	21.4137	3.7011e-06	1.64097e-05	-0.00350546	11.7516	0.000607906	0.00180925
M15	Albumin	60	0.590144	0.000423469	0.000609745	0.000990828	0.870838	0.350724	0.467631	0.00132603	1.90727	0.167267	0.260823
M15	Uric acid	60	0.590144	0.000423469	0.000609745	-0.000721739	0.320749	0.571158	0.685472	0.00255184	4.84176	0.0277785	0.0615812
M15	hsCRP	60	0.590144	0.000423469	0.000609745	0.00301078	11.6762	0.000633058	0.00182004	0.00278588	11.2127	0.00081241	0.00237275
M16	Neutrophils	49	0.736421	0.000272414	0.000761103	-0.00907966	133.891	5.77272e-31	2.3604e-29
M16	Lymphocytes	49	0.736421	0.000272414	0.000761103	0.00013651	0.0176609	0.894277	0.909099
M16	Monocytes	49	0.736421	0.000272414	0.000761103	-0.00399372	18.2251	1.96276e-05	7.44634e-05
M16	Eosinophils	49	0.736421	0.000272414	0.000761103	0.00103188	1.00449	0.316227	0.432608
M16	Thrombocytes	49	0.736421	0.000272414	0.000761103	-0.00140932	1.62058	0.20301	0.300032
M16	Sex	49	0.736421	0.000272414	0.000761103	-0.00874525	31.1081	2.4405e-08	1.60375e-07	-0.0094024	39.3521	3.53873e-10	3.02849e-09
M16	Age	49	0.736421	0.000272414	0.000761103	0.00721499	20.8476	4.97323e-06	2.05635e-05	0.00663873	19.9791	7.82934e-06	3.2373e-05
M16	BMI	49	0.736421	0.000272414	0.000761103	-0.00388627	7.39833	0.00652845	0.0159781	-0.00277863	4.27509	0.038675	0.0790689
M16	Annual season	49	0.736421	0.000272414	0.000761103	0.00262457	24.5234	7.34119e-07	3.70077e-06	0.0028719	31.1242	2.42032e-08	1.61941e-07
M16	Time of sampling	49	0.736421	0.000272414	0.000761103	-0.00251872	7.99736	0.00468455	0.0119716	-0.000702309	0.683661	0.408329	0.533489
M16	Creatinine	49	0.736421	0.000272414	0.000761103	0.0042544	14.3761	0.000149689	0.000474876	0.00368147	11.9911	0.00053456	0.00164891
M16	Hemoglobin	49	0.736421	0.000272414	0.000761103	0.00836416	57.0631	4.22059e-14	5.75251e-13	0.00854562	67.5616	2.04206e-16	3.57846e-15
M16	Triglycerides	49	0.736421	0.000272414	0.000761103	-0.0010393	1.22432	0.268514	0.374292	-0.00253262	7.55029	0.00600004	0.0147201
M16	Albumin	49	0.736421	0.000272414	0.000761103	0.00458758	25.2693	4.98594e-07	2.62118e-06	0.004686	30.0886	4.12741e-08	2.61877e-07
M16	Uric acid	49	0.736421	0.000272414	0.000761103	0.00256711	4.67082	0.0306793	0.0634268	0.00203762	3.20842	0.0732604	0.133464
M16	hsCRP	49	0.736421	0.000272414	0.000761103	-0.00291697	15.9794	6.40352e-05	0.000222311	-0.00151038	4.45836	0.0347309	0.0726192
M17	Neutrophils	41	0.33231	0.000689509	0.00034317	-0.0150197	212.816	3.33834e-48	2.45702e-46
M17	Lymphocytes	41	0.33231	0.000689509	0.00034317	0.0115346	103.931	2.09512e-24	6.42503e-23
M17	Monocytes	41	0.33231	0.000689509	0.00034317	-0.00255061	4.98186	0.0256145	0.0546376
M17	Eosinophils	41	0.33231	0.000689509	0.00034317	0.00218592	3.43494	0.0638308	0.119668
M17	Thrombocytes	41	0.33231	0.000689509	0.00034317	-0.00046627	0.14972	0.698803	0.784023
M17	Sex	41	0.33231	0.000689509	0.00034317	0.00114161	0.74824	0.387034	0.508673	0.000233575	0.04117	0.83921	0.887441
M17	Age	41	0.33231	0.000689509	0.00034317	-0.0015503	1.38132	0.239876	0.344821	-0.000912679	0.682244	0.408815	0.533489
M17	BMI	41	0.33231	0.000689509	0.00034317	0.000430212	0.10976	0.740418	0.813983	0.00142072	1.69166	0.193382	0.292858
M17	Annual season	41	0.33231	0.000689509	0.00034317	0.000302092	0.127244	0.721307	0.804366	0.000994997	2.05815	0.151394	0.241531
M17	Time of sampling	41	0.33231	0.000689509	0.00034317	-0.00197598	2.91187	0.0879296	0.156319	-0.000283817	0.0848059	0.770887	0.834372
M17	Creatinine	41	0.33231	0.000689509	0.00034317	-0.000862318	0.515029	0.47297	0.594037	-0.00279913	7.72856	0.00543541	0.013607
M17	Hemoglobin	41	0.33231	0.000689509	0.00034317	-0.000779094	0.415979	0.51895	0.639663	-0.00132232	1.70239	0.191976	0.29193
M17	Triglycerides	41	0.33231	0.000689509	0.00034317	0.00631838	30.9199	2.68898e-08	1.73604e-07	0.00398979	17.5175	2.84669e-05	0.000104758
M17	Albumin	41	0.33231	0.000689509	0.00034317	0.000212312	0.0353233	0.85092	0.889598	-0.000595921	0.42288	0.515503	0.63025
M17	Uric acid	41	0.33231	0.000689509	0.00034317	0.000974259	0.626789	0.428536	0.551402	1.80871e-06	3.126e-06	0.998589	0.998589
M17	hsCRP	41	0.33231	0.000689509	0.00034317	-0.00415712	16.6243	4.55628e-05	0.000166011	-0.00105075	1.51825	0.217885	0.322014
M18	Neutrophils	38	0.745695	0.000262834	0.000770703	-0.00564169	51.4426	7.37218e-13	7.9793e-12
M18	Lymphocytes	38	0.745695	0.000262834	0.000770703	0.00912042	84.0334	4.86481e-20	1.11891e-18
M18	Monocytes	38	0.745695	0.000262834	0.000770703	-0.00418082	20.3157	6.5659e-06	2.65522e-05
M18	Eosinophils	38	0.745695	0.000262834	0.000770703	0.000510715	0.250942	0.616413	0.724728
M18	Thrombocytes	38	0.745695	0.000262834	0.000770703	-0.00179948	2.70925	0.0997676	0.169191
M18	Sex	38	0.745695	0.000262834	0.000770703	0.000862801	0.289507	0.590537	0.699897	-0.000872605	0.304331	0.58118	0.687698
M18	Age	38	0.745695	0.000262834	0.000770703	-0.00316986	3.9277	0.047497	0.0905641	-0.00102421	0.435894	0.509111	0.626598
M18	BMI	38	0.745695	0.000262834	0.000770703	0.00107599	0.565471	0.452064	0.576532	0.00130346	0.942221	0.331707	0.455479
M18	Annual season	38	0.745695	0.000262834	0.000770703	0.000248644	0.224034	0.635983	0.738303	0.000698533	2.05595	0.151613	0.241531
M18	Time of sampling	38	0.745695	0.000262834	0.000770703	0.0042893	23.354	1.34765e-06	6.61249e-06	0.00427381	26.4564	2.69555e-07	1.45877e-06
M18	Creatinine	38	0.745695	0.000262834	0.000770703	0.00271361	6.18506	0.0128833	0.0292659	0.00169735	2.82393	0.0928685	0.161206
M18	Hemoglobin	38	0.745695	0.000262834	0.000770703	-0.000971476	0.761908	0.382732	0.504822	-0.000615815	0.359774	0.548632	0.653387
M18	Triglycerides	38	0.745695	0.000262834	0.000770703	0.00194433	4.38935	0.036164	0.0728491	-0.000612003	0.478484	0.48911	0.608083
M18	Albumin	38	0.745695	0.000262834	0.000770703	0.00252832	7.8034	0.00521482	0.0130064	0.00249852	9.22919	0.00238187	0.00654126
M18	Uric acid	38	0.745695	0.000262834	0.000770703	0.000862978	0.543066	0.461165	0.583191	0.000438861	0.159168	0.689924	0.776563
M18	hsCRP	38	0.745695	0.000262834	0.000770703	-0.00402702	31.6067	1.88774e-08	1.28646e-07	-0.00230984	11.7463	0.000609639	0.00180925
M19	Neutrophils	33	0.455239	0.000562702	0.000470232	-0.00772436	56.8672	4.66265e-14	6.12806e-13
M19	Lymphocytes	33	0.455239	0.000562702	0.000470232	0.0104882	85.0078	2.97187e-20	7.29098e-19
M19	Monocytes	33	0.455239	0.000562702	0.000470232	-0.00748193	46.3337	9.97362e-12	9.65866e-11
M19	Eosinophils	33	0.455239	0.000562702	0.000470232	-0.000412611	0.1218	0.72709	0.805931
M19	Thrombocytes	33	0.455239	0.000562702	0.000470232	0.000494893	0.161291	0.687971	0.778994
M19	Sex	33	0.455239	0.000562702	0.000470232	0.00966234	50.4188	1.24196e-12	1.30583e-11	0.00666048	27.7845	1.35609e-07	7.92127e-07
M19	Age	33	0.455239	0.000562702	0.000470232	-0.00876785	40.9442	1.56634e-10	1.3405e-09	-0.00639244	27.6577	1.44797e-07	8.32582e-07
M19	BMI	33	0.455239	0.000562702	0.000470232	-0.00155439	1.28568	0.256845	0.362142	-0.000778845	0.419068	0.517402	0.630477
M19	Annual season	33	0.455239	0.000562702	0.000470232	0.000444362	0.335735	0.562302	0.678449	0.00133015	3.68606	0.0548692	0.107978
M19	Time of sampling	33	0.455239	0.000562702	0.000470232	-0.000844503	0.563719	0.452766	0.576532	-0.000953865	0.899747	0.34285	0.465827
M19	Creatinine	33	0.455239	0.000562702	0.000470232	-0.00812488	45.7974	1.31138e-11	1.23741e-10	-0.00875913	68.3875	1.34325e-16	2.47159e-15
M19	Hemoglobin	33	0.455239	0.000562702	0.000470232	-0.00626558	26.0968	3.24725e-07	1.78356e-06	-0.00514575	22.4047	2.20838e-06	1.05543e-05
M19	Triglycerides	33	0.455239	0.000562702	0.000470232	0.00315585	7.79786	0.00523082	0.0130064	0.00123602	1.46563	0.226036	0.32878
M19	Albumin	33	0.455239	0.000562702	0.000470232	-0.00338499	9.27077	0.00232839	0.00619563	-0.00375656	15.1292	0.000100396	0.000351131
M19	Uric acid	33	0.455239	0.000562702	0.000470232	-0.00296196	5.32054	0.0210755	0.0461654	-0.0028531	6.55334	0.0104688	0.0248549
M19	hsCRP	33	0.455239	0.000562702	0.000470232	-0.00410231	18.0125	2.19455e-05	8.24076e-05	-0.00143392	2.65321	0.103341	0.176062
M20	Neutrophils	21	0.650818	0.000360823	0.000672516	-0.00759684	73.4413	1.03672e-17	2.00795e-16
M20	Lymphocytes	21	0.650818	0.000360823	0.000672516	-0.00114352	1.06866	0.301249	0.418339
M20	Monocytes	21	0.650818	0.000360823	0.000672516	0.000103105	0.0099233	0.920649	0.933331
M20	Eosinophils	21	0.650818	0.000360823	0.000672516	0.0246083	701.93	1.13747e-154	4.18588e-152
M20	Thrombocytes	21	0.650818	0.000360823	0.000672516	0.000468768	0.158729	0.690329	0.779267
M20	Sex	21	0.650818	0.000360823	0.000672516	-0.00407173	6.9788	0.0082481	0.0199691	-0.000681003	0.718691	0.396574	0.526856
M20	Age	21	0.650818	0.000360823	0.000672516	0.00765464	25.3458	4.79205e-07	2.55576e-06	0.00246476	10.2654	0.00135549	0.00383709
M20	BMI	21	0.650818	0.000360823	0.000672516	-0.000380107	0.0692883	0.792376	0.852615	-0.00112248	2.19154	0.13877	0.226966
M20	Annual season	21	0.650818	0.000360823	0.000672516	-0.0024159	15.5974	7.83604e-05	0.000264556	-0.000804452	3.52381	0.0604934	0.118413
M20	Time of sampling	21	0.650818	0.000360823	0.000672516	-0.00468832	23.276	1.40343e-06	6.79555e-06	-0.0011194	3.16918	0.0750402	0.134706
M20	Creatinine	21	0.650818	0.000360823	0.000672516	0.00385707	10.8803	0.000971916	0.00270958	0.00218836	10.5472	0.00116364	0.00331952
M20	Hemoglobin	21	0.650818	0.000360823	0.000672516	0.00193416	2.6408	0.104151	0.175815	0.00099162	2.12033	0.145355	0.235642
M20	Triglycerides	21	0.650818	0.000360823	0.000672516	0.000792014	0.587096	0.443544	0.568726	-0.0027085	18.4209	1.77101e-05	6.71889e-05
M20	Albumin	21	0.650818	0.000360823	0.000672516	0.000461011	0.209636	0.647053	0.744111	0.000790719	1.72413	0.189163	0.288846
M20	Uric acid	21	0.650818	0.000360823	0.000672516	0.00445988	12.9161	0.000325769	0.000974658	0.000601082	0.744219	0.388313	0.519633
M20	hsCRP	21	0.650818	0.000360823	0.000672516	-0.00165636	4.03487	0.0445692	0.0858715	-0.000643761	1.39158	0.238139	0.343667
M21	Neutrophils	20	0.286808	0.000736432	0.000296153	0.0166075	268.667	2.21527e-60	2.71739e-58
M21	Lymphocytes	20	0.286808	0.000736432	0.000296153	-0.00862809	53.4349	2.6731e-13	3.279e-12
M21	Monocytes	20	0.286808	0.000736432	0.000296153	0.00883926	58.5716	1.96026e-14	3.00574e-13
M21	Eosinophils	20	0.286808	0.000736432	0.000296153	-0.00144353	1.50227	0.220322	0.320468
M21	Thrombocytes	20	0.286808	0.000736432	0.000296153	0.000160597	0.0179318	0.893474	0.909099
M21	Sex	20	0.286808	0.000736432	0.000296153	0.00402866	9.97382	0.00158782	0.00439337	0.00789651	49.3737	2.11559e-12	2.28982e-11
M21	Age	20	0.286808	0.000736432	0.000296153	0.000217584	0.0286617	0.865563	0.899794	-0.000938933	0.706708	0.400539	0.53021
M21	BMI	20	0.286808	0.000736432	0.000296153	0.00298902	5.365	0.0205448	0.0452724	0.000826715	0.560953	0.453876	0.577946
M21	Annual season	20	0.286808	0.000736432	0.000296153	-0.000196562	0.0502504	0.822628	0.864935	-0.000810902	1.36113	0.243341	0.349803
M21	Time of sampling	20	0.286808	0.000736432	0.000296153	0.00271734	5.28878	0.0214632	0.0467365	0.000175272	0.0326589	0.856589	0.901882
M21	Creatinine	20	0.286808	0.000736432	0.000296153	-0.00440371	13.6627	0.000218762	0.000670869	-0.00383544	14.4357	0.000145029	0.000494174
M21	Hemoglobin	20	0.286808	0.000736432	0.000296153	-0.00442748	13.6458	0.000220735	0.000671327	-0.00563591	31.1828	2.34837e-08	1.61721e-07
M21	Triglycerides	20	0.286808	0.000736432	0.000296153	-0.00174851	2.32713	0.127136	0.207622	0.000240814	0.0604813	0.805737	0.859453
M21	Albumin	20	0.286808	0.000736432	0.000296153	-0.00521295	21.1465	4.2547e-06	1.80899e-05	-0.00423596	21.3741	3.77848e-06	1.71664e-05
M21	Uric acid	20	0.286808	0.000736432	0.000296153	-0.00457251	14.0808	0.000175121	0.000550807	-0.00548588	29.0466	7.0658e-08	4.26265e-07
M21	hsCRP	20	0.286808	0.000736432	0.000296153	0.00920428	81.5387	1.71862e-19	3.7203e-18	0.00542323	40.9599	1.55387e-10	1.39469e-09
M22	Neutrophils	19	0.273809	0.000749835	0.000282724	0.00418695	15.1153	0.000101141	0.000335315
M22	Lymphocytes	19	0.273809	0.000749835	0.000282724	-0.00840814	52.4088	4.50693e-13	5.18297e-12
M22	Monocytes	19	0.273809	0.000749835	0.000282724	0.00563652	24.7848	6.41025e-07	3.27635e-06
M22	Eosinophils	19	0.273809	0.000749835	0.000282724	7.98896e-05	0.00468874	0.945408	0.950574
M22	Thrombocytes	19	0.273809	0.000749835	0.000282724	-0.00133513	1.25696	0.262228	0.36692
M22	Sex	19	0.273809	0.000749835	0.000282724	-0.000703576	0.304642	0.580987	0.691919	0.00312389	5.54511	0.0185323	0.0418399
M22	Age	19	0.273809	0.000749835	0.000282724	0.0018996	2.22729	0.135591	0.216007	-0.000505908	0.156763	0.692154	0.776563
M22	BMI	19	0.273809	0.000749835	0.000282724	0.000184467	0.020848	0.885194	0.907385	-0.000227239	0.0321181	0.857769	0.901882
M22	Annual season	19	0.273809	0.000749835	0.000282724	0.00100498	1.29422	0.255272	0.361724	0.000413399	0.247196	0.619057	0.718652
M22	Time of sampling	19	0.273809	0.000749835	0.000282724	0.00301038	6.30123	0.0120654	0.0277504	0.00333273	8.21842	0.00414673	0.0108227
M22	Creatinine	19	0.273809	0.000749835	0.000282724	0.0020648	3.03313	0.0815807	0.147165	0.00186503	2.50912	0.113189	0.189334
M22	Hemoglobin	19	0.273809	0.000749835	0.000282724	0.00122694	1.05206	0.305034	0.422001	-0.000200426	0.028575	0.865764	0.905117
M22	Triglycerides	19	0.273809	0.000749835	0.000282724	-0.00217508	3.6358	0.0565494	0.107269	-0.000678469	0.363189	0.546741	0.653248
M22	Albumin	19	0.273809	0.000749835	0.000282724	0.000961363	0.721235	0.395739	0.516426	0.0010088	0.882929	0.347401	0.470013
M22	Uric acid	19	0.273809	0.000749835	0.000282724	-0.00149792	1.52186	0.217339	0.317384	-0.00244647	4.23187	0.0396717	0.0806585
M22	hsCRP	19	0.273809	0.000749835	0.000282724	0.00585913	31.9008	1.62251e-08	1.14824e-07	0.00443371	19.4409	1.03763e-05	4.15051e-05
M23	Neutrophils	18	0.739296	0.000269444	0.00076408	0.00602224	57.9972	2.62494e-14	3.7153e-13
M23	Lymphocytes	18	0.739296	0.000269444	0.00076408	0.00142827	1.94324	0.163317	0.252524
M23	Monocytes	18	0.739296	0.000269444	0.00076408	0.00554176	35.819	2.16524e-09	1.66002e-08
M23	Eosinophils	18	0.739296	0.000269444	0.00076408	0.00068202	0.431955	0.511031	0.633197
M23	Thrombocytes	18	0.739296	0.000269444	0.00076408	0.00662782	35.2488	2.90156e-09	2.17913e-08
M23	Sex	18	0.739296	0.000269444	0.00076408	-0.00995013	40.4455	2.02175e-10	1.69091e-09	-0.0114404	51.9365	5.73254e-13	6.59242e-12
M23	Age	18	0.739296	0.000269444	0.00076408	0.00632733	15.7611	7.1864e-05	0.00024487	0.00690986	18.8635	1.40413e-05	5.43915e-05
M23	BMI	18	0.739296	0.000269444	0.00076408	0.0063572	20.0122	7.69497e-06	3.07799e-05	0.00538979	14.7977	0.000119681	0.000411612
M23	Annual season	18	0.739296	0.000269444	0.00076408	0.00125431	5.5763	0.0182052	0.0403584	0.00050059	0.932611	0.334185	0.457175
M23	Time of sampling	18	0.739296	0.000269444	0.00076408	-0.00194107	4.97706	0.0256856	0.0546376	-0.00319811	14.177	0.000166396	0.000556671
M23	Creatinine	18	0.739296	0.000269444	0.00076408	0.00103772	0.876713	0.349103	0.467164	0.00219243	4.17159	0.0411073	0.0824992
M23	Hemoglobin	18	0.739296	0.000269444	0.00076408	0.00471453	17.1859	3.38949e-05	0.000124733	0.004755	18.6097	1.60402e-05	6.14873e-05
M23	Triglycerides	18	0.739296	0.000269444	0.00076408	0.0024549	6.82344	0.0089969	0.0213734	0.00267787	8.20272	0.00418275	0.0108398
M23	Albumin	18	0.739296	0.000269444	0.00076408	-0.00267494	8.50169	0.00354817	0.00919525	-0.00245751	7.87138	0.00502234	0.012659
M23	Uric acid	18	0.739296	0.000269444	0.00076408	0.00212618	2.92335	0.0873065	0.155965	0.00322298	7.31439	0.00684044	0.0166707
M23	hsCRP	18	0.739296	0.000269444	0.00076408	0.00246535	11.4435	0.000717447	0.00204667	0.000969922	1.81775	0.177582	0.273431
