# Supplementary material for: Large-scale analysis of temporal gene expression variation in peripheral blood
Source: Nat Commun. 2026 May 29;17:6992. doi: 10.1038/s41467-026-73218-6 (PMC13392353; doi:10.1038/s41467-026-73218-6)
Supplement: Supplementary file 7 — Figure 1 source data [file 41467_2026_73218_MOESM7_ESM.xlsx]

## Sheet: Figure 1a
Between_principal_components	Variable	Canonical_correlation	Variance_percent
BPC1	Individual	1	28.594
BPC1	Cohort	0.164172	28.594
BPC1	BMI	0.0185036	28.594
BPC1	Age	0.0646286	28.594
BPC1	Annual season	0.094269	28.594
BPC1	Monocytes	0.0799765	28.594
BPC1	Neutrophils	0.181847	28.594
BPC1	Eosinophils	0.121553	28.594
BPC1	Sequencing Run	0.315706	28.594
BPC1	Sex	0.168893	28.594
BPC1	Time of sampling	0.0458405	28.594
BPC1	Lymphocytes	0.0277394	28.594
BPC2	Neutrophils	0.43345	8.444
BPC2	Lymphocytes	0.487562	8.444
BPC2	Individual	1	8.444
BPC2	Cohort	0.0659308	8.444
BPC2	BMI	0.054772	8.444
BPC2	Age	0.0707085	8.444
BPC2	Annual season	0.0947165	8.444
BPC2	Monocytes	0.0220301	8.444
BPC2	Time of sampling	0.0130303	8.444
BPC2	Eosinophils	0.134386	8.444
BPC2	Sequencing Run	0.0153211	8.444
BPC2	Sex	0.0637659	8.444
BPC3	Monocytes	0.0949377	5.077
BPC3	Neutrophils	0.239256	5.077
BPC3	Eosinophils	0.21083	5.077
BPC3	Lymphocytes	0.0347935	5.077
BPC3	Individual	1	5.077
BPC3	Cohort	0.0138046	5.077
BPC3	BMI	0.258062	5.077
BPC3	Age	0.12651	5.077
BPC3	Annual season	0.0985819	5.077
BPC3	Sex	0.080328	5.077
BPC3	Time of sampling	0.0135556	5.077
BPC3	Sequencing Run	0.0269776	5.077
BPC4	Neutrophils	0.286137	3.781
BPC4	Annual season	0.0741472	3.781
BPC4	Monocytes	0.271073	3.781
BPC4	Time of sampling	0.264094	3.781
BPC4	Eosinophils	0.16227	3.781
BPC4	Lymphocytes	0.141552	3.781
BPC4	Individual	1	3.781
BPC4	Cohort	0.052419	3.781
BPC4	BMI	0.0494286	3.781
BPC4	Age	0.510702	3.781
BPC4	Sequencing Run	0.00812477	3.781
BPC4	Sex	0.446064	3.781
BPC5	Monocytes	0.244081	2.965
BPC5	Neutrophils	0.120633	2.965
BPC5	Age	0.0489029	2.965
BPC5	Annual season	0.160514	2.965
BPC5	Sex	0.0994561	2.965
BPC5	Time of sampling	0.158774	2.965
BPC5	Eosinophils	0.0891628	2.965
BPC5	Lymphocytes	0.0132827	2.965
BPC5	Individual	1	2.965
BPC5	Cohort	0.0638076	2.965
BPC5	BMI	0.0308662	2.965
BPC5	Sequencing Run	0.192701	2.965
BPC6	BMI	0.0956052	2.52
BPC6	Annual season	0.149993	2.52
BPC6	Monocytes	0.0151532	2.52
BPC6	Neutrophils	0.0434199	2.52
BPC6	Age	0.0452181	2.52
BPC6	Sequencing Run	0.326245	2.52
BPC6	Sex	0.0842649	2.52
BPC6	Time of sampling	0.00783725	2.52
BPC6	Eosinophils	0.00666334	2.52
BPC6	Lymphocytes	0.0619649	2.52
BPC6	Individual	1	2.52
BPC6	Cohort	0.0550805	2.52

## Sheet: Figure 1b
Within_principal_components	Variable	Canonical_correlation	Variance_percent
WPC1	Individual	1.22922e-14	28.384
WPC1	Cohort	3.43871e-17	28.384
WPC1	BMI	0.0158742	28.384
WPC1	Age	3.44756e-17	28.384
WPC1	Annual season	0.142699	28.384
WPC1	Monocytes	0.0033322	28.384
WPC1	Neutrophils	0.0256325	28.384
WPC1	Eosinophils	0.0140131	28.384
WPC1	Sequencing Run	0.0023922	28.384
WPC1	Sex	2.58255e-16	28.384
WPC1	Time of sampling	0.0502346	28.384
WPC1	Lymphocytes	0.00545937	28.384
WPC2	Neutrophils	0.145305	9.956
WPC2	Lymphocytes	0.0678249	9.956
WPC2	Individual	1.07977e-14	9.956
WPC2	Cohort	1.24142e-16	9.956
WPC2	BMI	0.00601468	9.956
WPC2	Age	3.04275e-16	9.956
WPC2	Annual season	0.373902	9.956
WPC2	Monocytes	0.0183638	9.956
WPC2	Time of sampling	0.0127891	9.956
WPC2	Eosinophils	0.0576238	9.956
WPC2	Sequencing Run	8.99851e-05	9.956
WPC2	Sex	7.31601e-17	9.956
WPC3	Monocytes	0.139897	7.811
WPC3	Neutrophils	0.436379	7.811
WPC3	Eosinophils	0.0575522	7.811
WPC3	Lymphocytes	0.179005	7.811
WPC3	Individual	1.10725e-14	7.811
WPC3	Cohort	2.27882e-17	7.811
WPC3	BMI	0.00570171	7.811
WPC3	Age	1.23426e-16	7.811
WPC3	Annual season	0.0279089	7.811
WPC3	Sex	2.93087e-17	7.811
WPC3	Time of sampling	0.0338355	7.811
WPC3	Sequencing Run	0.000863065	7.811
WPC4	Neutrophils	0.120503	3.896
WPC4	Annual season	0.281566	3.896
WPC4	Monocytes	0.0709937	3.896
WPC4	Time of sampling	0.00654855	3.896
WPC4	Eosinophils	0.00272038	3.896
WPC4	Lymphocytes	0.0194359	3.896
WPC4	Individual	4.19513e-14	3.896
WPC4	Cohort	1.32142e-16	3.896
WPC4	BMI	0.0166461	3.896
WPC4	Age	2.34179e-16	3.896
WPC4	Sequencing Run	0.012114	3.896
WPC4	Sex	8.04111e-17	3.896
WPC5	Monocytes	0.0886164	2.725
WPC5	Neutrophils	0.103564	2.725
WPC5	Age	1.97143e-16	2.725
WPC5	Annual season	0.110891	2.725
WPC5	Sex	1.24093e-17	2.725
WPC5	Time of sampling	0.000356362	2.725
WPC5	Eosinophils	0.0108006	2.725
WPC5	Lymphocytes	0.0693447	2.725
WPC5	Individual	1.86413e-14	2.725
WPC5	Cohort	1.32065e-16	2.725
WPC5	BMI	0.00121482	2.725
WPC5	Sequencing Run	0.00539687	2.725
WPC6	BMI	0.0179345	1.99
WPC6	Annual season	0.241501	1.99
WPC6	Monocytes	0.0453807	1.99
WPC6	Neutrophils	0.131705	1.99
WPC6	Age	7.92136e-17	1.99
WPC6	Sequencing Run	0.00517972	1.99
WPC6	Sex	1.6746e-16	1.99
WPC6	Time of sampling	0.141875	1.99
WPC6	Eosinophils	0.0298027	1.99
WPC6	Lymphocytes	0.0579724	1.99
WPC6	Individual	1.99421e-14	1.99
WPC6	Cohort	1.77237e-16	1.99

## Sheet: Figure 1c
Sex	BPC1	BPC4
Female	-5.13448	-1.85049
Male	-10.7011	-4.87916
Female	-9.05987	-6.40902
Female	-0.0691721	4.91955
Female	20.0277	-2.26225
Female	31.3765	12.8085
Male	19.4442	-13.1239
Female	28.9838	-6.61293
Female	10.6542	9.99575
Female	19.1337	-5.49545
Female	14.2628	-1.02945
Female	-10.8459	8.89624
Female	-12.7862	7.87155
Female	16.3649	1.75962
Female	-12.2964	1.5452
Female	-2.24559	-4.60076
Female	38.3953	-2.71805
Female	32.7716	-7.85769
Male	10.6735	-15.9518
Male	44.7049	-3.73558
Female	18.801	10.3166
Male	38.3504	0.698696
Female	19.1486	8.83015
Male	-6.27247	11.8152
Male	27.1049	0.990847
Male	18.2268	11.2951
Female	5.69241	11.9143
Female	37.5017	14.2445
Male	-20.5898	-1.43695
Female	31.2713	3.50068
Female	49.9976	3.38007
Male	22.5594	-7.64873
Female	-1.73168	0.652148
Male	32.9111	3.93228
Female	7.15344	2.3395
Female	47.8421	14.8049
Female	13.3782	18.8078
Female	11.1944	10.5225
Male	32.0096	3.76242
Male	28.4219	1.6167
Female	35.5166	10.9361
Male	43.6024	-4.07613
Female	21.15	1.42984
Male	-16.1784	-2.81084
Male	31.0853	4.68338
Female	10.9236	3.0096
Male	-5.02666	-6.63106
Female	45.6124	10.2572
Female	56.4729	6.62524
Female	-14.6196	3.94234
Female	1.48437	5.50761
Male	20.4013	-7.46053
Female	27.8667	-8.48005
Male	5.63348	-6.44615
Female	23.3426	11.6226
Female	9.88521	4.45202
Male	44.9337	3.39709
Female	48.4879	-16.1359
Female	19.7174	1.34694
Female	17.1483	11.6458
Female	-9.04947	1.87679
Female	-0.276354	14.4577
Female	-2.00599	21.5635
Female	-15.0327	-5.48836
Female	-18.7209	13.3239
Female	12.6691	14.1374
Male	11.4706	1.23521
Male	-3.1701	-6.33191
Female	-36.2037	14.3789
Female	-4.18652	-3.01462
Male	40.6868	-14.8418
Female	-13.9179	11.322
Female	-17.6621	-4.77396
Female	-4.80639	-2.39226
Male	8.14006	-1.55691
Female	-26.9239	-1.52865
Male	-23.2769	-6.45263
Male	0.988306	12.4972
Male	-17.4578	-16.9532
Female	-18.5801	5.10303
Male	29.9757	-8.46899
Female	-10.8683	3.93338
Male	71.0247	-2.13173
Female	-25.797	-7.05189
Female	-20.3222	4.54578
Female	-21.0272	-17.9882
Female	-12.9957	4.37393
Female	2.83699	15.5387
Male	15.473	-10.0775
Female	-8.53996	-1.1124
Female	-17.2035	-9.54914
Female	-49.7511	6.67582
Male	-0.636583	-4.28255
Female	-18.7052	9.37468
Male	12.0589	3.72624
Male	15.7983	-1.79134
Female	-25.3605	2.25782
Female	-39.9278	4.24716
Female	8.60928	-2.45455
Female	-14.9569	7.45498
Female	-7.81002	-4.58131
Female	-13.5005	5.63067
Female	-27.9079	8.21707
Female	1.81158	1.18278
Male	-1.02455	6.76362
Female	24.8452	6.80134
Female	-1.23367	-3.32616
Female	-40.2997	-8.86068
Female	-15.4908	-9.92099
Female	-12.675	-5.52907
Male	19.5054	7.45122
Male	24.5748	0.216964
Male	-11.8187	-3.06584
Female	-3.78344	4.01812
Female	24.6964	11.1629
Female	-0.912876	6.62049
Male	8.10259	-5.62389
Male	-7.40757	-17.4439
Male	7.0373	-6.86024
Male	21.5106	-4.4702
Female	-1.64309	0.97414
Female	14.1694	4.30747
Female	10.3329	-0.0078756
Female	5.97283	0.823079
Female	7.89703	5.03861
Male	39.1389	-25.7196
Female	7.78913	-5.12024
Female	21.4423	2.02606
Female	12.2408	10.5807
Female	10.6978	11.0795
Female	7.40464	15.5691
Male	-4.78368	-7.40825
Female	46.5343	0.832818
Male	3.00549	-13.6044
Male	22.6827	-22.2302
Female	38.9411	16.0136
Male	42.8972	1.95135
Female	-2.57451	3.44968
Female	12.9933	3.86681
Female	17.1992	2.14392
Female	7.04023	-3.76081
Female	-10.8204	-12.2814
Female	6.6372	10.2402
Female	0.171611	-2.86639
Male	20.2711	-7.2947
Female	4.68561	-0.760457
Female	33.5059	10.4338
Male	68.9399	-6.07562
Male	25.2341	-5.90717
Male	14.02	-5.08374
Female	-5.26314	11.4249
Male	36.9372	-7.97445
Female	0.301569	-2.23664
Female	31.3607	2.71959
Male	22.2156	-10.2918
Female	14.3163	10.8414
Female	23.8656	14.3698
Male	-21.7225	3.21487
Male	4.29882	-6.60062
Female	-1.28568	6.45174
Female	22.0366	9.38339
Male	47.8818	4.61222
Female	12.3929	22.337
Male	-13.0398	4.57352
Female	32.1373	2.14847
Female	3.45464	-13.664
Male	44.3298	-8.62239
Male	27.4777	-5.61697
Female	21.3447	6.96489
Female	15.8559	5.85099
Male	4.00377	2.21614
Female	-22.9117	5.45971
Male	4.98804	-8.50472
Female	-22.0435	-0.989425
Male	-13.3206	-8.78211
Female	-6.11725	13.6569
Female	-37.2023	-9.25538
Female	10.1402	0.721127
Female	42.3686	-3.212
Female	8.24505	7.36255
Male	-3.64965	-5.20737
Female	-2.65267	5.9615
Female	-21.912	3.06257
Male	41.2954	5.71943
Female	-17.9792	7.94409
Female	-0.784348	10.8
Female	16.7606	3.97721
Female	-20.4414	-4.05068
Female	-12.2362	3.24654
Male	13.9431	-0.324621
Male	-14.4639	-0.837049
Female	-42.3287	0.723895
Male	-17.037	-5.41035
Female	-4.27631	5.53182
Female	3.08967	6.49885
Female	-11.0099	0.639121
Female	-20.0718	-7.38717
Male	-21.8081	-16.0223
Female	-13.754	6.01345
Male	-43.0104	-7.42578
Male	14.5944	-11.579
Female	-22.0534	-4.93593
Female	-20.983	0.598608
Female	-32.7872	9.64665
Male	-12.3419	0.175963
Female	-4.97004	-10.5919
Female	-44.4167	-0.109859
Female	-54.4927	-2.06077
Female	-40.6132	13.6259
Female	-48.4874	0.0226488
Female	-8.7243	7.69678
Female	-62.173	17.9656
Female	-27.2872	-6.89085
Female	-3.7578	2.10568
Female	-17.0062	-2.04708
Female	-6.78374	0.571471
Male	3.46038	2.90969
Male	-34.5112	-5.90731
Female	13.0447	2.28468
Female	-17.8902	0.575368
Female	17.4779	0.0217434
Male	21.4021	-10.5413
Female	-31.2848	-8.68265
Female	14.7491	6.8149
Female	-9.31252	1.65724
Female	-9.95842	2.73859
Female	19.8516	10.3832
Female	11.7879	6.04049
Male	9.47357	-6.60329
Female	-0.798882	8.98688
Female	-4.13558	-0.613203
Male	-14.9481	-2.84468
Female	20.7171	-5.62614
Female	-15.1426	1.98679
Female	-3.52652	14.4105
Female	-20.6035	-10.3768
Female	3.2064	0.751357
Female	3.29758	-0.910258
Male	3.66693	-21.8833
Female	-26.6221	-0.448918
Female	-8.78909	7.9056
Female	0.926013	-4.43145
Female	-6.92218	6.58558
Female	4.53968	4.13443
Female	-17.6737	-8.90882
Female	-13.3074	5.80901
Male	-18.9367	4.18614
Female	4.32722	-3.84805
Male	-13.942	-7.02844
Male	3.06367	-2.93066
Male	14.6059	-11.198
Female	10.5195	-18.9427
Male	1.33474	-6.65195
Female	-4.50486	-3.57505
Male	-14.0006	-10.6746
Female	4.18165	-2.98162
Female	16.8827	3.41833
Female	3.07414	2.18509
Male	-31.9401	10.6619
Male	33.3913	-8.07004
Female	-33.8112	3.21153
Female	-16.7089	12.5498
Male	5.21996	-5.21119
Female	-10.5137	10.141
Male	-14.4467	-6.13586
Female	14.377	-0.980227
Female	-3.83057	8.9656
Male	-14.1546	2.63216
Female	-7.88255	-9.62951
Female	-37.9505	3.35326
Male	-22.0099	-2.57599
Male	7.56426	-5.47961
Male	-45.1523	-0.649532
Female	-20.3863	-6.2109
Female	-42.5765	-3.69317
Male	2.27932	-8.79288
Male	-11.0474	-3.83767
Female	-3.65367	-2.38784
Female	-4.21993	-12.7124
Female	34.2095	1.44993
Female	2.82553	7.46167
Male	-11.4172	-10.4841
Female	14.3667	6.30249
Female	-10.6161	2.66115
Male	-19.276	-2.96079
Male	11.9253	-7.84562
Female	6.01343	7.83668
Male	-10.996	-5.11376
Female	-46.9185	3.4731
Male	-20.8831	-9.07208
Female	-36.3477	1.99962
Female	-42.1769	19.8279
Female	-10.8777	-1.86193
Female	-17.903	-3.80703
Female	1.29821	-9.44725
Male	-33.6069	-2.1941
Male	-5.11995	-2.55495
Male	3.75968	-27.6387
Male	-30.1423	-3.61631
Male	-1.884	-2.53327
Female	-0.92486	-6.29677
Male	-21.6076	-3.71046
Male	-4.86265	-10.3345
Male	16.4799	-15.2425
Female	-12.9482	2.70256
Female	15.9809	4.1221
Male	-3.21018	-9.83006
Male	-24.3536	-2.64785
Female	-11.3137	4.5569
Female	-17.8851	-5.58072
Female	-0.215034	-2.23343
Female	-24.3566	-1.63722
Male	23.9923	-8.16519
Male	-32.5781	-16.718
Male	-1.33332	-13.3743
Female	-24.0685	-8.82179
Female	-12.3078	-2.62467
Female	-52.4789	6.97282
Female	-34.8438	9.12379
Male	-2.23298	-12.2513
Female	-20.1291	2.81267
Female	-16.0013	12.225
Female	-40.5193	4.08122
Female	-38.1809	-6.31534
Female	-21.6453	-7.53025
Male	-4.10592	-13.9083
Female	-10.4532	4.32977
Female	0.393264	8.66495
Female	-29.4829	3.23288
Male	-10.2209	-9.21631
Female	-12.399	3.81014
Female	23.833	-3.72506
Female	-22.6922	6.31808

## Sheet: Figure 1d
Annual_season	WPC1	WPC2
Winter	-19.4194	7.57749
Winter	-42.4503	-28.0401
Winter	-11.0622	-12.9278
Winter	-29.1164	-3.39945
Winter	4.42716	-1.09303
Winter	-27.7443	-12.6222
Winter	15.0227	2.98746
Winter	-31.6513	-1.80951
Winter	6.73599	-3.69473
Winter	12.1934	-8.75416
Winter	12.3485	-13.6995
Winter	-41.5754	0.247898
Winter	4.26962	-13.2161
Winter	12.2996	-8.74521
Winter	-12.132	-1.31356
Winter	11.8123	-2.80939
Winter	15.7044	0.350322
Winter	10.9464	2.31984
Winter	-5.52853	-14.9701
Winter	15.7709	-5.50337
Winter	-9.98877	-13.609
Winter	-3.04676	-12.3031
Winter	15.9983	-2.35686
Winter	27.9067	-1.32707
Summer	-12.3217	-1.76943
Summer	-4.62544	10.9862
Summer	0.24642	-1.65249
Summer	-0.562572	2.31096
Summer	-32.3103	7.18236
Spring	-42.7395	-2.8717
Spring	-4.11946	-8.35622
Spring	-9.15569	0.254259
Spring	6.22241	3.72406
Spring	15.1235	-4.23096
Spring	-13.8324	-7.3656
Spring	-0.978861	-11.9406
Spring	-15.7559	-4.99064
Spring	1.24935	-0.570159
Spring	-10.1193	-4.21254
Spring	-19.2513	-3.8505
Spring	-25.4728	-5.78498
Spring	-33.8068	-3.96039
Spring	-49.4823	-1.22639
Spring	-36.0343	-3.79816
Spring	6.6752	14.8972
Spring	4.44511e-17	-5.34118e-18
Spring	-0.0600169	-5.65291
Spring	4.42706	0.239095
Spring	-0.465477	14.2011
Spring	26.5231	-3.73063
Spring	-5.28258	9.67553
Spring	15.4351	-2.20865
Spring	25.3444	20.3085
Spring	-16.9477	-1.24752
Spring	21.8125	14.8892
Autumn	2.92229	1.15157
Autumn	23.7086	2.32052
Autumn	-4.28979	-4.00853
Autumn	6.52196	-11.5319
Autumn	-12.5006	-1.74986
Summer	-1.19036	4.37813
Summer	-3.30316	3.52221
Summer	14.5264	3.46514
Summer	17.1059	7.73166
Summer	-2.65659	2.55513
Summer	29.1164	3.39945
Summer	35.7708	10.1657
Summer	26.4519	3.98306
Summer	-10.4218	-10.0259
Summer	3.51224	-1.89801
Summer	29.3796	5.05342
Summer	21.5755	2.55347
Summer	42.7395	2.8717
Summer	-7.10366	-3.84686
Summer	-15.0194	14.2975
Summer	8.73943	14.1792
Summer	-6.67597	9.34764
Summer	-18.9748	-6.15197
Summer	3.56242	13.7448
Summer	-8.69668	12.977
Summer	20.2634	9.30153
Summer	-16.284	0.0808944
Summer	37.8636	16.8347
Summer	30.3136	16.7783
Summer	-18.5709	9.97544
Summer	16.9477	1.24752
Winter	4.04337	5.66103
Winter	13.0632	-0.561097
Winter	1.70314	-12.1378
Winter	25.7883	4.34954
Winter	-11.3869	-0.551093
Winter	-16.1382	-7.84411
Winter	6.04303	-17.3274
Winter	-0.500706	-9.74121
Winter	-9.57658	-8.74665
Winter	12.5314	-8.35794
Winter	2.41445	-20.7784
Winter	-17.3381	-24.4344
Winter	-6.62603	0.330775
Winter	3.44782	-14.6787
Winter	11.7198	1.20366
Winter	13.3505	-9.02518
Winter	16.939	-7.40266
Winter	-8.13153	2.76157
Winter	-3.19665	-3.02582
Winter	11.8864	-2.79065
Winter	-12.3132	-7.59653
Winter	11.8454	-4.70647
Winter	30.4388	8.95353
Winter	-4.46234	-12.7784
Winter	17.2813	-20.251
Winter	21.3136	-0.917752
Winter	10.763	1.17454
Winter	25.9435	-5.33214
Winter	18.1435	0.664642
Winter	22.0551	8.28449
Winter	21.1741	-10.8433
Winter	33.5517	-9.25875
Winter	-5.48514	-0.594146
Winter	4.48171	-9.69426
Summer	1.32547	0.185078
Summer	9.25908	1.61222
Summer	26.9363	8.58425
Spring	-18.6214	-0.238929
Spring	-25.9852	3.59035
Spring	0.937784	-18.8307
Spring	-43.4705	9.60318
Spring	0.630795	-16.014
Spring	-31.5182	-10.1275
Spring	-13.5878	-4.93553
Spring	-6.11089	11.1051
Spring	-20.0419	-2.9974
Spring	-10.763	-1.17454
Spring	13.3496	1.13974
Spring	30.3929	7.51225
Spring	5.48514	0.594146
Spring	-2.80539	6.93623
Spring	-12.3523	-11.303
Spring	-41.1146	2.20235
Spring	-5.58441	-9.25203
Spring	-4.27312	-1.01075
Spring	9.01976	11.0652
Spring	-10.6013	-3.54484
Spring	8.13153	-2.76157
Spring	-27.7943	17.6597
Spring	0.879566	-4.01595
Spring	-29.606	13.5937
Spring	5.42218	17.7632
Spring	-2.21912	21.7729
Spring	16.259	3.73647
Spring	6.13744	-3.15052
Spring	-11.7198	-1.20366
Autumn	-7.40563	-6.61551
Autumn	-1.32547	-0.185078
Autumn	-15.4767	1.41962
Summer	-5.79115	10.6383
Summer	1.07942	1.17396
Summer	-9.72597	1.42171
Summer	16.7845	7.96136
Summer	-2.01318	-5.28709
Summer	15.1711	3.12979
Summer	12.2104	8.92125
Summer	2.78855	6.70437
Summer	-0.195333	-0.994505
Summer	6.73498	3.02957
Summer	9.91877	-0.344428
Summer	4.05297	7.38802
Summer	-0.95984	-4.98483
Summer	-7.5723	5.71722
Summer	0.556819	-2.31852
Summer	-17.8185	11.4186
Summer	-23.4187	23.4015
Summer	6.6116	-1.36386
Summer	-4.07862	30.6927
Summer	16.2555	-4.56856
Summer	19.9422	13.737
Summer	1.0791	20.6979
Summer	6.62027	-6.81643
Summer	-5.41949	28.525
Summer	-18.0797	0.0842777
Winter	-1.85344	5.00329
Winter	-11.4596	-10.0039
Winter	-27.7748	-17.8907
Winter	-25.6138	-13.8425
Winter	-7.37006	-8.00196
Winter	-13.9766	-11.255
Winter	32.4602	-18.9847
Winter	-8.72043	-4.04528
Winter	34.1597	-2.48312
Winter	5.80038	0.456617
Winter	-7.51252	-17.334
Winter	1.9264	-10.5885
Winter	-43.1889	5.47141
Winter	-15.8091	-17.5456
Winter	-1.27149	-6.36294
Winter	-5.29426	-7.16598
Winter	9.08778	-23.0362
Winter	-17.8063	-5.26257
Winter	27.3939	8.02257
Winter	38.0012	9.83295
Winter	17.1755	-2.47217
Summer	14.0379	2.45625
Summer	16.1724	8.24412
Summer	-9.90067	5.08715
Summer	22.9993	11.6395
Summer	32.1406	18.7655
Summer	-3.08142	-12.8719
Summer	20.2945	-6.4515
Summer	8.59796	-1.80464
Summer	-0.247808	9.68362
Summer	-1.9732	21.9759
Winter	2.1781	2.43271
Winter	29.096	-11.0764
Winter	-1.76716	-11.4168
Spring	-45.8747	11.4429
Spring	6.9253	-4.03117
Spring	-13.1658	-5.91392
Spring	6.62101	-1.39398
Spring	14.8461	1.5615
Spring	-24.1916	-2.5287
Spring	-21.0972	-12.2578
Spring	0.650339	-10.7161
Spring	11.9924	7.82348
Spring	-3.39315	-12.5357
Spring	-26.8641	-3.98102
Spring	16.88	10.2534
Spring	43.1889	-5.47141
Spring	6.02618	3.18519
Spring	-8.69474	7.61969
Spring	21.6662	6.48441
Spring	-13.9383	8.28351
Spring	19.1389	-3.84776
Spring	13.8195	-4.3542
Spring	11.0892	10.1625
Spring	0.118519	8.82758
Autumn	-9.81391	-17.6188
Autumn	5.96504	-3.90985
Autumn	-0.369932	-3.0573
Autumn	9.78539	-2.34066
Autumn	14.3203	3.46308
Autumn	39.8267	22.7855
Autumn	9.80433	17.9986
Autumn	-20.2945	6.4515
Autumn	-22.9993	-11.6395
Autumn	-20.1778	-8.45724
Summer	7.35554	12.649
Summer	54.6389	21.8718
Summer	-9.81769	-3.7996
Summer	-9.36746	7.08059
Summer	-21.0653	14.4363
Summer	15.2968	11.8012
Summer	20.5358	13.9159
Summer	-2.1781	-2.43271
Summer	-5.15815	15.448
Summer	10.7677	12.281
Summer	-24.0007	4.51317
Summer	-13.8096	-7.30425
Summer	3.8167	9.72213
Summer	-10.83	8.46411
Summer	-30.995	6.82637
Summer	-32.5787	10.1571
Summer	-20.4012	3.45675
Summer	-34.8101	13.1992
Summer	-3.85987	-1.22185
Summer	4.85054	14.7527
Summer	2.69425	0.860096
Winter	-11.9628	-10.3083
Winter	2.34313	-18.9186
Winter	-53.8646	-25.2417
Winter	-6.72291	-5.12676
Winter	-4.41967	-8.55023
Winter	-5.71723	-5.77377
Winter	-6.35844	9.37469
Winter	-18.3834	4.1453
Winter	22.8104	1.79898
Winter	8.65472	1.95538
Winter	-13.5581	-9.00706
Winter	1.09413	8.64835
Winter	-10.7955	-18.1157
Winter	-23.4402	-11.9127
Winter	19.5413	0.109781
Winter	29.2506	7.36739
Winter	15.4516	-7.34439
Winter	2.22969	5.74082
Winter	-29.2171	-15.2393
Winter	-5.23206	-5.28901
Winter	4.27867	-3.43355
Winter	7.6411	-8.96066
Winter	-2.21894	8.98942
Winter	-20.3405	4.00841
Winter	5.00977	-1.03186
Winter	16.5629	-2.56155
Winter	5.57482	-2.25919
Winter	1.98268	-12.9674
Winter	-5.82941	-4.50143
Winter	4.73561	1.92292
Winter	-24.0237	-8.66038
Winter	-18.3461	0.677344
Winter	11.4179	3.09531
Summer	9.9694	-1.22682
Summer	31.6511	22.0593
Summer	3.5827	11.5206
Summer	4.73319	-2.70337
Summer	-13.3739	-10.7521
Winter	-0.929432	-5.34055
Spring	2.23032	12.749
Winter	-0.518869	5.20247
Spring	-5.00977	1.03186
Spring	-13.2926	5.99875
Spring	0.206838	2.18462
Spring	6.57688	8.86961
Spring	-6.69096	1.761
Spring	-19.6818	3.6929
Spring	24.5863	0.914418
Spring	29.7565	14.8037
Spring	11.0647	7.49718
Spring	5.48086	1.12054
Spring	9.29261	-5.20492
Spring	-3.4189	-2.93318
Spring	0.491707	-4.99655
Spring	-3.10712	-16.9792
Spring	17.4246	1.2639
Spring	-22.4633	0.545152
Spring	5.21009	-9.68073
Spring	0.929432	5.34055
Spring	26.5621	-6.98195
Spring	15.1395	7.11157
Spring	1.21451	12.6792
Spring	-25.1788	14.7309
Spring	0.979488	5.39776
Spring	-24.549	-1.53147
Autumn	-25.9681	-23.5967
Autumn	-4.73319	2.70337
Autumn	-19.0034	1.37262
Autumn	12.0271	-8.64641
Autumn	-0.422792	3.69099
Summer	-33.9875	1.29765
Summer	-5.95012	-14.6021
Summer	-4.24578	-4.92283
Summer	16.9079	10.4921
Summer	-4.48551	1.24893
Summer	12.5786	3.6093
Summer	-8.13585	-7.15784
Summer	14.0776	8.12778
Summer	38.0279	-4.37024
Summer	1.18922	-2.80764
Summer	0.0219702	14.9697
Summer	21.2099	-0.836362
Summer	-26.1435	9.61182
Summer	-16.1195	-3.55998
Summer	-5.73288	-6.14333
Summer	2.92199	-0.654933
Summer	-7.67102	-17.518
Summer	-26.5163	-0.152786
Summer	23.1961	-1.76342
Summer	-20.7105	2.10962
Summer	24.0881	12.117
Summer	-20.7326	11.4834
Summer	1.72724	-3.99287
Summer	-11.0557	1.13865
Winter	-9.54661	-2.46417
Winter	-15.6098	-2.87423
Winter	-12.6477	-23.432
Winter	39.342	34.3488
Winter	6.35558	-2.64479
Winter	12.6372	-7.80401
Winter	5.47804	-26.207
Winter	6.38111	-24.0686
Winter	-2.38256	-14.0331
Winter	-20.2444	3.38872
Winter	21.4493	3.1198
Winter	11.7055	1.2965
Winter	7.85736	-3.83848
Winter	26.0479	3.71852
Winter	-1.41789	8.35572
Winter	8.00451	-5.60242
Winter	-6.26823	-0.236813
Winter	23.7901	-33.7433
Winter	21.6407	-7.66371
Winter	-29.5844	-8.51983
Winter	-5.04607	-7.44581
Winter	-27.4074	-5.95087
Winter	13.5131	-21.7596
Winter	-1.98076	-1.91692
Winter	8.71282	-0.234009
Winter	-0.697188	1.4521
Winter	15.7769	21.4525
Winter	7.68715	-5.77978
Winter	-4.81003	5.2585
Winter	7.15823	0.93735
Winter	-0.93184	-7.21777
Winter	24.5748	-2.08011
Summer	19.404	17.6211
Summer	25.8197	14.7042
Summer	6.31358	-4.07416
Spring	-12.4939	-7.36559
Spring	-18.8224	-24.3839
Spring	-7.08903	1.71314
Spring	6.28377	-2.16837
Spring	12.9587	9.62005
Spring	-6.82315	-4.49982
Spring	11.5671	2.6283
Spring	1.17633	10.2335
Spring	-3.90025	-2.05894
Spring	15.9075	5.8351
Spring	10.333	2.3737
Spring	-2.26097	-2.18804
Spring	-0.83138	-2.02461
Spring	-0.55429	13.9704
Spring	16.973	-2.87869
Spring	-2.89549	-6.03197
Spring	-2.82604	1.27875
Spring	20.0028	1.82493
Spring	7.9782	1.62262
Spring	11.4281	-4.57676
Spring	-20.3595	31.9936
Spring	-7.15823	-0.93735
Spring	-2.60831	-8.90777
Spring	1.7489	3.2691
Spring	-26.0479	-3.71852
Spring	-45.4635	4.01815
Spring	30.1998	10.9939
Spring	3.59951	8.41551
Autumn	12.6434	-8.9918
Autumn	18.5885	6.65886
Autumn	-2.42545	-7.58927
Summer	-11.604	-2.81308
Summer	1.52857	0.572509
Summer	-4.86111	4.50102
Summer	-7.95046	11.6594
Summer	-4.30301	4.08529
Summer	8.81633	1.18804
Summer	5.60036	-6.52462
Summer	-5.54818	6.09087
Summer	45.4635	-4.01815
Summer	4.02619	0.552054
Summer	4.81003	-5.2585
Summer	-6.65437	15.9736
Summer	-14.3593	22.4459
Summer	-4.09461	4.83283
Summer	3.04555	2.93147
Summer	-3.43068	1.74967
Summer	11.5	0.115771
Summer	-17.7405	9.72265
Summer	-5.81733	6.26598
Summer	-38.4224	-0.241109
Summer	-27.8602	2.01355
Summer	16.6256	-1.10022
Summer	-17.7516	6.57993
Summer	-43.7129	10.7657
Summer	0.788355	6.06909
Summer	-10.6353	4.58947
Summer	4.51933	-3.03229
Winter	-24.902	-2.5847
Winter	-23.3942	-7.11495
Winter	-32.0474	-8.62928
Winter	-3.54281	-8.93598
Winter	3.28632	-0.721639
Winter	0.854845	-12.1869
Winter	0.359943	-24.3262
Winter	-12.266	-8.24231
Winter	-4.44771	-16.5592
Winter	14.9904	7.2168
Winter	9.3157	-22.105
Winter	6.32237	-12.1552
Winter	4.96661	-12.2746
Winter	-0.335525	3.55892
Winter	15.6778	-53.2157
Winter	8.68582	-6.66559
Winter	14.4833	-0.0842464
Winter	-27.3502	-14.1003
Winter	-5.55831	-11.6447
Winter	-2.06565	-4.0189
Winter	-6.14905	0.062977
Winter	24.511	-6.42978
Winter	-2.8216	-7.21911
Winter	14.3856	-8.84792
Winter	-1.13783	1.39455
Winter	15.0023	3.1935
Winter	-2.94738	-13.8584
Winter	40.0192	2.3158
Winter	0.628708	-5.60177
Winter	0.492058	-5.21002
Winter	45.8455	50.5194
Summer	9.32891	5.39737
Summer	27.6152	0.191662
Summer	26.8041	-2.19705
Summer	-3.52384	13.6878
Spring	-17.1668	-21.0032
Spring	-3.52226	-12.4123
Spring	10.4868	14.4766
Spring	-16.2526	14.809
Spring	16.0086	-2.65689
Spring	10.2181	40.4685
Spring	12.3913	5.84132
Spring	-5.78284	-14.4565
Spring	-1.42852	-3.82102
Spring	1.38828	7.68322
Spring	-67.2215	2.44419
Spring	12.307	-13.422
Spring	-5.38607	-9.70305
Spring	17.7218	-9.57144
Spring	-2.67522	10.4415
Spring	-26.4016	4.40798
Spring	-14.3056	20.5402
Spring	-7.6542	7.35802
Spring	-40.3211	7.49273
Spring	9.3008	12.9371
Spring	29.2294	8.25584
Spring	4.42626	9.70824
Spring	2.17031	-4.74852
Spring	17.9427	1.40914
Spring	-14.4833	0.0842464
Spring	-22.3059	7.24073
Spring	18.3925	5.67873
Spring	1.36358	15.3099
Autumn	7.94729	-4.97385
Autumn	-54.997	-4.51992
Autumn	-0.838203	0.997181
Autumn	-9.32891	-5.39737
Summer	-6.4792	-5.71799
Summer	2.15453	1.25276
Summer	15.8101	-1.06295
Summer	-9.85959	2.59392
Summer	16.8634	-0.376282
Summer	-1.8578	4.54265
Summer	-29.5893	16.0704
Summer	19.1999	-0.950585
Summer	8.23354	1.20321
Summer	-8.49267	16.9037
Summer	13.4508	-8.35333
Summer	-11.9714	9.86304
Summer	-22.9093	10.8654
Summer	-10.6793	6.79509
Summer	-7.34814	-10.5515
Summer	-25.8959	12.7472
Summer	-5.05497	-4.10647
Summer	6.5239	8.30851
Summer	27.2023	-4.75999
Summer	-5.45577	17.8138
Summer	-11.4682	5.19555
Summer	5.29078	19.6665
Summer	-16.3268	-1.65983
Summer	17.7158	2.2576
Summer	-28.6787	-29.5163
Summer	-7.94354	10.7179
Summer	7.92025	1.60718
Winter	-4.42345	-8.71393
Winter	28.1929	6.71697
Winter	-26.777	-1.18884
Winter	16.2944	-1.90217
Winter	-9.4657	-15.4191
Winter	17.1593	-4.72015
Winter	4.52367	-12.5621
Winter	30.3907	-11.3813
Winter	9.84063	-9.97395
Winter	-14.3573	-7.72184
Winter	14.7434	-11.9798
Winter	-2.41766	-5.5959
Winter	9.28733	-1.43488
Winter	12.0905	10.2261
Winter	19.8997	-10.8538
Winter	20.2782	-12.1533
Winter	14.2192	-10.5881
Winter	6.63745	-0.592875
Winter	57.9723	19.3165
Winter	-8.53243	-9.77566
Winter	-6.87516	-5.38648
Winter	-12.1399	8.8835
Winter	18.5906	-5.59343
Winter	-12.8514	-16.1598
Winter	0.0328637	-3.71354
Winter	-0.00924581	-9.84846
Winter	1.76566	-12.5508
Winter	6.63049	-9.78639
Winter	11.8647	-6.16441
Winter	2.45469	-19.4482
Winter	6.5483	-3.84318
Winter	13.6229	9.23796
Summer	8.87957	-0.194696
Summer	2.49782	4.61521
Spring	-9.957	12.645
Spring	-21.1011	7.46118
Spring	22.1987	3.68784
Spring	-18.2212	-5.19795
Spring	12.228	-3.61785
Spring	7.73632	-15.5597
Spring	-8.17286	-1.35365
Spring	-3.12406	-0.450323
Spring	18.4591	8.57393
Spring	0.720266	5.67959
Spring	7.30241	-6.66952
Spring	-21.3136	0.917752
Spring	15.7521	0.69314
Spring	-18.5906	5.59343
Spring	-3.31935	-1.74269
Spring	-8.29643	9.17974
Spring	2.60208	-4.45566
Spring	7.15871	-3.84353
Spring	11.5515	1.92196
Spring	20.3888	11.285
Spring	4.40209	-7.64471
Spring	21.783	-5.9763
Spring	-11.2628	8.67155
Spring	-6.63049	9.78639
Spring	19.3388	2.31099
Spring	19.3881	16.2288
Spring	9.77586	13.0595
Spring	11.4161	-14.6123
Spring	0.484638	5.20735
Autumn	-16.4268	-8.12012
Spring	1.56875	-3.56547
Autumn	12.4333	-11.4916
Summer	-69.3884	-4.70423
Summer	-1.39961	13.0125
Summer	-1.5442	0.794217
Summer	11.5837	5.79082
Summer	-0.720266	-5.67959
Summer	-16.9212	3.28491
Summer	-8.6369	2.18226
Summer	4.40363	6.67622
Summer	5.3064	8.95195
Summer	-14.4667	10.6201
Summer	-16.4926	-2.58139
Summer	-5.03077	-8.50699
Summer	-27.8459	-0.0197956
Summer	-8.92437	16.3943
Summer	-18.492	-4.86039
Summer	-13.6663	6.08782
Summer	-32.9113	4.02701
Summer	-35.4058	-3.26166
Summer	-5.96799	3.17757
Summer	17.6386	16.7728
Summer	-9.28962	3.92008
Summer	-26.4472	14.206
Summer	-24.5192	-1.07963
Summer	-9.7571	26.1177
Summer	-20.3795	-1.43654
Summer	12.3668	10.9524
Summer	-10.3211	-0.491718
Winter	-21.3129	11.6863
Winter	13.929	3.50491
Winter	24.496	-28.1653
Winter	5.33206	-8.07362
Winter	7.38496	-4.73449
Winter	-17.2084	-11.4014
Winter	7.14175	2.23845
Winter	-3.04775	-6.56697
Winter	-18.784	-16.8015
Winter	7.00014	-8.09769
Winter	25.7571	0.654683
Winter	-3.9428	-1.61524
Winter	25.0086	5.23286
Winter	62.5165	6.36578
Winter	-11.3797	13.4209
Summer	-5.23596	41.9263
Summer	-22.139	17.3237
Summer	11.4697	-3.67497
Summer	2.21762	4.07538
Summer	5.3929	8.51544
Summer	12.5756	4.94859
Summer	25.476	12.6813
Summer	7.62034	5.51981
Summer	27.9337	-4.37441
Summer	-9.87011	31.7013
Summer	11.6286	4.48811
Summer	10.2404	7.7433
Summer	10.3313	27.7422
Summer	-36.0028	15.9578
Summer	-44.1673	25.0284
Winter	-0.643379	1.65588
Winter	10.8881	-2.53022
Spring	5.23132	-1.80165
Spring	-3.5118	-6.57306
Spring	-26.4897	1.41442
Spring	-12.761	-9.894
Spring	17.7904	0.732303
Spring	2.13132	-3.61484
Spring	30.6282	12.1085
Spring	-19.1349	-10.2161
Spring	-5.1634	-7.293
Spring	14.4378	5.94503
Spring	3.42752	-11.2428
Spring	22.7308	7.66767
Spring	1.33479	0.631609
Spring	-15.5059	48.5746
Spring	-9.66675	2.54368
Spring	-20.8875	5.25634
Spring	-10.8168	16.559
Spring	8.90041	-0.0933106
Autumn	-6.23909	-24.5299
Autumn	16.2731	-7.05515
Autumn	-20.7696	1.08085
Autumn	-4.79523	-0.749272
Autumn	21.9585	-2.27985
Autumn	-14.3695	-10.0002
Autumn	-34.1738	-19.7659
Autumn	0.938372	2.61785
Autumn	-6.43771	-9.75657
Autumn	25.9298	-3.87217
Autumn	-3.06706	-3.86768
Autumn	-5.48776	-0.0620537
Autumn	4.55127	-13.1205
Autumn	-12.7256	-4.17399
Autumn	-13.7021	11.0127
Spring	-1.08597	-6.19643
Summer	-24.7906	7.36539
Summer	-1.48794	1.95897
Summer	-21.8228	-1.21054
Summer	-43.3817	3.8503
Summer	-19.8452	2.06014
Summer	-13.4198	-0.707034
Summer	2.525	-4.78213
Summer	0.732628	-2.0691
Summer	9.99946	-2.72613
Summer	16.7038	11.5092
Summer	7.95221	-2.17812
Summer	-8.99006	-20.4092
Summer	-6.66685	7.44201
Summer	-5.85267	6.66028
Summer	-4.14535	7.99808
Summer	-3.94682	9.13379
Summer	14.3286	-9.98592
Winter	-7.16412	3.29357
Winter	0.849448	-0.2077
Winter	5.31884	-18.5808
Winter	-11.1066	-2.68105
Winter	10.073	-12.0857
Winter	-3.8936	-17.9856
Winter	5.10525	-1.34581
Winter	-7.78036	-4.19932
Winter	-27.9018	2.56704
Winter	2.23246	-7.33774
Winter	0.0948534	-8.45339
Winter	78.3411	-5.26249
Winter	-11.1788	-10.3611
Winter	11.4751	-17.3964
Winter	0.180491	-15.0439
Winter	14.242	0.676181
Winter	-8.91805	-15.3997
Winter	-10.5118	-24.1484
Winter	7.92122	-4.21538
Winter	18.6348	-1.6828
Winter	9.12802	-0.974459
Winter	-13.1732	-1.57587
Winter	32.1626	-0.30219
Winter	-30.7864	29.5048
Winter	15.4062	2.67917
Winter	-9.13719	-5.82598
Winter	0.600696	-10.5111
Winter	10.9464	-3.3809
Winter	20.5143	-17.7676
Winter	3.435	-6.5709
Winter	-3.60321	-7.09534
Winter	56.7047	-19.907
Winter	21.1665	-25.6135
Winter	24.3815	2.71909
Winter	10.5028	-6.1572
Summer	11.6053	-2.06818
Winter	34.0641	4.40495
Winter	-23.6144	-20.4988
Summer	-4.7213	-32.7013
Summer	5.35305	-0.704664
Summer	8.56526	10.4762
Summer	-41.1444	31.4258
Summer	20.1729	2.73203
Summer	22.7466	10.9081
Summer	4.62836	-1.57093
Autumn	-6.2014	1.05771
Summer	11.3949	4.20059
Spring	15.4552	-2.59316
Autumn	-28.1133	4.57019
Spring	10.1429	-0.720556
Spring	12.5471	8.15744
Spring	30.0973	1.07851
Spring	10.1419	3.7879
Spring	4.77056	-3.28711
Spring	-31.6852	-2.76822
Spring	-4.40489	-1.69567
Spring	21.6062	9.03682
Spring	1.32165	0.031817
Spring	36.0937	-20.853
Spring	-4.14615	-13.0227
Spring	4.04356	12.0092
Spring	-4.69784	-0.161169
Spring	-9.37315	52.9522
Spring	-9.37463	-0.025962
Spring	9.20623	-3.44506
Spring	21.2163	-0.868216
Spring	-25.0941	-4.45345
Spring	6.03778	-14.4817
Spring	-16.2874	5.73318
Spring	-13.2971	6.37864
Autumn	7.85428	-13.1348
Autumn	-39.9645	0.982812
Autumn	9.26974	-3.15433
Autumn	1.05575	3.25955
Autumn	-38.4766	32.3365
Autumn	-13.31	9.20401
Autumn	25.712	6.24671
Autumn	-21.8837	-5.61066
Autumn	-11.3949	-4.20059
Summer	-2.37883	-1.63673
Summer	15.9661	5.42791
Summer	-11.7934	-27.3388
Summer	-12.6412	10.016
Summer	-11.9648	-7.79381
Summer	-21.817	11.3793
Summer	-12.2681	3.34908
Summer	-2.10916	-9.05781
Summer	-1.00471	2.03808
Summer	-4.22684	12.0344
Summer	-13.9369	1.84397
Summer	-6.4829	19.4203
Summer	-11.0944	15.1116
Summer	-7.25286	-0.991461
Summer	-1.22484	16.1203
Summer	-5.30725	-8.65174
Summer	-22.788	0.328152
Summer	-2.28207	4.16903
Summer	-2.43457	21.577
Summer	-19.0126	2.61093
Summer	-6.09794	7.85287
Summer	-20.2354	10.3036
Winter	1.71081	2.87863
Winter	16.508	-2.50201
Winter	5.14565	-4.31725
Winter	-31.0651	-5.54204
Winter	-32.0163	-7.75379
Winter	31.3992	-11.459
Winter	8.68165	-7.63308
Winter	33.2901	-18.291
Winter	43.1979	0.364792
Winter	-10.4412	2.01191
Winter	1.55544	-6.90586
Winter	-11.6053	-6.42815
Winter	6.75226	-8.74401
Winter	-5.03959	-0.745436
Winter	8.54216	0.504875
Winter	8.5238	-11.3424
Winter	-7.84125	-15.3704
Winter	24.3743	12.3684
Winter	14.9893	0.580835
Winter	12.497	-2.11812
Winter	3.64074	4.26578
Winter	7.01438	3.22221
Winter	-10.7059	11.2332
Winter	2.10253	1.39206
Winter	3.27397	-6.33815
Winter	10.9836	-15.4791
Winter	2.96569	0.992937
Winter	13.1384	-3.06951
Winter	41.393	-15.1714
Winter	34.6467	2.22611
Winter	-10.3489	-17.8166
Winter	20.0754	-1.08884
Winter	16.42	-13.7978
Winter	1.72169	-6.19667
Winter	17.5551	-0.693867
Winter	32.8923	-1.11684
Summer	-13.0914	2.19345
Summer	41.2028	-6.52138
Summer	9.51208	4.22779
Summer	11.4572	0.296741
Summer	-24.8097	11.8564
Spring	-23.8909	-2.89532
Spring	19.2148	-5.48433
Spring	11.6053	6.42815
Spring	-4.33247	-8.69613
Spring	-17.5152	-8.75817
Spring	-7.89549	-3.78436
Spring	0.780499	-1.11967
Spring	9.92969	-5.37969
Spring	-1.78933	-8.70118
Spring	12.5294	-6.15477
Spring	3.30455	-14.7702
Spring	8.9246	-1.55572
Spring	-0.0661915	6.16394
Spring	-53.2941	-0.639663
Spring	-12.7034	8.61554
Spring	10.0916	7.86715
Spring	3.85498	11.0469
Spring	16.6585	-6.93333
Spring	-32.9152	7.49967
Spring	-0.960122	24.6834
Spring	2.03157	1.61927
Spring	26.0889	4.43589
Spring	5.57439	-1.18392
Spring	-2.914	-0.689537
Spring	-35.7152	21.2142
Spring	3.3912	11.8948
Spring	6.63114	-5.00242
Autumn	1.91252	-4.74115
Autumn	-5.26402	3.21048
Autumn	11.8735	-6.23412
Autumn	0.893557	-1.27221
Autumn	-6.4835	3.43021
Summer	-8.4778	7.67177
Summer	4.45006	3.47564
Summer	-5.22505	5.47897
Summer	20.4019	1.75651
Summer	-9.32266	0.614797
Summer	8.90158	2.31449
Summer	-27.7386	16.8267
Summer	1.78135	-9.67745
Summer	-23.068	8.4492
Summer	-0.0516875	-0.3034
Summer	2.22994	7.30407
Summer	-34.2135	7.6272
Summer	-21.0493	-3.69045
Summer	-6.85919	-3.61026
Summer	0.257216	9.94942
Summer	-3.58701	5.28659
Summer	-10.2719	0.736638
Summer	1.0685	-23.4403
Summer	-14.8385	4.43219
Summer	-4.60153	5.90248
Summer	9.42948	-2.27738
Summer	-2.08826	4.14286
Summer	-23.38	15.8591
Summer	-1.6555	0.0327338
Summer	-12.3267	9.92793
Summer	-15.4598	-10.8856
Winter	-10.4056	-2.95558
Winter	-13.3697	4.4444
Winter	12.9361	-5.62224
Winter	-34.7193	3.09117
Winter	18.3554	-5.40393
Winter	-35.9755	-14.6686
Winter	-14.9122	10.3489
Winter	-12.1014	-5.589
Winter	11.9514	-4.63686
Winter	8.98095	4.08537
Summer	7.07115	5.03752
Winter	-5.88036	14.3274
Winter	-0.378627	-7.41538
Winter	34.0488	-16.0279
Winter	-2.40485	-6.80515
Winter	19.5679	3.67552
Summer	3.01398	-1.03184
Summer	-12.6158	8.07422
Summer	20.8241	-4.40218
Spring	12.1992	9.45891
Autumn	5.23927	2.28105
Spring	44.6574	8.26188
Spring	14.0853	3.20465
Spring	0.077108	-6.75874
Spring	-55.8157	25.5014
Spring	3.87266	-0.669927
Spring	5.72124	4.91986
Spring	41.964	0.72413
Spring	-4.64406	-13.2518
Spring	9.13831	-4.56336
Autumn	5.40562	-3.04374
Autumn	-6.89718	8.11367
Autumn	-13.2921	1.8891
Summer	5.80325	-7.56871
Summer	-1.46781	7.47508
Summer	-11.8206	-2.04353
Summer	-18.1193	0.477994
Summer	-17.6726	-0.283003
Summer	-8.68187	6.40674
Summer	-14.9239	9.57632
Summer	-1.98398	2.38434
Summer	-27.0518	-11.073
Summer	21.7669	-9.47353
Winter	7.21015	-5.03047
Winter	-12.3104	-7.31857
Winter	3.8832	-7.08183
Winter	-7.5319	2.51308

## Sheet: Figure 1e
Gene_ID	Variable	Explained_variance
ENSG00000227232	Residuals	47.9348
ENSG00000278267	Residuals	59.4579
ENSG00000233750	Residuals	47.5843
ENSG00000268903	Residuals	50.6349
ENSG00000269981	Residuals	38.36
ENSG00000239906	Residuals	34.0145
ENSG00000279928	Residuals	33.7425
ENSG00000279457	Residuals	31.5778
ENSG00000228463	Residuals	37.5623
ENSG00000237094	Residuals	70.4179
ENSG00000225630	Residuals	14.2204
ENSG00000237973	Residuals	16.3803
ENSG00000229344	Residuals	74.4661
ENSG00000248527	Residuals	26.0786
ENSG00000198744	Residuals	41.5671
ENSG00000228327	Residuals	50.6571
ENSG00000237491	Residuals	77.7255
ENSG00000228794	Residuals	45.6769
ENSG00000225880	Residuals	84.9918
ENSG00000188976	Residuals	55.2157
ENSG00000187961	Residuals	62.1123
ENSG00000187583	Residuals	61.0222
ENSG00000188290	Residuals	57.9139
ENSG00000187608	Residuals	46.0212
ENSG00000188157	Residuals	50.2621
ENSG00000217801	Residuals	47.2672
ENSG00000131591	Residuals	55.2209
ENSG00000186891	Residuals	42.026
ENSG00000186827	Residuals	44.2194
ENSG00000078808	Residuals	62.1405
ENSG00000176022	Residuals	52.6135
ENSG00000160087	Residuals	65.7411
ENSG00000230415	Residuals	82.2143
ENSG00000162572	Residuals	59.3546
ENSG00000131584	Residuals	57.236
ENSG00000169972	Residuals	65.5304
ENSG00000127054	Residuals	61.385
ENSG00000240731	Residuals	88.566
ENSG00000224051	Residuals	60.6199
ENSG00000169962	Residuals	57.5165
ENSG00000107404	Residuals	62.4918
ENSG00000162576	Residuals	44.1714
ENSG00000175756	Residuals	56.1282
ENSG00000221978	Residuals	66.0845
ENSG00000224870	Residuals	59.7188
ENSG00000242485	Residuals	52.0466
ENSG00000272455	Residuals	78.4241
ENSG00000215915	Residuals	61.0094
ENSG00000160072	Residuals	49.6768
ENSG00000197785	Residuals	58.6513
ENSG00000160075	Residuals	56.832
ENSG00000228594	Residuals	61.5163
ENSG00000272106	Residuals	79.8965
ENSG00000197530	Residuals	49.9717
ENSG00000248333	Residuals	50.8217
ENSG00000189339	Residuals	26.1661
ENSG00000269737	Residuals	39.9033
ENSG00000008128	Residuals	37.2024
ENSG00000268575	Residuals	43.3056
ENSG00000227775	Residuals	20.2602
ENSG00000215790	Residuals	45.0415
ENSG00000008130	Residuals	31.4506
ENSG00000078369	Residuals	51.7046
ENSG00000067606	Residuals	46.0858
ENSG00000182873	Residuals	61.2227
ENSG00000162585	Residuals	58.998
ENSG00000157933	Residuals	63.4162
ENSG00000116151	Residuals	76.2846
ENSG00000269896	Residuals	73.7651
ENSG00000157916	Residuals	46.3568
ENSG00000157911	Residuals	63.6048
ENSG00000149527	Residuals	35.0136
ENSG00000157881	Residuals	71.2398
ENSG00000272449	Residuals	66.9692
ENSG00000238164	Residuals	45.5076
ENSG00000157873	Residuals	61.743
ENSG00000225931	Residuals	89.5753
ENSG00000228037	Residuals	75.1657
ENSG00000157870	Residuals	49.7486
ENSG00000215912	Residuals	67.9042
ENSG00000162591	Residuals	53.7628
ENSG00000238260	Residuals	69.7342
ENSG00000158109	Residuals	43.6005
ENSG00000116213	Residuals	61.352
ENSG00000227372	Residuals	49.6321
ENSG00000235169	Residuals	20.1445
ENSG00000130764	Residuals	66.9528
ENSG00000272153	Residuals	80.4462
ENSG00000116198	Residuals	50.9544
ENSG00000169598	Residuals	71.9973
ENSG00000198912	Residuals	51.827
ENSG00000236423	Residuals	91.9347
ENSG00000131697	Residuals	71.6092
ENSG00000069424	Residuals	43.7955
ENSG00000116251	Residuals	57.121
ENSG00000158286	Residuals	43.3727
ENSG00000116237	Residuals	44.7584
ENSG00000158292	Residuals	33.9561
ENSG00000097021	Residuals	64.6051
ENSG00000187017	Residuals	32.1527
ENSG00000215788	Residuals	32.1893
ENSG00000171680	Residuals	36.3125
ENSG00000162408	Residuals	44.0058
ENSG00000204859	Residuals	58.0859
ENSG00000162413	Residuals	28.9132
ENSG00000116273	Residuals	72.5912
ENSG00000041988	Residuals	65.2756
ENSG00000007923	Residuals	57.8376
ENSG00000171735	Residuals	76.0875
ENSG00000049245	Residuals	30.9819
ENSG00000049246	Residuals	49.5981
ENSG00000049249	Residuals	37.5162
ENSG00000116288	Residuals	62.7398
ENSG00000142599	Residuals	39.8362
ENSG00000232912	Residuals	45.3334
ENSG00000074800	Residuals	58.1739
ENSG00000232208	Residuals	37.3251
ENSG00000131686	Residuals	23.7145
ENSG00000142583	Residuals	50.5515
ENSG00000180758	Residuals	39.0281
ENSG00000049239	Residuals	44.1871
ENSG00000171621	Residuals	54.0793
ENSG00000171612	Residuals	80.4675
ENSG00000188807	Residuals	73.2755
ENSG00000171608	Residuals	43.8932
ENSG00000179840	Residuals	67.5124
ENSG00000171603	Residuals	56.1849
ENSG00000178585	Residuals	55.168
ENSG00000162441	Residuals	65.1794
ENSG00000173614	Residuals	60.8837
ENSG00000162444	Residuals	47.566
ENSG00000130939	Residuals	62.5458
ENSG00000054523	Residuals	27.8255
ENSG00000142657	Residuals	41.7938
ENSG00000160049	Residuals	55.6257
ENSG00000142655	Residuals	55.3162
ENSG00000130940	Residuals	66.7164
ENSG00000272078	Residuals	87.3381
ENSG00000175262	Residuals	66.6234
ENSG00000120948	Residuals	48.2806
ENSG00000009724	Residuals	67.5825
ENSG00000271895	Residuals	82.5498
ENSG00000116649	Residuals	59.8538
ENSG00000171824	Residuals	51.7719
ENSG00000198793	Residuals	67.9198
ENSG00000120942	Residuals	40.7643
ENSG00000116661	Residuals	47.2304
ENSG00000132879	Residuals	42.5335
ENSG00000116663	Residuals	46.9353
ENSG00000116670	Residuals	56.8314
ENSG00000162490	Residuals	20.4711
ENSG00000177674	Residuals	47.9116
ENSG00000177000	Residuals	33.0111
ENSG00000011021	Residuals	54.2974
ENSG00000242349	Residuals	51.175
ENSG00000116685	Residuals	50.4338
ENSG00000083444	Residuals	39.1262
ENSG00000116688	Residuals	22.9169
ENSG00000116691	Residuals	54.2734
ENSG00000120949	Residuals	41.1293
ENSG00000028137	Residuals	49.0825
ENSG00000048707	Residuals	75.9451
ENSG00000162496	Residuals	35.6254
ENSG00000116731	Residuals	53.6927
ENSG00000189337	Residuals	14.8827
ENSG00000228140	Residuals	55.6419
ENSG00000142634	Residuals	44.4955
ENSG00000162438	Residuals	74.999
ENSG00000132906	Residuals	53.1266
ENSG00000116138	Residuals	54.2342
ENSG00000116771	Residuals	38.8992
ENSG00000197312	Residuals	57.7508
ENSG00000116786	Residuals	64.3183
ENSG00000162461	Residuals	69.1543
ENSG00000233954	Residuals	76.5894
ENSG00000179743	Residuals	69.199
ENSG00000065526	Residuals	61.1881
ENSG00000116809	Residuals	60.953
ENSG00000142632	Residuals	59.8006
ENSG00000237276	Residuals	52.6163
ENSG00000132881	Residuals	76.0998
ENSG00000037637	Residuals	65.8867
ENSG00000055070	Residuals	57.9509
ENSG00000157191	Residuals	41.8121
ENSG00000226029	Residuals	78.9175
ENSG00000080947	Residuals	65.4614
ENSG00000219481	Residuals	45.6767
ENSG00000215908	Residuals	45.0421
ENSG00000186301	Residuals	42.1903
ENSG00000058453	Residuals	49.0454
ENSG00000238142	Residuals	73.8858
ENSG00000159363	Residuals	60.9023
ENSG00000117118	Residuals	53.1924
ENSG00000117115	Residuals	19.1937
ENSG00000159339	Residuals	29.2211
ENSG00000179051	Residuals	58.3743
ENSG00000074964	Residuals	47.0631
ENSG00000159423	Residuals	71.9669
ENSG00000169991	Residuals	34.0689
ENSG00000272084	Residuals	82.9397
ENSG00000127481	Residuals	66.583
ENSG00000127463	Residuals	59.1624
ENSG00000053372	Residuals	51.3504
ENSG00000053371	Residuals	59.6512
ENSG00000040487	Residuals	63.6076
ENSG00000077549	Residuals	59.3861
ENSG00000173436	Residuals	63.8702
ENSG00000226396	Residuals	60.0992
ENSG00000162542	Residuals	44.2466
ENSG00000169914	Residuals	57.0128
ENSG00000162543	Residuals	58.74
ENSG00000162545	Residuals	49.6126
ENSG00000090432	Residuals	65.2048
ENSG00000158825	Residuals	27.9247
ENSG00000158828	Residuals	38.3368
ENSG00000117242	Residuals	73.3001
ENSG00000244038	Residuals	46.0393
ENSG00000127483	Residuals	47.1321
ENSG00000075151	Residuals	56.4649
ENSG00000117298	Residuals	32.0374
ENSG00000231105	Residuals	85.8557
ENSG00000142794	Residuals	27.0506
ENSG00000162551	Residuals	31.2637
ENSG00000076864	Residuals	23.6235
ENSG00000090686	Residuals	59.5644
ENSG00000142798	Residuals	67.0576
ENSG00000218510	Residuals	39.5478
ENSG00000070831	Residuals	37.5873
ENSG00000162552	Residuals	83.8131
ENSG00000184677	Residuals	45.1998
ENSG00000173372	Residuals	29.7022
ENSG00000173369	Residuals	31.2797
ENSG00000133216	Residuals	49.8065
ENSG00000004487	Residuals	58.0614
ENSG00000169641	Residuals	60.2784
ENSG00000261326	Residuals	58.3246
ENSG00000125944	Residuals	57.39
ENSG00000125945	Residuals	75.487
ENSG00000249087	Residuals	81.7831
ENSG00000204219	Residuals	21.2987
ENSG00000088280	Residuals	77.5535
ENSG00000007968	Residuals	44.1825
ENSG00000117318	Residuals	42.0427
ENSG00000197880	Residuals	28.7494
ENSG00000142676	Residuals	51.7052
ENSG00000011007	Residuals	54.3108
ENSG00000236810	Residuals	88.2881
ENSG00000057757	Residuals	59.9926
ENSG00000011009	Residuals	66.9775
ENSG00000117308	Residuals	57.3344
ENSG00000117305	Residuals	57.9656
ENSG00000179163	Residuals	32.3921
ENSG00000188822	Residuals	28.5868
ENSG00000189266	Residuals	53.7886
ENSG00000188529	Residuals	53.9321
ENSG00000185436	Residuals	39.475
ENSG00000001460	Residuals	69.5805
ENSG00000001461	Residuals	33.1392
ENSG00000117602	Residuals	28.6032
ENSG00000133226	Residuals	59.1435
ENSG00000169504	Residuals	39.2776
ENSG00000020633	Residuals	29.2725
ENSG00000117614	Residuals	69.4873
ENSG00000117616	Residuals	44.5194
ENSG00000187010	Residuals	5.15583
ENSG00000183726	Residuals	27.0541
ENSG00000204178	Residuals	68.0706
ENSG00000157978	Residuals	18.2536
ENSG00000117643	Residuals	23.0939
ENSG00000162430	Residuals	55.5
ENSG00000117640	Residuals	40.4612
ENSG00000182749	Residuals	44.1452
ENSG00000117632	Residuals	47.0174
ENSG00000158006	Residuals	39.4319
ENSG00000175087	Residuals	56.9259
ENSG00000142675	Residuals	49.3981
ENSG00000130695	Residuals	58.8821
ENSG00000142669	Residuals	50.4039
ENSG00000158062	Residuals	38.9899
ENSG00000169442	Residuals	57.9293
ENSG00000176092	Residuals	58.4091
ENSG00000176083	Residuals	10.5329
ENSG00000117682	Residuals	54.8833
ENSG00000198830	Residuals	47.0244
ENSG00000117676	Residuals	42.7048
ENSG00000117713	Residuals	56.9067
ENSG00000060642	Residuals	71.8384
ENSG00000204160	Residuals	18.8354
ENSG00000142751	Residuals	67.7206
ENSG00000198746	Residuals	58.0927
ENSG00000090273	Residuals	55.7317
ENSG00000175707	Residuals	72.3745
ENSG00000090020	Residuals	53.9757
ENSG00000142784	Residuals	54.7728
ENSG00000186501	Residuals	60.3531
ENSG00000142765	Residuals	53.9847
ENSG00000142733	Residuals	47.5961
ENSG00000158195	Residuals	50.8594
ENSG00000237429	Residuals	68.3833
ENSG00000126705	Residuals	67.3994
ENSG00000000938	Residuals	28.9689
ENSG00000126709	Residuals	39.1177
ENSG00000009780	Residuals	62.5559
ENSG00000117758	Residuals	37.0014
ENSG00000117751	Residuals	77.46
ENSG00000130775	Residuals	31.0817
ENSG00000117748	Residuals	43.5846
ENSG00000130768	Residuals	63.5282
ENSG00000158156	Residuals	29.004
ENSG00000158161	Residuals	49.3828
ENSG00000228589	Residuals	77.676
ENSG00000169403	Residuals	34.5616
ENSG00000126698	Residuals	57.7985
ENSG00000130770	Residuals	53.0973
ENSG00000270605	Residuals	63.2844
ENSG00000130766	Residuals	49.6236
ENSG00000130772	Residuals	59.7045
ENSG00000204138	Residuals	56.8998
ENSG00000180198	Residuals	49.5443
ENSG00000242125	Residuals	49.6894
ENSG00000180098	Residuals	62.766
ENSG00000197989	Residuals	53.7624
ENSG00000120656	Residuals	64.8038
ENSG00000162419	Residuals	67.7902
ENSG00000198492	Residuals	69.8845
ENSG00000159023	Residuals	59.1725
ENSG00000116350	Residuals	66.8749
ENSG00000116353	Residuals	53.7635
ENSG00000186056	Residuals	61.4442
ENSG00000162511	Residuals	43.6004
ENSG00000162512	Residuals	38.5207
ENSG00000134644	Residuals	51.6027
ENSG00000060688	Residuals	48.9209
ENSG00000121766	Residuals	72.9083
ENSG00000121769	Residuals	91.343
ENSG00000168528	Residuals	28.6355
ENSG00000162517	Residuals	55.08
ENSG00000121753	Residuals	48.3628
ENSG00000134668	Residuals	33.046
ENSG00000184007	Residuals	50.6213
ENSG00000121774	Residuals	54.7807
ENSG00000121775	Residuals	74.1712
ENSG00000025800	Residuals	71.9769
ENSG00000084652	Residuals	58.0882
ENSG00000160050	Residuals	61.3544
ENSG00000160051	Residuals	82.6629
ENSG00000160055	Residuals	52.4341
ENSG00000084623	Residuals	48.0444
ENSG00000220785	Residuals	65.6342
ENSG00000182866	Residuals	30.8283
ENSG00000116478	Residuals	55.9837
ENSG00000175130	Residuals	49.1704
ENSG00000225828	Residuals	52.106
ENSG00000160058	Residuals	45.6684
ENSG00000176261	Residuals	79.347
ENSG00000162521	Residuals	57.2947
ENSG00000162522	Residuals	57.7718
ENSG00000134684	Residuals	47.3386
ENSG00000116497	Residuals	45.262
ENSG00000116514	Residuals	31.8473
ENSG00000004455	Residuals	56.268
ENSG00000142920	Residuals	55.2484
ENSG00000278997	Residuals	90.4959
ENSG00000116525	Residuals	56.1229
ENSG00000279179	Residuals	90.6565
ENSG00000160094	Residuals	59.0918
ENSG00000225313	Residuals	28.6483
ENSG00000134686	Residuals	25.0493
ENSG00000121903	Residuals	81.6503
ENSG00000163866	Residuals	54.8547
ENSG00000230163	Residuals	89.3331
ENSG00000116544	Residuals	69.0894
ENSG00000241014	Residuals	63.6476
ENSG00000243749	Residuals	29.5197
ENSG00000163867	Residuals	49.7699
ENSG00000197056	Residuals	44.4987
ENSG00000116560	Residuals	58.8102
ENSG00000146463	Residuals	61.5369
ENSG00000142687	Residuals	45.2915
ENSG00000020129	Residuals	63.2797
ENSG00000239636	Residuals	69.7193
ENSG00000116819	Residuals	82.3088
ENSG00000126067	Residuals	58.6062
ENSG00000142686	Residuals	42.4976
ENSG00000134698	Residuals	34.5781
ENSG00000092847	Residuals	73.9302
ENSG00000126070	Residuals	52.9775
ENSG00000116863	Residuals	55.9999
ENSG00000171812	Residuals	44.1387
ENSG00000054116	Residuals	56.2591
ENSG00000116871	Residuals	54.6616
ENSG00000054118	Residuals	59.016
ENSG00000214193	Residuals	48.5532
ENSG00000142694	Residuals	62.938
ENSG00000116883	Residuals	71.3409
ENSG00000196182	Residuals	38.6106
ENSG00000181817	Residuals	55.9596
ENSG00000116898	Residuals	55.425
ENSG00000119535	Residuals	20.0599
ENSG00000233621	Residuals	63.246
ENSG00000163874	Residuals	55.5228
ENSG00000163875	Residuals	55.1465
ENSG00000163877	Residuals	62.4808
ENSG00000134697	Residuals	58.7372
ENSG00000116922	Residuals	56.1496
ENSG00000134690	Residuals	81.0086
ENSG00000185090	Residuals	75.2115
ENSG00000196449	Residuals	87.9275
ENSG00000197982	Residuals	73.1796
ENSG00000188786	Residuals	44.0066
ENSG00000204084	Residuals	31.8999
ENSG00000183431	Residuals	38.9533
ENSG00000183386	Residuals	30.0225
ENSG00000183520	Residuals	82.6914
ENSG00000116954	Residuals	35.8578
ENSG00000214114	Residuals	51.6375
ENSG00000174574	Residuals	51.96
ENSG00000168653	Residuals	69.1819
ENSG00000127603	Residuals	54.4123
ENSG00000183682	Residuals	51.8405
ENSG00000182109	Residuals	24.3932
ENSG00000243970	Residuals	60.3588
ENSG00000090621	Residuals	38.0611
ENSG00000116983	Residuals	18.8125
ENSG00000084072	Residuals	25.7793
ENSG00000116985	Residuals	68.5426
ENSG00000043514	Residuals	60.4251
ENSG00000116990	Residuals	47.4916
ENSG00000168389	Residuals	53.4794
ENSG00000131236	Residuals	43.2593
ENSG00000131238	Residuals	13.17
ENSG00000117000	Residuals	47.4071
ENSG00000259943	Residuals	79.701
ENSG00000084073	Residuals	38.8062
ENSG00000049089	Residuals	41.5759
ENSG00000084070	Residuals	35.6538
ENSG00000260920	Residuals	92.8017
ENSG00000187815	Residuals	77.7001
ENSG00000164002	Residuals	72.9175
ENSG00000117010	Residuals	79.101
ENSG00000117016	Residuals	53.0529
ENSG00000066136	Residuals	47.0304
ENSG00000179862	Residuals	48.8672
ENSG00000171793	Residuals	54.6131
ENSG00000281207	Residuals	91.3662
ENSG00000010803	Residuals	52.0267
ENSG00000127124	Residuals	41.2838
ENSG00000198815	Residuals	49.1069
ENSG00000127125	Residuals	63.0534
ENSG00000186409	Residuals	84.2277
ENSG00000171960	Residuals	54.2248
ENSG00000065978	Residuals	33.6833
ENSG00000117385	Residuals	45.5302
ENSG00000164008	Residuals	93.3054
ENSG00000177868	Residuals	63.9291
ENSG00000164010	Residuals	57.3617
ENSG00000164011	Residuals	61.433
ENSG00000117394	Residuals	41.8728
ENSG00000117395	Residuals	55.6505
ENSG00000066056	Residuals	73.8607
ENSG00000117399	Residuals	64.6551
ENSG00000066322	Residuals	54.876
ENSG00000159479	Residuals	57.0781
ENSG00000198198	Residuals	55.5755
ENSG00000178922	Residuals	58.0617
ENSG00000142949	Residuals	62.4388
ENSG00000066135	Residuals	66.4807
ENSG00000236200	Residuals	91.7532
ENSG00000126091	Residuals	54.9622
ENSG00000117408	Residuals	55.7898
ENSG00000132768	Residuals	38.9839
ENSG00000117410	Residuals	36.6735
ENSG00000117411	Residuals	70.7376
ENSG00000159214	Residuals	51.0319
ENSG00000196517	Residuals	45.4799
ENSG00000230615	Residuals	42.3878
ENSG00000178028	Residuals	45.1927
ENSG00000117419	Residuals	48.9612
ENSG00000187147	Residuals	50.2926
ENSG00000126106	Residuals	69.3896
ENSG00000198520	Residuals	38.7582
ENSG00000142945	Residuals	72.0467
ENSG00000142937	Residuals	51.9265
ENSG00000142959	Residuals	84.3751
ENSG00000173846	Residuals	54.1119
ENSG00000222009	Residuals	58.6479
ENSG00000117425	Residuals	86.489
ENSG00000070785	Residuals	75.5338
ENSG00000126107	Residuals	47.3905
ENSG00000126088	Residuals	55.5225
ENSG00000162415	Residuals	62.901
ENSG00000132781	Residuals	48.7479
ENSG00000132773	Residuals	60.9589
ENSG00000070759	Residuals	46.2465
ENSG00000280670	Residuals	15.1982
ENSG00000132763	Residuals	79.8819
ENSG00000117450	Residuals	63.5386
ENSG00000117448	Residuals	50.3416
ENSG00000132780	Residuals	58.0758
ENSG00000159588	Residuals	47.8418
ENSG00000159592	Residuals	52.9544
ENSG00000159596	Residuals	70.4961
ENSG00000197429	Residuals	64.6852
ENSG00000230896	Residuals	87.4717
ENSG00000086015	Residuals	52.458
ENSG00000117461	Residuals	53.5208
ENSG00000085998	Residuals	37.4398
ENSG00000132128	Residuals	55.869
ENSG00000173660	Residuals	69.8684
ENSG00000117481	Residuals	52.911
ENSG00000117480	Residuals	33.5962
ENSG00000232022	Residuals	24.4702
ENSG00000269956	Residuals	60.3982
ENSG00000079277	Residuals	17.8021
ENSG00000142961	Residuals	48.6689
ENSG00000123472	Residuals	61.8557
ENSG00000159658	Residuals	43.4893
ENSG00000224805	Residuals	56.008
ENSG00000162366	Residuals	36.1797
ENSG00000162367	Residuals	40.8947
ENSG00000123473	Residuals	86.9705
ENSG00000162368	Residuals	47.0894
ENSG00000237424	Residuals	64.8498
ENSG00000186564	Residuals	90.2995
ENSG00000117834	Residuals	50.8544
ENSG00000132122	Residuals	55.0295
ENSG00000162373	Residuals	54.8836
ENSG00000185104	Residuals	59.6459
ENSG00000123080	Residuals	75.5575
ENSG00000123091	Residuals	41.2365
ENSG00000085831	Residuals	68.3873
ENSG00000085832	Residuals	44.7812
ENSG00000117859	Residuals	65.1292
ENSG00000078618	Residuals	31.0564
ENSG00000117862	Residuals	52.2255
ENSG00000198841	Residuals	79.1554
ENSG00000134717	Residuals	52.1303
ENSG00000157077	Residuals	56.638
ENSG00000154222	Residuals	46.3341
ENSG00000085840	Residuals	75.1324
ENSG00000134748	Residuals	72.5146
ENSG00000134744	Residuals	55.5461
ENSG00000116157	Residuals	53.3127
ENSG00000182183	Residuals	55.8845
ENSG00000162377	Residuals	64.3779
ENSG00000162378	Residuals	38.2713
ENSG00000228929	Residuals	58.8244
ENSG00000121310	Residuals	34.7739
ENSG00000116171	Residuals	53.3083
ENSG00000174348	Residuals	35.677
ENSG00000162383	Residuals	23.1801
ENSG00000157184	Residuals	68.3348
ENSG00000162384	Residuals	47.9892
ENSG00000162385	Residuals	70.647
ENSG00000157193	Residuals	71.0943
ENSG00000230138	Residuals	87.1558
ENSG00000058804	Residuals	54.3099
ENSG00000058799	Residuals	33.6965
ENSG00000081870	Residuals	66.8531
ENSG00000116212	Residuals	79.7749
ENSG00000116209	Residuals	44.344
ENSG00000280378	Residuals	89.3197
ENSG00000116205	Residuals	70.35
ENSG00000215883	Residuals	59.0195
ENSG00000116221	Residuals	53.5807
ENSG00000157216	Residuals	48.2042
ENSG00000198711	Residuals	78.4094
ENSG00000162390	Residuals	52.4028
ENSG00000243725	Residuals	82.3115
ENSG00000162396	Residuals	82.3652
ENSG00000006555	Residuals	42.5857
ENSG00000162398	Residuals	55.104
ENSG00000116133	Residuals	36.1463
ENSG00000162402	Residuals	52.5148
ENSG00000162600	Residuals	56.4188
ENSG00000162601	Residuals	59.86
ENSG00000177606	Residuals	55.3492
ENSG00000172456	Residuals	68.8648
ENSG00000134709	Residuals	55.231
ENSG00000162599	Residuals	82.2624
ENSG00000162604	Residuals	64.2279
ENSG00000132849	Residuals	47.2589
ENSG00000162607	Residuals	53.5291
ENSG00000116641	Residuals	69.1836
ENSG00000125703	Residuals	50.6101
ENSG00000088035	Residuals	39.2662
ENSG00000142856	Residuals	58.5425
ENSG00000203965	Residuals	72.4902
ENSG00000079739	Residuals	53.6135
ENSG00000162437	Residuals	26.3821
ENSG00000162434	Residuals	54.989
ENSG00000226891	Residuals	71.1824
ENSG00000213625	Residuals	42.9156
ENSG00000116678	Residuals	65.7729
ENSG00000184588	Residuals	43.0363
ENSG00000198160	Residuals	46.5712
ENSG00000116704	Residuals	52.4132
ENSG00000081985	Residuals	44.3112
ENSG00000142864	Residuals	48.0289
ENSG00000116717	Residuals	50.6045
ENSG00000116729	Residuals	16.9121
ENSG00000066557	Residuals	62.2063
ENSG00000116754	Residuals	53.365
ENSG00000118454	Residuals	62.4988
ENSG00000197568	Residuals	62.6755
ENSG00000132485	Residuals	47.4427
ENSG00000254685	Residuals	49.4225
ENSG00000116791	Residuals	54.1825
ENSG00000162623	Residuals	65.0738
ENSG00000117054	Residuals	62.1834
ENSG00000137955	Residuals	64.0631
ENSG00000184005	Residuals	62.2441
ENSG00000226415	Residuals	67.5344
ENSG00000142892	Residuals	55.186
ENSG00000154027	Residuals	20.2047
ENSG00000036549	Residuals	57.2253
ENSG00000077254	Residuals	44.7199
ENSG00000180488	Residuals	60.67
ENSG00000162614	Residuals	67.7964
ENSG00000162613	Residuals	54.4792
ENSG00000162616	Residuals	69.5702
ENSG00000137959	Residuals	37.1315
ENSG00000137965	Residuals	43.3241
ENSG00000142875	Residuals	53.3795
ENSG00000117133	Residuals	70.4754
ENSG00000174021	Residuals	39.9757
ENSG00000122432	Residuals	61.2499
ENSG00000117151	Residuals	24.9904
ENSG00000117155	Residuals	62.1315
ENSG00000153898	Residuals	30.4027
ENSG00000162642	Residuals	62.8887
ENSG00000142867	Residuals	46.0573
ENSG00000117174	Residuals	47.135
ENSG00000122417	Residuals	56.7061
ENSG00000097033	Residuals	25.7632
ENSG00000183291	Residuals	47.5509
ENSG00000153936	Residuals	45.2102
ENSG00000143013	Residuals	38.7574
ENSG00000065243	Residuals	43.728
ENSG00000137947	Residuals	79.2338
ENSG00000137944	Residuals	41.0752
ENSG00000213516	Residuals	49.2221
ENSG00000117226	Residuals	37.3048
ENSG00000117228	Residuals	39.6631
ENSG00000234518	Residuals	49.0282
ENSG00000162645	Residuals	33.5183
ENSG00000162654	Residuals	42.2086
ENSG00000154451	Residuals	34.5904
ENSG00000197147	Residuals	48.6377
ENSG00000231999	Residuals	79.6569
ENSG00000171488	Residuals	41.9986
ENSG00000171492	Residuals	44.5806
ENSG00000162664	Residuals	61.4891
ENSG00000122482	Residuals	58.6712
ENSG00000097046	Residuals	59.7232
ENSG00000069702	Residuals	37.865
ENSG00000174842	Residuals	53.9276
ENSG00000122484	Residuals	61.6524
ENSG00000162676	Residuals	31.6821
ENSG00000067208	Residuals	54.6909
ENSG00000122406	Residuals	51.0763
ENSG00000154511	Residuals	50.3132
ENSG00000143033	Residuals	61.0397
ENSG00000117500	Residuals	44.3764
ENSG00000122483	Residuals	75.3178
ENSG00000223745	Residuals	32.8914
ENSG00000117505	Residuals	47.4769
ENSG00000137942	Residuals	70.0154
ENSG00000137936	Residuals	68.8911
ENSG00000067334	Residuals	82.1732
ENSG00000023909	Residuals	57.7276
ENSG00000117528	Residuals	56.8187
ENSG00000117519	Residuals	50.7827
ENSG00000172339	Residuals	82.4691
ENSG00000122481	Residuals	68.9814
ENSG00000228502	Residuals	68.0743
ENSG00000117569	Residuals	54.955
ENSG00000188641	Residuals	46.1504
ENSG00000156869	Residuals	64.2751
ENSG00000162688	Residuals	51.5784
ENSG00000117620	Residuals	57.7578
ENSG00000156875	Residuals	44.8822
ENSG00000156876	Residuals	69.6738
ENSG00000122435	Residuals	59.7078
ENSG00000137992	Residuals	60.4383
ENSG00000137996	Residuals	60.8757
ENSG00000079335	Residuals	53.4837
ENSG00000162694	Residuals	61.5741
ENSG00000162695	Residuals	40.6481
ENSG00000117543	Residuals	61.1561
ENSG00000233184	Residuals	55.212
ENSG00000225938	Residuals	78.4353
ENSG00000170989	Residuals	39.3248
ENSG00000185946	Residuals	55.531
ENSG00000240038	Residuals	58.7994
ENSG00000198890	Residuals	58.5068
ENSG00000134215	Residuals	44.4929
ENSG00000226822	Residuals	58.5327
ENSG00000085491	Residuals	55.4061
ENSG00000162636	Residuals	53.0412
ENSG00000162639	Residuals	71.0014
ENSG00000134186	Residuals	58.0542
ENSG00000116266	Residuals	46.52
ENSG00000121957	Residuals	56.5529
ENSG00000121940	Residuals	77.1344
ENSG00000085433	Residuals	60.9875
ENSG00000197780	Residuals	53.3735
ENSG00000215717	Residuals	43.0622
ENSG00000116299	Residuals	12.8925
ENSG00000031698	Residuals	52.2104
ENSG00000143126	Residuals	64.701
ENSG00000134222	Residuals	48.1048
ENSG00000134243	Residuals	47.8675
ENSG00000143106	Residuals	61.2189
ENSG00000162650	Residuals	59.7987
ENSG00000174151	Residuals	61.1157
ENSG00000181754	Residuals	21.3836
ENSG00000065135	Residuals	34.6991
ENSG00000116337	Residuals	50.5646
ENSG00000168765	Residuals	18.1617
ENSG00000213366	Residuals	20.8088
ENSG00000134202	Residuals	10.6111
ENSG00000184371	Residuals	41.7344
ENSG00000168710	Residuals	55.8873
ENSG00000143093	Residuals	70.2395
ENSG00000258634	Residuals	76.6258
ENSG00000116396	Residuals	62.9414
ENSG00000162775	Residuals	74.4811
ENSG00000224699	Residuals	90.508
ENSG00000273373	Residuals	51.3525
ENSG00000134248	Residuals	50.3169
ENSG00000177301	Residuals	78.4627
ENSG00000259834	Residuals	44.1717
ENSG00000177272	Residuals	61.4792
ENSG00000143119	Residuals	31.1871
ENSG00000121931	Residuals	51.3135
ENSG00000156171	Residuals	43.7292
ENSG00000134255	Residuals	46.0547
ENSG00000162777	Residuals	21.6698
ENSG00000064886	Residuals	15.9134
ENSG00000085465	Residuals	42.0969
ENSG00000260948	Residuals	74.5107
ENSG00000116455	Residuals	59.8384
ENSG00000116459	Residuals	70.2448
ENSG00000143110	Residuals	49.7339
ENSG00000121933	Residuals	50.2509
ENSG00000282608	Residuals	28.3832
ENSG00000116473	Residuals	40.0592
ENSG00000231346	Residuals	82.3577
ENSG00000197852	Residuals	20.9456
ENSG00000064703	Residuals	72.2544
ENSG00000143079	Residuals	78.8662
ENSG00000134245	Residuals	92.1411
ENSG00000007341	Residuals	75.752
ENSG00000116489	Residuals	50.0255
ENSG00000155363	Residuals	52.0496
ENSG00000155366	Residuals	40.9045
ENSG00000155367	Residuals	55.0368
ENSG00000155380	Residuals	50.8029
ENSG00000226419	Residuals	69.4218
ENSG00000198799	Residuals	44.984
ENSG00000081026	Residuals	82.0173
ENSG00000116793	Residuals	40.9328
ENSG00000081019	Residuals	42.7209
ENSG00000134242	Residuals	55.4923
ENSG00000226167	Residuals	81.0619
ENSG00000188761	Residuals	66.1049
ENSG00000134262	Residuals	55.052
ENSG00000118655	Residuals	61.5382
ENSG00000163349	Residuals	40.2511
ENSG00000197323	Residuals	42.3629
ENSG00000116752	Residuals	66.2781
ENSG00000213281	Residuals	56.2091
ENSG00000009307	Residuals	63.9598
ENSG00000052723	Residuals	54.0133
ENSG00000134198	Residuals	29.5652
ENSG00000173218	Residuals	60.3693
ENSG00000163393	Residuals	38.3059
ENSG00000163399	Residuals	46.6215
ENSG00000203865	Residuals	83.6782
ENSG00000224950	Residuals	69.073
ENSG00000116815	Residuals	38.6964
ENSG00000116824	Residuals	24.0794
ENSG00000225079	Residuals	49.5139
ENSG00000134247	Residuals	83.1791
ENSG00000134256	Residuals	30.311
ENSG00000116830	Residuals	67.5277
ENSG00000198162	Residuals	51.8731
ENSG00000183508	Residuals	34.095
ENSG00000196505	Residuals	45.9283
ENSG00000065183	Residuals	60.6481
ENSG00000116874	Residuals	75.0061
ENSG00000231365	Residuals	68.1177
ENSG00000143067	Residuals	57.8018
ENSG00000092621	Residuals	37.0809
ENSG00000261662	Residuals	63.5804
ENSG00000134250	Residuals	39.7362
ENSG00000265808	Residuals	42.6268
ENSG00000223804	Residuals	50.458
ENSG00000270231	Residuals	32.4167
ENSG00000275131	Residuals	57.4743
ENSG00000273136	Residuals	21.7378
ENSG00000226067	Residuals	37.5029
ENSG00000198019	Residuals	27.3571
ENSG00000171943	Residuals	66.4508
ENSG00000231752	Residuals	16.9549
ENSG00000265531	Residuals	34.3922
ENSG00000266338	Residuals	40.1455
ENSG00000196369	Residuals	68.7298
ENSG00000272419	Residuals	40.9106
ENSG00000281571	Residuals	66.0928
ENSG00000162825	Residuals	72.3353
ENSG00000117262	Residuals	68.9691
ENSG00000117281	Residuals	28.0724
ENSG00000265491	Residuals	50.8884
ENSG00000186141	Residuals	55.8562
ENSG00000186364	Residuals	73.5748
ENSG00000131788	Residuals	62.9104
ENSG00000198483	Residuals	64.8027
ENSG00000143127	Residuals	77.8545
ENSG00000131779	Residuals	61.6083
ENSG00000265241	Residuals	55.1516
ENSG00000211451	Residuals	88.4803
ENSG00000234222	Residuals	77.5322
ENSG00000271601	Residuals	34.0302
ENSG00000272031	Residuals	62.9378
ENSG00000121851	Residuals	73.5823
ENSG00000265972	Residuals	39.5733
ENSG00000271425	Residuals	56.8673
ENSG00000277406	Residuals	64.1525
ENSG00000268043	Residuals	54.913
ENSG00000131791	Residuals	57.8732
ENSG00000131781	Residuals	66.6774
ENSG00000180867	Residuals	84.3991
ENSG00000131778	Residuals	48.9925
ENSG00000116128	Residuals	58.782
ENSG00000162836	Residuals	38.8852
ENSG00000188092	Residuals	77.412
ENSG00000215859	Residuals	89.0914
ENSG00000263956	Residuals	58.0254
ENSG00000274020	Residuals	57.1514
ENSG00000231551	Residuals	69.5893
ENSG00000225871	Residuals	72.7528
ENSG00000280649	Residuals	65.9924
ENSG00000270629	Residuals	44.482
ENSG00000178104	Residuals	44.0237
ENSG00000269713	Residuals	48.8607
ENSG00000274265	Residuals	51.1109
ENSG00000271383	Residuals	12.8879
ENSG00000277147	Residuals	51.7275
ENSG00000275557	Residuals	59.0947
ENSG00000150337	Residuals	30.3984
ENSG00000203814	Residuals	48.5001
ENSG00000261716	Residuals	45.7505
ENSG00000184678	Residuals	27.1867
ENSG00000178096	Residuals	63.8647
ENSG00000159164	Residuals	64.418
ENSG00000143368	Residuals	57.4673
ENSG00000014914	Residuals	35.0798
ENSG00000264522	Residuals	53.3582
ENSG00000136631	Residuals	60.7246
ENSG00000023902	Residuals	38.5569
ENSG00000143401	Residuals	53.0734
ENSG00000117362	Residuals	59.4529
ENSG00000118292	Residuals	85.9344
ENSG00000266472	Residuals	53.8341
ENSG00000117360	Residuals	57.1985
ENSG00000163125	Residuals	69.803
ENSG00000143374	Residuals	51.7964
ENSG00000143369	Residuals	72.9094
ENSG00000237781	Residuals	46.5469
ENSG00000143382	Residuals	42.7224
ENSG00000203804	Residuals	45.4664
ENSG00000143384	Residuals	25.8817
ENSG00000143420	Residuals	62.2606
ENSG00000143457	Residuals	54.9435
ENSG00000163131	Residuals	40.2341
ENSG00000143387	Residuals	39.8848
ENSG00000143437	Residuals	63.3345
ENSG00000143379	Residuals	70.0328
ENSG00000143418	Residuals	58.2071
ENSG00000143412	Residuals	41.5149
ENSG00000143409	Residuals	33.5833
ENSG00000143363	Residuals	52.4518
ENSG00000163141	Residuals	73.9541
ENSG00000143443	Residuals	79.861
ENSG00000197622	Residuals	27.0085
ENSG00000213190	Residuals	65.2863
ENSG00000143458	Residuals	48.4971
ENSG00000143434	Residuals	59.4614
ENSG00000163154	Residuals	49.2575
ENSG00000163156	Residuals	50.279
ENSG00000163155	Residuals	24.0786
ENSG00000163159	Residuals	50.5752
ENSG00000143398	Residuals	67.4523
ENSG00000159352	Residuals	48.324
ENSG00000143373	Residuals	52.9272
ENSG00000143393	Residuals	46.1317
ENSG00000143390	Residuals	42.2516
ENSG00000143416	Residuals	33.679
ENSG00000159377	Residuals	55.4611
ENSG00000143442	Residuals	59.0273
ENSG00000143367	Residuals	58.393
ENSG00000143376	Residuals	29.177
ENSG00000143436	Residuals	42.9181
ENSG00000182134	Residuals	72.7428
ENSG00000143365	Residuals	16.8413
ENSG00000234614	Residuals	64.5066
ENSG00000196407	Residuals	46.075
ENSG00000159445	Residuals	27.7982
ENSG00000197747	Residuals	40.4424
ENSG00000163191	Residuals	35.5274
ENSG00000163220	Residuals	34.9852
ENSG00000163221	Residuals	31.2131
ENSG00000143546	Residuals	48.1706
ENSG00000238279	Residuals	78.2346
ENSG00000197956	Residuals	45.0153
ENSG00000196154	Residuals	49.685
ENSG00000189171	Residuals	57.0506
ENSG00000160678	Residuals	79.9389
ENSG00000160679	Residuals	51.3016
ENSG00000143553	Residuals	69.2298
ENSG00000143621	Residuals	42.4886
ENSG00000143624	Residuals	63.773
ENSG00000143554	Residuals	49.1866
ENSG00000143614	Residuals	60.7728
ENSG00000198837	Residuals	53.8155
ENSG00000160741	Residuals	52.6663
ENSG00000143570	Residuals	32.4006
ENSG00000143578	Residuals	53.9423
ENSG00000143543	Residuals	61.5121
ENSG00000143545	Residuals	48.26
ENSG00000177954	Residuals	52.3954
ENSG00000143549	Residuals	52.2729
ENSG00000143612	Residuals	64.9871
ENSG00000143569	Residuals	63.3012
ENSG00000143575	Residuals	49.5021
ENSG00000143595	Residuals	31.2475
ENSG00000143515	Residuals	38.074
ENSG00000160712	Residuals	28.9202
ENSG00000160714	Residuals	65.3833
ENSG00000160710	Residuals	40.0881
ENSG00000163344	Residuals	60.8173
ENSG00000163346	Residuals	52.8
ENSG00000163348	Residuals	42.8324
ENSG00000160691	Residuals	54.5253
ENSG00000173207	Residuals	69.0988
ENSG00000160688	Residuals	46.5286
ENSG00000160685	Residuals	39.4939
ENSG00000163354	Residuals	81.8873
ENSG00000143537	Residuals	40.3543
ENSG00000243364	Residuals	74.0777
ENSG00000143590	Residuals	78.636
ENSG00000169242	Residuals	51.3009
ENSG00000169241	Residuals	59.1015
ENSG00000179085	Residuals	66.4066
ENSG00000163463	Residuals	64.5247
ENSG00000163462	Residuals	51.4594
ENSG00000185499	Residuals	58.1568
ENSG00000231064	Residuals	86.5592
ENSG00000169231	Residuals	40.0335
ENSG00000173171	Residuals	32.9891
ENSG00000160766	Residuals	51.4116
ENSG00000236675	Residuals	64.1199
ENSG00000177628	Residuals	51.4223
ENSG00000160767	Residuals	67.0954
ENSG00000116521	Residuals	54.7694
ENSG00000176444	Residuals	54.5173
ENSG00000143630	Residuals	80.8397
ENSG00000160752	Residuals	46.7643
ENSG00000225855	Residuals	76.8818
ENSG00000160753	Residuals	59.299
ENSG00000116539	Residuals	57.5664
ENSG00000235919	Residuals	94.1829
ENSG00000125459	Residuals	55.5102
ENSG00000246203	Residuals	87.0093
ENSG00000163374	Residuals	47.5576
ENSG00000132676	Residuals	46.08
ENSG00000203761	Residuals	70.2099
ENSG00000116580	Residuals	58.1902
ENSG00000132718	Residuals	22.4271
ENSG00000143622	Residuals	37.8355
ENSG00000132680	Residuals	63.0134
ENSG00000116584	Residuals	48.5749
ENSG00000273002	Residuals	63.0601
ENSG00000163479	Residuals	53.5773
ENSG00000160803	Residuals	48.2185
ENSG00000116586	Residuals	57.931
ENSG00000160789	Residuals	40.5338
ENSG00000196189	Residuals	40.3024
ENSG00000160785	Residuals	23.1746
ENSG00000160783	Residuals	56.5729
ENSG00000242252	Residuals	67.8661
ENSG00000160781	Residuals	20.9041
ENSG00000198952	Residuals	29.8885
ENSG00000163472	Residuals	60.5794
ENSG00000198715	Residuals	25.6577
ENSG00000163468	Residuals	43.3772
ENSG00000125462	Residuals	75.8636
ENSG00000116604	Residuals	44.0711
ENSG00000187862	Residuals	35.0959
ENSG00000163382	Residuals	53.8467
ENSG00000160818	Residuals	51.5485
ENSG00000143320	Residuals	61.2196
ENSG00000143319	Residuals	49.6786
ENSG00000143303	Residuals	62.5501
ENSG00000143314	Residuals	51.6648
ENSG00000143321	Residuals	46.0812
ENSG00000143294	Residuals	59.5848
ENSG00000027869	Residuals	36.1536
ENSG00000198400	Residuals	46.8048
ENSG00000187800	Residuals	37.1683
ENSG00000132694	Residuals	42.7105
ENSG00000117036	Residuals	57.1313
ENSG00000143297	Residuals	10.1735
ENSG00000160856	Residuals	13.1128
ENSG00000132704	Residuals	31.1758
ENSG00000163534	Residuals	33.8841
ENSG00000158473	Residuals	45.7241
ENSG00000158477	Residuals	74.8404
ENSG00000158481	Residuals	35.0277
ENSG00000158488	Residuals	70.8514
ENSG00000163554	Residuals	53.0731
ENSG00000163563	Residuals	22.6278
ENSG00000163564	Residuals	23.9028
ENSG00000163565	Residuals	39.4455
ENSG00000163568	Residuals	48.4487
ENSG00000213088	Residuals	47.1959
ENSG00000179639	Residuals	51.0386
ENSG00000158716	Residuals	59.7407
ENSG00000181036	Residuals	13.9188
ENSG00000158714	Residuals	44.4809
ENSG00000188004	Residuals	89.3234
ENSG00000272668	Residuals	49.6533
ENSG00000213085	Residuals	30.2672
ENSG00000158710	Residuals	43.4406
ENSG00000260766	Residuals	59.6399
ENSG00000143315	Residuals	64.223
ENSG00000162729	Residuals	50.8496
ENSG00000162734	Residuals	33.0892
ENSG00000132716	Residuals	63.3904
ENSG00000162735	Residuals	77.1481
ENSG00000122218	Residuals	68.8665
ENSG00000162736	Residuals	46.2855
ENSG00000171786	Residuals	71.6417
ENSG00000162739	Residuals	24.6766
ENSG00000066294	Residuals	49.9821
ENSG00000117090	Residuals	29.5783
ENSG00000228863	Residuals	74.6716
ENSG00000117091	Residuals	59.0326
ENSG00000026751	Residuals	25.6761
ENSG00000122224	Residuals	23.1271
ENSG00000122223	Residuals	25.3454
ENSG00000179914	Residuals	47.9656
ENSG00000158769	Residuals	36.4409
ENSG00000215845	Residuals	55.4042
ENSG00000158773	Residuals	38.308
ENSG00000186517	Residuals	48.9634
ENSG00000143256	Residuals	67.4969
ENSG00000158793	Residuals	54.4504
ENSG00000158796	Residuals	56.0991
ENSG00000143222	Residuals	52.7264
ENSG00000143258	Residuals	56.2502
ENSG00000143224	Residuals	46.2628
ENSG00000158850	Residuals	44.74
ENSG00000158859	Residuals	68.9384
ENSG00000158864	Residuals	52.4794
ENSG00000158869	Residuals	34.9392
ENSG00000158882	Residuals	56.2787
ENSG00000158887	Residuals	48.2913
ENSG00000143252	Residuals	50.3995
ENSG00000283696	Residuals	61.5242
ENSG00000143226	Residuals	11.8129
ENSG00000173110	Residuals	17.4919
ENSG00000203747	Residuals	22.18
ENSG00000244682	Residuals	18.2891
ENSG00000225217	Residuals	12.7454
ENSG00000162747	Residuals	5.64026
ENSG00000072694	Residuals	15.3588
ENSG00000132185	Residuals	18.7792
ENSG00000162746	Residuals	63.2511
ENSG00000081721	Residuals	82.3382
ENSG00000118217	Residuals	26.4426
ENSG00000229808	Residuals	59.0462
ENSG00000198574	Residuals	29.0145
ENSG00000152332	Residuals	38.9183
ENSG00000117143	Residuals	67.063
ENSG00000132196	Residuals	73.5171
ENSG00000185630	Residuals	45.9825
ENSG00000143198	Residuals	47.343
ENSG00000143149	Residuals	56.6125
ENSG00000143183	Residuals	68.5446
ENSG00000143179	Residuals	53.5516
ENSG00000143157	Residuals	42.5689
ENSG00000152382	Residuals	68.7003
ENSG00000143167	Residuals	24.2558
ENSG00000143190	Residuals	59.6848
ENSG00000198821	Residuals	23.5675
ENSG00000143162	Residuals	35.0535
ENSG00000241666	Residuals	28.4449
ENSG00000198771	Residuals	49.806
ENSG00000197965	Residuals	19.798
ENSG00000143158	Residuals	52.9308
ENSG00000143164	Residuals	44.2864
ENSG00000143155	Residuals	42.7757
ENSG00000213064	Residuals	34.3314
ENSG00000143178	Residuals	66.1503
ENSG00000143185	Residuals	34.3024
ENSG00000143184	Residuals	30.3953
ENSG00000143153	Residuals	60.5004
ENSG00000143156	Residuals	81.3158
ENSG00000117475	Residuals	66.4562
ENSG00000117479	Residuals	71.06
ENSG00000198734	Residuals	26.9776
ENSG00000174175	Residuals	42.5822
ENSG00000000460	Residuals	66.3872
ENSG00000188404	Residuals	23.3969
ENSG00000171806	Residuals	63.607
ENSG00000000457	Residuals	54.9926
ENSG00000075945	Residuals	56.8465
ENSG00000120370	Residuals	67.6113
ENSG00000076258	Residuals	91.799
ENSG00000117523	Residuals	56.6727
ENSG00000233328	Residuals	65.454
ENSG00000117533	Residuals	47.9612
ENSG00000010165	Residuals	51.0902
ENSG00000197959	Residuals	57.5006
ENSG00000135845	Residuals	59.4053
ENSG00000094975	Residuals	53.6181
ENSG00000117560	Residuals	38.2422
ENSG00000117586	Residuals	58.8895
ENSG00000203739	Residuals	71.0413
ENSG00000117592	Residuals	35.8631
ENSG00000076321	Residuals	65.2423
ENSG00000120334	Residuals	87.6939
ENSG00000117593	Residuals	79.6208
ENSG00000234741	Residuals	53.477
ENSG00000185278	Residuals	50.5475
ENSG00000135870	Residuals	31.2671
ENSG00000152061	Residuals	43.7287
ENSG00000116161	Residuals	64.8997
ENSG00000120333	Residuals	70.9845
ENSG00000235750	Residuals	23.3903
ENSG00000143207	Residuals	36.5343
ENSG00000228686	Residuals	75.2928
ENSG00000242193	Residuals	55.9355
ENSG00000213057	Residuals	68.7924
ENSG00000116191	Residuals	38.2628
ENSG00000116199	Residuals	48.3697
ENSG00000186283	Residuals	43.6091
ENSG00000143322	Residuals	66.652
ENSG00000057252	Residuals	33.0997
ENSG00000169905	Residuals	34.3914
ENSG00000143337	Residuals	42.3826
ENSG00000135837	Residuals	50.7542
ENSG00000116260	Residuals	47.9882
ENSG00000121454	Residuals	72.9036
ENSG00000230124	Residuals	52.0821
ENSG00000143324	Residuals	47.9135
ENSG00000135835	Residuals	87.3385
ENSG00000243155	Residuals	74.6447
ENSG00000135823	Residuals	44.7241
ENSG00000153029	Residuals	50.0229
ENSG00000162783	Residuals	51.3031
ENSG00000198216	Residuals	22.718
ENSG00000135821	Residuals	28.0161
ENSG00000135828	Residuals	34.7336
ENSG00000135838	Residuals	19.6257
ENSG00000135829	Residuals	62.9515
ENSG00000135862	Residuals	56.1335
ENSG00000116698	Residuals	50.4665
ENSG00000116701	Residuals	23.7084
ENSG00000162704	Residuals	22.0448
ENSG00000143344	Residuals	72.7974
ENSG00000198756	Residuals	25.2213
ENSG00000198860	Residuals	50.3455
ENSG00000116667	Residuals	24.8377
ENSG00000116406	Residuals	51.5689
ENSG00000135842	Residuals	29.777
ENSG00000121481	Residuals	52.5699
ENSG00000121486	Residuals	47.5798
ENSG00000116668	Residuals	60.1193
ENSG00000116679	Residuals	37.6624
ENSG00000047410	Residuals	54.9292
ENSG00000157181	Residuals	64.4112
ENSG00000073756	Residuals	46.2137
ENSG00000116711	Residuals	68.6556
ENSG00000150681	Residuals	56.8806
ENSG00000231767	Residuals	67.9083
ENSG00000116741	Residuals	30.0628
ENSG00000116750	Residuals	51.9917
ENSG00000116747	Residuals	47.8077
ENSG00000272579	Residuals	62.9547
ENSG00000023572	Residuals	77.673
ENSG00000134371	Residuals	52.1823
ENSG00000000971	Residuals	31.8751
ENSG00000177888	Residuals	52.1178
ENSG00000213047	Residuals	53.8589
ENSG00000151414	Residuals	47.8443
ENSG00000081237	Residuals	49.5713
ENSG00000162702	Residuals	45.8135
ENSG00000118197	Residuals	56.4111
ENSG00000118200	Residuals	69.6113
ENSG00000170128	Residuals	52.0617
ENSG00000116852	Residuals	50.4307
ENSG00000229191	Residuals	74.2179
ENSG00000116857	Residuals	48.1664
ENSG00000159176	Residuals	44.1065
ENSG00000224536	Residuals	80.284
ENSG00000223396	Residuals	88.1688
ENSG00000134369	Residuals	53.6435
ENSG00000198700	Residuals	55.4501
ENSG00000198892	Residuals	34.8128
ENSG00000134375	Residuals	66.4394
ENSG00000176393	Residuals	42.5729
ENSG00000273478	Residuals	63.728
ENSG00000234678	Residuals	81.851
ENSG00000143862	Residuals	39.7784
ENSG00000143851	Residuals	28.3741
ENSG00000133067	Residuals	17.9103
ENSG00000077152	Residuals	83.3613
ENSG00000077157	Residuals	35.2375
ENSG00000143858	Residuals	52.2843
ENSG00000226862	Residuals	65.9423
ENSG00000117139	Residuals	53.2146
ENSG00000183155	Residuals	78.1217
ENSG00000117153	Residuals	56.0374
ENSG00000159346	Residuals	33.6543
ENSG00000159348	Residuals	42.119
ENSG00000163444	Residuals	64.9167
ENSG00000143847	Residuals	19.8902
ENSG00000133055	Residuals	27.2106
ENSG00000133048	Residuals	13.933
ENSG00000133063	Residuals	32.0363
ENSG00000159388	Residuals	29.8161
ENSG00000058668	Residuals	44.3855
ENSG00000122188	Residuals	49.7526
ENSG00000058673	Residuals	52.6168
ENSG00000182004	Residuals	63.5309
ENSG00000143842	Residuals	26.5924
ENSG00000143845	Residuals	79.5137
ENSG00000158615	Residuals	46.7369
ENSG00000133056	Residuals	41.1397
ENSG00000198625	Residuals	41.6146
ENSG00000240710	Residuals	78.5879
ENSG00000170382	Residuals	70.7696
ENSG00000240219	Residuals	55.7248
ENSG00000174529	Residuals	76.8537
ENSG00000117222	Residuals	57.4235
ENSG00000133059	Residuals	67.5527
ENSG00000133069	Residuals	32.6675
ENSG00000163545	Residuals	31.5223
ENSG00000162873	Residuals	48.8467
ENSG00000117266	Residuals	52.3825
ENSG00000174514	Residuals	77.7512
ENSG00000158711	Residuals	36.4111
ENSG00000158715	Residuals	25.0563
ENSG00000069275	Residuals	36.621
ENSG00000117280	Residuals	52.8312
ENSG00000133065	Residuals	47.6474
ENSG00000196188	Residuals	48.1267
ENSG00000263961	Residuals	44.3429
ENSG00000266028	Residuals	59.4087
ENSG00000263528	Residuals	41.0772
ENSG00000162888	Residuals	81.7396
ENSG00000261000	Residuals	48.0424
ENSG00000266094	Residuals	39.7028
ENSG00000143486	Residuals	33.6065
ENSG00000162889	Residuals	33.8206
ENSG00000162892	Residuals	26.0098
ENSG00000162894	Residuals	21.432
ENSG00000271680	Residuals	66.8046
ENSG00000226945	Residuals	80.9094
ENSG00000182795	Residuals	60.1207
ENSG00000123836	Residuals	39.7556
ENSG00000180667	Residuals	38.935
ENSG00000123838	Residuals	10.2394
ENSG00000196352	Residuals	16.5446
ENSG00000117322	Residuals	39.8189
ENSG00000203710	Residuals	26.448
ENSG00000197721	Residuals	64.2145
ENSG00000117335	Residuals	43.0177
ENSG00000203709	Residuals	45.0842
ENSG00000174059	Residuals	51.2371
ENSG00000076356	Residuals	39.6655
ENSG00000196878	Residuals	74.9568
ENSG00000123689	Residuals	51.2479
ENSG00000009790	Residuals	35.8973
ENSG00000162757	Residuals	69.3194
ENSG00000117595	Residuals	32.6919
ENSG00000117597	Residuals	45.2115
ENSG00000054392	Residuals	71.363
ENSG00000117625	Residuals	56.2733
ENSG00000082512	Residuals	45.3193
ENSG00000153363	Residuals	84.8945
ENSG00000170385	Residuals	43.8231
ENSG00000123684	Residuals	38.2997
ENSG00000143493	Residuals	64.07
ENSG00000066027	Residuals	32.145
ENSG00000065600	Residuals	74.1723
ENSG00000117691	Residuals	62.9186
ENSG00000162772	Residuals	58.5213
ENSG00000123685	Residuals	51.3915
ENSG00000117697	Residuals	60.0777
ENSG00000203705	Residuals	63.7789
ENSG00000198468	Residuals	24.4326
ENSG00000162769	Residuals	48.0157
ENSG00000174606	Residuals	56.9645
ENSG00000136643	Residuals	66.7727
ENSG00000143499	Residuals	66.7308
ENSG00000117724	Residuals	69.6365
ENSG00000136636	Residuals	65.1308
ENSG00000092978	Residuals	63.2883
ENSG00000067533	Residuals	68.1453
ENSG00000143353	Residuals	40.8584
ENSG00000136628	Residuals	49.199
ENSG00000162813	Residuals	73.9517
ENSG00000067704	Residuals	58.445
ENSG00000118873	Residuals	60.526
ENSG00000218283	Residuals	74.9641
ENSG00000162817	Residuals	40.6076
ENSG00000186205	Residuals	22.146
ENSG00000136630	Residuals	37.8479
ENSG00000143507	Residuals	74.1666
ENSG00000143498	Residuals	74.9646
ENSG00000154305	Residuals	63.524
ENSG00000186063	Residuals	53.7281
ENSG00000162819	Residuals	38.721
ENSG00000197520	Residuals	58.1447
ENSG00000154309	Residuals	83.9984
ENSG00000187554	Residuals	27.3414
ENSG00000143502	Residuals	23.3903
ENSG00000162909	Residuals	35.3993
ENSG00000143514	Residuals	62.3533
ENSG00000272645	Residuals	53.4126
ENSG00000185495	Residuals	54.5889
ENSG00000143756	Residuals	43.3801
ENSG00000143753	Residuals	29.0519
ENSG00000143748	Residuals	62.4638
ENSG00000143771	Residuals	56.5194
ENSG00000162923	Residuals	39.1261
ENSG00000143786	Residuals	65.5728
ENSG00000143815	Residuals	36.5355
ENSG00000143742	Residuals	43.3217
ENSG00000143819	Residuals	55.4087
ENSG00000242861	Residuals	49.9164
ENSG00000196187	Residuals	44.2041
ENSG00000143811	Residuals	37.5701
ENSG00000143751	Residuals	56.0205
ENSG00000163041	Residuals	17.4943
ENSG00000182827	Residuals	51.2367
ENSG00000143799	Residuals	51.0124
ENSG00000143772	Residuals	49.3458
ENSG00000228382	Residuals	51.4799
ENSG00000143801	Residuals	55.6067
ENSG00000163050	Residuals	49.4374
ENSG00000181450	Residuals	69.3975
ENSG00000143740	Residuals	58.3981
ENSG00000081692	Residuals	79.6562
ENSG00000143761	Residuals	54.5492
ENSG00000143793	Residuals	61.0549
ENSG00000162910	Residuals	58.4964
ENSG00000280157	Residuals	92.2583
ENSG00000143774	Residuals	44.2651
ENSG00000181873	Residuals	50.0709
ENSG00000162913	Residuals	60.7706
ENSG00000154358	Residuals	37.9559
ENSG00000154370	Residuals	54.0677
ENSG00000162931	Residuals	73.7145
ENSG00000181218	Residuals	66.9617
ENSG00000168159	Residuals	43.184
ENSG00000234975	Residuals	54.1717
ENSG00000116574	Residuals	53.9432
ENSG00000168118	Residuals	65.0731
ENSG00000154429	Residuals	50.8512
ENSG00000069248	Residuals	56.9775
ENSG00000135776	Residuals	55.8534
ENSG00000135801	Residuals	64.8706
ENSG00000135763	Residuals	70.7569
ENSG00000143641	Residuals	68.2817
ENSG00000135775	Residuals	59.7768
ENSG00000119280	Residuals	61.7837
ENSG00000143643	Residuals	66.3645
ENSG00000173409	Residuals	73.0024
ENSG00000182118	Residuals	76.7891
ENSG00000143633	Residuals	74.1662
ENSG00000116906	Residuals	64.5823
ENSG00000116903	Residuals	46.4597
ENSG00000010072	Residuals	68.8293
ENSG00000135766	Residuals	29.2784
ENSG00000233461	Residuals	33.4171
ENSG00000116918	Residuals	58.1045
ENSG00000162946	Residuals	42.5586
ENSG00000116991	Residuals	24.3068
ENSG00000212916	Residuals	81.453
ENSG00000135778	Residuals	24.8472
ENSG00000135749	Residuals	50.9391
ENSG00000231663	Residuals	64.6258
ENSG00000168275	Residuals	56.3275
ENSG00000059588	Residuals	54.2294
ENSG00000168264	Residuals	41.9911
ENSG00000238005	Residuals	44.365
ENSG00000258082	Residuals	62.1471
ENSG00000173726	Residuals	57.5144
ENSG00000054267	Residuals	54.6524
ENSG00000152904	Residuals	70.566
ENSG00000116957	Residuals	66.5864
ENSG00000162885	Residuals	65.8796
ENSG00000143669	Residuals	41.1557
ENSG00000116962	Residuals	52.8354
ENSG00000077585	Residuals	47.0147
ENSG00000086619	Residuals	49.1039
ENSG00000186197	Residuals	58.4241
ENSG00000116977	Residuals	52.7075
ENSG00000273058	Residuals	68.4285
ENSG00000119285	Residuals	61.2163
ENSG00000116984	Residuals	53.2844
ENSG00000233355	Residuals	15.3016
ENSG00000091483	Residuals	66.6529
ENSG00000117009	Residuals	52.8884
ENSG00000054277	Residuals	80.1347
ENSG00000203668	Residuals	62.204
ENSG00000214837	Residuals	71.4067
ENSG00000143702	Residuals	51.2687
ENSG00000054282	Residuals	78.6524
ENSG00000117020	Residuals	49.9884
ENSG00000179456	Residuals	40.7775
ENSG00000035687	Residuals	40.2519
ENSG00000121644	Residuals	48.9064
ENSG00000203667	Residuals	75.8704
ENSG00000153187	Residuals	70.1367
ENSG00000203666	Residuals	41.6857
ENSG00000185420	Residuals	71.8531
ENSG00000162851	Residuals	77.8677
ENSG00000162852	Residuals	54.3879
ENSG00000260698	Residuals	77.1796
ENSG00000143653	Residuals	61.6479
ENSG00000223519	Residuals	58.7875
ENSG00000153207	Residuals	43.7062
ENSG00000188295	Residuals	68.8511
ENSG00000196418	Residuals	72.5438
ENSG00000259865	Residuals	57.3148
ENSG00000227671	Residuals	56.7876
ENSG00000162714	Residuals	44.0102
ENSG00000162711	Residuals	39.0708
ENSG00000162722	Residuals	31.2805
ENSG00000238243	Residuals	30.3061
ENSG00000175137	Residuals	35.627
ENSG00000171161	Residuals	62.6143
ENSG00000171163	Residuals	55.2238
ENSG00000185220	Residuals	74.5049
ENSG00000035115	Residuals	30.4528
ENSG00000143727	Residuals	55.536
ENSG00000151353	Residuals	66.6265
ENSG00000032389	Residuals	57.7881
ENSG00000171853	Residuals	53.1534
ENSG00000182551	Residuals	48.2211
ENSG00000242282	Residuals	77.5249
ENSG00000171865	Residuals	62.0932
ENSG00000234171	Residuals	75.836
ENSG00000171863	Residuals	62.5341
ENSG00000225964	Residuals	50.1061
ENSG00000134326	Residuals	43.0901
ENSG00000134321	Residuals	35.5263
ENSG00000151692	Residuals	39.112
ENSG00000235576	Residuals	63.6013
ENSG00000236790	Residuals	62.7158
ENSG00000115738	Residuals	35.1802
ENSG00000260837	Residuals	60.9728
ENSG00000134313	Residuals	56.0814
ENSG00000143797	Residuals	23.1854
ENSG00000119185	Residuals	43.8963
ENSG00000119203	Residuals	68.4055
ENSG00000134330	Residuals	72.7247
ENSG00000151694	Residuals	52.3126
ENSG00000134308	Residuals	29.6035
ENSG00000115750	Residuals	52.3628
ENSG00000269973	Residuals	57.1047
ENSG00000260077	Residuals	51.6008
ENSG00000172059	Residuals	46.6641
ENSG00000171848	Residuals	61.9869
ENSG00000115756	Residuals	52.5374
ENSG00000115758	Residuals	54.1042
ENSG00000115761	Residuals	72.9432
ENSG00000143882	Residuals	86.4597
ENSG00000143870	Residuals	54.5391
ENSG00000162976	Residuals	46.1818
ENSG00000134318	Residuals	52.8815
ENSG00000224177	Residuals	44.1628
ENSG00000169016	Residuals	70.6727
ENSG00000134324	Residuals	46.3695
ENSG00000071575	Residuals	45.5892
ENSG00000151779	Residuals	64.6941
ENSG00000079785	Residuals	66.19
ENSG00000197872	Residuals	28.5959
ENSG00000163029	Residuals	58.3158
ENSG00000178295	Residuals	45.3104
ENSG00000240857	Residuals	80.4377
ENSG00000228784	Residuals	58.3094
ENSG00000183891	Residuals	60.3812
ENSG00000118965	Residuals	72.0395
ENSG00000068697	Residuals	34.7171
ENSG00000055917	Residuals	40.609
ENSG00000143878	Residuals	34.9406
ENSG00000118960	Residuals	51.5106
ENSG00000143869	Residuals	47.0031
ENSG00000118961	Residuals	65.5421
ENSG00000119771	Residuals	78.062
ENSG00000119778	Residuals	56.3877
ENSG00000173960	Residuals	61.7313
ENSG00000205639	Residuals	44.5716
ENSG00000163026	Residuals	59.4626
ENSG00000119782	Residuals	68.3087
ENSG00000115128	Residuals	69.9289
ENSG00000219626	Residuals	81.4685
ENSG00000115129	Residuals	39.3882
ENSG00000198399	Residuals	54.6311
ENSG00000084676	Residuals	41.1798
ENSG00000184924	Residuals	75.1349
ENSG00000138092	Residuals	64.3153
ENSG00000138031	Residuals	71.2495
ENSG00000115137	Residuals	62.2682
ENSG00000115138	Residuals	56.3769
ENSG00000119772	Residuals	39.1238
ENSG00000235072	Residuals	82.9732
ENSG00000138101	Residuals	64.5554
ENSG00000143970	Residuals	52.9973
ENSG00000084731	Residuals	51.8491
ENSG00000084733	Residuals	35.081
ENSG00000157833	Residuals	59.9565
ENSG00000084754	Residuals	52.218
ENSG00000138029	Residuals	56.1762
ENSG00000138018	Residuals	58.0079
ENSG00000115155	Residuals	52.955
ENSG00000213699	Residuals	58.3419
ENSG00000084764	Residuals	44.9026
ENSG00000119777	Residuals	53.3469
ENSG00000084693	Residuals	60.1905
ENSG00000229122	Residuals	91.5995
ENSG00000272148	Residuals	90.0019
ENSG00000228474	Residuals	64.4418
ENSG00000138080	Residuals	68.3024
ENSG00000138030	Residuals	57.4121
ENSG00000143994	Residuals	86.953
ENSG00000138073	Residuals	46.8261
ENSG00000138074	Residuals	52.3147
ENSG00000138085	Residuals	58.2972
ENSG00000084774	Residuals	56.783
ENSG00000163794	Residuals	83.0164
ENSG00000115204	Residuals	51.8128
ENSG00000115207	Residuals	54.0105
ENSG00000234072	Residuals	66.0932
ENSG00000115211	Residuals	48.2242
ENSG00000115234	Residuals	57.293
ENSG00000163795	Residuals	62.5183
ENSG00000115241	Residuals	54.4945
ENSG00000115216	Residuals	53.6031
ENSG00000157992	Residuals	61.2131
ENSG00000138002	Residuals	69.6728
ENSG00000243943	Residuals	36.4014
ENSG00000176714	Residuals	89.7432
ENSG00000198522	Residuals	66.3742
ENSG00000119760	Residuals	62.2178
ENSG00000163798	Residuals	67.0014
ENSG00000243147	Residuals	78.4578
ENSG00000171174	Residuals	90.6935
ENSG00000158019	Residuals	67.9693
ENSG00000075426	Residuals	26.1718
ENSG00000270210	Residuals	60.4986
ENSG00000163803	Residuals	16.5169
ENSG00000213639	Residuals	43.5899
ENSG00000171103	Residuals	78.8133
ENSG00000163811	Residuals	54.6665
ENSG00000189350	Residuals	38.7311
ENSG00000115295	Residuals	49.7718
ENSG00000119801	Residuals	47.5635
ENSG00000213626	Residuals	19.771
ENSG00000172954	Residuals	46.1295
ENSG00000158089	Residuals	25.0688
ENSG00000013016	Residuals	41.4858
ENSG00000162959	Residuals	82.4998
ENSG00000162961	Residuals	69.5461
ENSG00000021574	Residuals	44.2947
ENSG00000152683	Residuals	52.9269
ENSG00000091106	Residuals	33.9474
ENSG00000119820	Residuals	33.6405
ENSG00000115760	Residuals	56.6696
ENSG00000018699	Residuals	62.7298
ENSG00000049323	Residuals	43.8174
ENSG00000152689	Residuals	46.0433
ENSG00000119812	Residuals	52.0633
ENSG00000150938	Residuals	68.0642
ENSG00000171055	Residuals	44.4696
ENSG00000279519	Residuals	61.8258
ENSG00000115808	Residuals	34.4071
ENSG00000008869	Residuals	57.3443
ENSG00000152133	Residuals	69.5324
ENSG00000055332	Residuals	33.7071
ENSG00000218739	Residuals	41.8341
ENSG00000115816	Residuals	69.6207
ENSG00000003509	Residuals	63.1193
ENSG00000115825	Residuals	47.3328
ENSG00000115828	Residuals	14.0939
ENSG00000236213	Residuals	59.5351
ENSG00000163171	Residuals	44.2599
ENSG00000237803	Residuals	38.7582
ENSG00000115841	Residuals	66.2596
ENSG00000138061	Residuals	42.1184
ENSG00000232973	Residuals	53.0171
ENSG00000119787	Residuals	49.6148
ENSG00000213553	Residuals	58.5456
ENSG00000143889	Residuals	57.3157
ENSG00000143891	Residuals	49.2571
ENSG00000115875	Residuals	66.1032
ENSG00000152147	Residuals	70.035
ENSG00000163214	Residuals	50.719
ENSG00000115904	Residuals	41.9695
ENSG00000011566	Residuals	66.0135
ENSG00000138050	Residuals	69.1175
ENSG00000183023	Residuals	37.4706
ENSG00000143924	Residuals	45.8615
ENSG00000115944	Residuals	67.7396
ENSG00000057935	Residuals	40.2911
ENSG00000162881	Residuals	38.7292
ENSG00000162882	Residuals	54.395
ENSG00000226491	Residuals	78.4733
ENSG00000231826	Residuals	57.9074
ENSG00000152518	Residuals	40.7303
ENSG00000279873	Residuals	81.5957
ENSG00000234936	Residuals	86.2152
ENSG00000115970	Residuals	65.8544
ENSG00000138095	Residuals	42.3877
ENSG00000138032	Residuals	54.2391
ENSG00000138078	Residuals	49.6766
ENSG00000143919	Residuals	90.1082
ENSG00000068784	Residuals	47.3978
ENSG00000171132	Residuals	70.0016
ENSG00000116016	Residuals	55.1547
ENSG00000250565	Residuals	59.2272
ENSG00000119729	Residuals	41.1237
ENSG00000151665	Residuals	65.2629
ENSG00000119878	Residuals	49.5584
ENSG00000171150	Residuals	56.2288
ENSG00000260977	Residuals	89.9069
ENSG00000180398	Residuals	60.6095
ENSG00000068724	Residuals	53.1869
ENSG00000143933	Residuals	48.3555
ENSG00000095002	Residuals	57.8115
ENSG00000230979	Residuals	75.8602
ENSG00000116062	Residuals	60.8681
ENSG00000138081	Residuals	55.6914
ENSG00000233230	Residuals	95.7969
ENSG00000170802	Residuals	46.3412
ENSG00000162869	Residuals	47.7812
ENSG00000243244	Residuals	94.1754
ENSG00000115239	Residuals	83.3748
ENSG00000068912	Residuals	65.9226
ENSG00000068878	Residuals	54.8503
ENSG00000170634	Residuals	81.737
ENSG00000115306	Residuals	40.5451
ENSG00000214595	Residuals	53.3388
ENSG00000115310	Residuals	30.676
ENSG00000162994	Residuals	62.7349
ENSG00000227799	Residuals	92.5617
ENSG00000143947	Residuals	55.8275
ENSG00000085760	Residuals	70.5733
ENSG00000162997	Residuals	83.415
ENSG00000115355	Residuals	59.2417
ENSG00000163001	Residuals	66.7449
ENSG00000275052	Residuals	44.4187
ENSG00000138035	Residuals	70.7502
ENSG00000028116	Residuals	68.0411
ENSG00000115392	Residuals	65.556
ENSG00000233426	Residuals	40.5479
ENSG00000119866	Residuals	41.794
ENSG00000115421	Residuals	47.3314
ENSG00000162924	Residuals	49.5192
ENSG00000162927	Residuals	58.3884
ENSG00000162928	Residuals	62.297
ENSG00000162929	Residuals	68.0135
ENSG00000212978	Residuals	73.4532
ENSG00000173209	Residuals	50.2064
ENSG00000115464	Residuals	53.6976
ENSG00000270820	Residuals	72.4456
ENSG00000082898	Residuals	40.6649
ENSG00000115484	Residuals	46.0195
ENSG00000173163	Residuals	65.2053
ENSG00000170340	Residuals	51.6131
ENSG00000115504	Residuals	77.2012
ENSG00000115507	Residuals	30.1225
ENSG00000143951	Residuals	77.9265
ENSG00000014641	Residuals	67.9554
ENSG00000169764	Residuals	42.9172
ENSG00000143952	Residuals	53.4356
ENSG00000197329	Residuals	38.9862
ENSG00000225889	Residuals	19.029
ENSG00000238201	Residuals	43.6451
ENSG00000119862	Residuals	27.1876
ENSG00000119844	Residuals	32.6447
ENSG00000179833	Residuals	46.7989
ENSG00000115902	Residuals	47.0548
ENSG00000011523	Residuals	50.1668
ENSG00000138069	Residuals	33.1874
ENSG00000138071	Residuals	37.6555
ENSG00000198369	Residuals	82.9783
ENSG00000143995	Residuals	53.9947
ENSG00000143971	Residuals	58.2721
ENSG00000197223	Residuals	61.6023
ENSG00000243667	Residuals	83.4119
ENSG00000115946	Residuals	71.4098
ENSG00000221823	Residuals	27.1339
ENSG00000115956	Residuals	32.8416
ENSG00000204923	Residuals	65.1248
ENSG00000169621	Residuals	89.4865
ENSG00000163219	Residuals	36.2721
ENSG00000198380	Residuals	50.539
ENSG00000169599	Residuals	75.4049
ENSG00000115977	Residuals	42.63
ENSG00000196975	Residuals	43.4749
ENSG00000087338	Residuals	49.1808
ENSG00000124380	Residuals	71.3613
ENSG00000059728	Residuals	16.7601
ENSG00000244617	Residuals	29.3721
ENSG00000179818	Residuals	29.4499
ENSG00000169564	Residuals	60.327
ENSG00000115998	Residuals	63.4893
ENSG00000116001	Residuals	47.8819
ENSG00000116005	Residuals	43.4895
ENSG00000143977	Residuals	72.8268
ENSG00000035141	Residuals	64.9862
ENSG00000163235	Residuals	31.1195
ENSG00000075340	Residuals	45.0372
ENSG00000152672	Residuals	19.6057
ENSG00000144043	Residuals	58.3922
ENSG00000124357	Residuals	29.477
ENSG00000124370	Residuals	87.8631
ENSG00000124383	Residuals	70.0814
ENSG00000124374	Residuals	57.0986
ENSG00000075292	Residuals	57.75
ENSG00000135636	Residuals	32.7592
ENSG00000144036	Residuals	75.5726
ENSG00000116096	Residuals	69.886
ENSG00000144040	Residuals	39.0288
ENSG00000135631	Residuals	20.1431
ENSG00000135632	Residuals	37.3539
ENSG00000135617	Residuals	70.7349
ENSG00000135624	Residuals	49.5819
ENSG00000163013	Residuals	44.0683
ENSG00000116127	Residuals	59.4019
ENSG00000204872	Residuals	47.9499
ENSG00000144034	Residuals	82.9235
ENSG00000144048	Residuals	70.9055
ENSG00000124356	Residuals	70.1848
ENSG00000114956	Residuals	65.9791
ENSG00000237883	Residuals	63.2981
ENSG00000187605	Residuals	41.8879
ENSG00000163170	Residuals	82.2028
ENSG00000225439	Residuals	88.5045
ENSG00000114978	Residuals	36.7894
ENSG00000065911	Residuals	60.5513
ENSG00000188687	Residuals	76.6695
ENSG00000204843	Residuals	62.3459
ENSG00000159239	Residuals	52.3129
ENSG00000005448	Residuals	48.944
ENSG00000114993	Residuals	62.642
ENSG00000115274	Residuals	83.4641
ENSG00000239779	Residuals	58.7647
ENSG00000115275	Residuals	49.1619
ENSG00000204822	Residuals	79.2153
ENSG00000135637	Residuals	75.0329
ENSG00000115282	Residuals	46.2385
ENSG00000257702	Residuals	59.0316
ENSG00000115289	Residuals	55.4139
ENSG00000115307	Residuals	44.7843
ENSG00000115317	Residuals	57.9731
ENSG00000115318	Residuals	50.2527
ENSG00000115325	Residuals	47.7561
ENSG00000159374	Residuals	82.592
ENSG00000135622	Residuals	53.9493
ENSG00000272711	Residuals	82.2351
ENSG00000159399	Residuals	33.3187
ENSG00000115350	Residuals	65.9211
ENSG00000115364	Residuals	64.8458
ENSG00000005436	Residuals	54.8284
ENSG00000270696	Residuals	52.367
ENSG00000163541	Residuals	68.1163
ENSG00000115423	Residuals	47.0177
ENSG00000186854	Residuals	15.8084
ENSG00000034510	Residuals	58.2553
ENSG00000176407	Residuals	39.7893
ENSG00000152284	Residuals	76.4391
ENSG00000246575	Residuals	67.7571
ENSG00000152291	Residuals	59.2362
ENSG00000042445	Residuals	49.2832
ENSG00000115459	Residuals	52.4649
ENSG00000042493	Residuals	38.6182
ENSG00000168906	Residuals	62.0941
ENSG00000115486	Residuals	64.1991
ENSG00000118640	Residuals	53.0593
ENSG00000168899	Residuals	47.113
ENSG00000168894	Residuals	56.5425
ENSG00000168890	Residuals	56.5452
ENSG00000168883	Residuals	62.9042
ENSG00000168887	Residuals	44.1904
ENSG00000115523	Residuals	16.6367
ENSG00000168874	Residuals	17.23
ENSG00000115525	Residuals	59.6711
ENSG00000068654	Residuals	57.4259
ENSG00000132300	Residuals	52.2696
ENSG00000132305	Residuals	53.0086
ENSG00000132313	Residuals	62.7332
ENSG00000115548	Residuals	52.2091
ENSG00000115561	Residuals	45.1223
ENSG00000239305	Residuals	45.8833
ENSG00000153561	Residuals	36.4016
ENSG00000153563	Residuals	8.30053
ENSG00000172116	Residuals	15.5445
ENSG00000183281	Residuals	50.0643
ENSG00000231259	Residuals	29.9747
ENSG00000204745	Residuals	50.616
ENSG00000280721	Residuals	72.5012
ENSG00000222041	Residuals	53.7491
ENSG00000234231	Residuals	44.1763
ENSG00000172086	Residuals	70.4172
ENSG00000144115	Residuals	14.7436
ENSG00000172071	Residuals	56.6247
ENSG00000234028	Residuals	85.9885
ENSG00000153574	Residuals	55.2493
ENSG00000230006	Residuals	38.9497
ENSG00000211592	Residuals	41.7012
ENSG00000211597	Residuals	67.0339
ENSG00000211598	Residuals	41.1935
ENSG00000243466	Residuals	42.2916
ENSG00000239855	Residuals	59.9889
ENSG00000240671	Residuals	43.0398
ENSG00000241755	Residuals	49.0459
ENSG00000241351	Residuals	45.8479
ENSG00000243290	Residuals	48.3027
ENSG00000244437	Residuals	45.099
ENSG00000240864	Residuals	58.3111
ENSG00000240382	Residuals	44.3488
ENSG00000239951	Residuals	47.1353
ENSG00000211611	Residuals	59.8117
ENSG00000241294	Residuals	52.5633
ENSG00000244575	Residuals	47.3696
ENSG00000244116	Residuals	54.5972
ENSG00000243238	Residuals	44.277
ENSG00000242371	Residuals	61.9381
ENSG00000243264	Residuals	45.7593
ENSG00000211625	Residuals	55.8004
ENSG00000233850	Residuals	65.1742
ENSG00000172005	Residuals	21.6015
ENSG00000231062	Residuals	50.0301
ENSG00000144029	Residuals	50.3559
ENSG00000144026	Residuals	46.1094
ENSG00000275111	Residuals	85.125
ENSG00000115042	Residuals	45.7356
ENSG00000232931	Residuals	52.5866
ENSG00000174501	Residuals	76.6125
ENSG00000231584	Residuals	58.3259
ENSG00000186281	Residuals	26.903
ENSG00000158050	Residuals	40.4584
ENSG00000084090	Residuals	46.2081
ENSG00000204685	Residuals	83.9135
ENSG00000135956	Residuals	46.0446
ENSG00000144021	Residuals	60.1405
ENSG00000144028	Residuals	62.5015
ENSG00000198885	Residuals	31.2084
ENSG00000121152	Residuals	71.9466
ENSG00000196843	Residuals	51.2871
ENSG00000114982	Residuals	52.0128
ENSG00000114988	Residuals	72.9408
ENSG00000158158	Residuals	54.5055
ENSG00000168763	Residuals	66.1882
ENSG00000163126	Residuals	82.4595
ENSG00000213337	Residuals	92.7264
ENSG00000168758	Residuals	44.4931
ENSG00000144199	Residuals	57.8787
ENSG00000135976	Residuals	66.1503
ENSG00000135940	Residuals	61.5637
ENSG00000115073	Residuals	57.7479
ENSG00000228486	Residuals	30.5302
ENSG00000115085	Residuals	41.4065
ENSG00000075568	Residuals	73.2474
ENSG00000040933	Residuals	53.2092
ENSG00000183513	Residuals	59.7396
ENSG00000115446	Residuals	49.7334
ENSG00000071073	Residuals	53.2475
ENSG00000226791	Residuals	79.4409
ENSG00000196872	Residuals	51.2221
ENSG00000135951	Residuals	69.1597
ENSG00000144182	Residuals	62.7605
ENSG00000158411	Residuals	63.5059
ENSG00000185414	Residuals	68.2681
ENSG00000144214	Residuals	61.0029
ENSG00000115514	Residuals	68.0136
ENSG00000158417	Residuals	53.3113
ENSG00000135945	Residuals	63.984
ENSG00000144218	Residuals	39.1746
ENSG00000115526	Residuals	50.7747
ENSG00000115539	Residuals	62.7268
ENSG00000170485	Residuals	50.4398
ENSG00000071082	Residuals	62.6558
ENSG00000204634	Residuals	43.6994
ENSG00000158435	Residuals	39.8068
ENSG00000163162	Residuals	15.7718
ENSG00000212283	Residuals	59.7302
ENSG00000071054	Residuals	35.9721
ENSG00000281162	Residuals	12.8458
ENSG00000115590	Residuals	21.8904
ENSG00000115594	Residuals	25.3833
ENSG00000115602	Residuals	57.8351
ENSG00000115604	Residuals	41.0568
ENSG00000115607	Residuals	14.2506
ENSG00000234389	Residuals	30.831
ENSG00000135953	Residuals	26.8978
ENSG00000135972	Residuals	59.3394
ENSG00000135966	Residuals	58.8998
ENSG00000272994	Residuals	88.2841
ENSG00000135974	Residuals	64.6887
ENSG00000115641	Residuals	64.8647
ENSG00000071051	Residuals	53.3321
ENSG00000115652	Residuals	36.0802
ENSG00000135968	Residuals	43.1463
ENSG00000169756	Residuals	41.8531
ENSG00000153201	Residuals	53.8726
ENSG00000163006	Residuals	80.3552
ENSG00000135960	Residuals	32.0882
ENSG00000172985	Residuals	41.5463
ENSG00000186522	Residuals	70.9889
ENSG00000175701	Residuals	60.2761
ENSG00000169679	Residuals	68.6807
ENSG00000153094	Residuals	30.2934
ENSG00000172965	Residuals	45.2826
ENSG00000153107	Residuals	64.2463
ENSG00000153208	Residuals	45.1216
ENSG00000153214	Residuals	49.0221
ENSG00000144152	Residuals	45.3191
ENSG00000144161	Residuals	51.1633
ENSG00000188177	Residuals	56.9555
ENSG00000114999	Residuals	66.5362
ENSG00000125630	Residuals	53.304
ENSG00000125611	Residuals	65.6905
ENSG00000237753	Residuals	43.0468
ENSG00000144136	Residuals	34.8034
ENSG00000144130	Residuals	35.7718
ENSG00000125538	Residuals	23.5357
ENSG00000136689	Residuals	35.7143
ENSG00000125637	Residuals	38.2442
ENSG00000189223	Residuals	5.67764
ENSG00000125618	Residuals	12.5289
ENSG00000136682	Residuals	69.0322
ENSG00000146556	Residuals	47.488
ENSG00000236397	Residuals	10.4411
ENSG00000279267	Residuals	57.3454
ENSG00000240356	Residuals	23.2848
ENSG00000144134	Residuals	55.9742
ENSG00000115084	Residuals	48.5234
ENSG00000115091	Residuals	43.5385
ENSG00000088205	Residuals	44.501
ENSG00000236255	Residuals	79.2081
ENSG00000125633	Residuals	65.7218
ENSG00000279227	Residuals	89.2465
ENSG00000125629	Residuals	53.8333
ENSG00000019169	Residuals	19.203
ENSG00000115107	Residuals	36.2708
ENSG00000186132	Residuals	79.4677
ENSG00000155368	Residuals	72.0718
ENSG00000144120	Residuals	63.3143
ENSG00000088179	Residuals	48.6001
ENSG00000115109	Residuals	65.6558
ENSG00000226479	Residuals	45.5395
ENSG00000144118	Residuals	16.3385
ENSG00000163083	Residuals	53.7881
ENSG00000115112	Residuals	35.0105
ENSG00000074054	Residuals	67.4996
ENSG00000236859	Residuals	89.7301
ENSG00000155438	Residuals	66.9129
ENSG00000211460	Residuals	53.5658
ENSG00000136732	Residuals	40.2711
ENSG00000136717	Residuals	37.6235
ENSG00000163161	Residuals	46.5381
ENSG00000169967	Residuals	42.3829
ENSG00000236682	Residuals	32.5469
ENSG00000115718	Residuals	55.1177
ENSG00000163166	Residuals	67.9477
ENSG00000231731	Residuals	80.9169
ENSG00000169994	Residuals	24.7246
ENSG00000072163	Residuals	35.5271
ENSG00000136709	Residuals	76.9701
ENSG00000144231	Residuals	61.1737
ENSG00000144233	Residuals	64.4184
ENSG00000272667	Residuals	81.5809
ENSG00000136715	Residuals	68.2888
ENSG00000136731	Residuals	44.5619
ENSG00000136720	Residuals	56.0329
ENSG00000136699	Residuals	54.3673
ENSG00000152082	Residuals	63.2898
ENSG00000136710	Residuals	55.5287
[truncated: 340,551+ more rows]

## Sheet: Figure 1f
Explained variance (Neutrophils genes)
Gene_name	Residuals	Individual	Neutrophils	Lymphocytes	Monocytes	Eosinophils	Sequencing run	Creatinine	Annual season	Cohort	Hemoglobin	Age	Triglycerides	Sex	Thrombocytes	Time of sampling	Vaccination	Albumin	BMI	Food allergies	Uric acid	Infection	hsCRP	Hemoglobin A1c	Seasonal allergies
CFLAR	0.151379	0.120396	0.547498	0.121996	0.010179	0.00215985	0.00407263	0.00382609	0.00439699	7.30405e-10	0.00205314	0.000526229	0.0249558	0	0.00175989	0.000824013	2.26106e-08	1.01919e-05	0.000357496	3.35548e-10	0.00316517	0	0.000441723	2.83662e-06	0
PGS1	0.241282	0.120332	0.530602	0.0601197	0.00476068	2.97219e-05	0	1.78423e-06	5.4213e-09	1.1963e-09	0.00398897	0.00436088	0.00955754	0	0.00560126	0.00278913	2.87241e-10	0.010176	0.000437608	0	0.00454572	0	0.000319926	0.00109442	6.66992e-07
SLC22A4	0.184319	0.15027	0.52246	0.0991633	0.000177495	0.000731069	0.000798401	0.000109201	0.000871773	8.59702e-11	0.00397041	0.00218834	0.0128934	0	0.00236387	0.000984503	5.47735e-11	0.00374816	0.00242709	3.80181e-09	0.00948114	0	0.00303611	6.04175e-06	1.48305e-10
FCGR2A	0.118129	0.184463	0.520972	0.121617	0.00191038	0.000491027	0	7.73559e-05	0	0	0.000229374	0.000106687	0.035314	0.00123727	0.00180932	0.000127912	0	5.12927e-05	0.000725155	3.218e-11	0.0104629	0	0.00227498	8.15075e-07	2.10373e-10
AQP9	0.163771	0.168913	0.511694	0.104626	0.00799489	0.00179481	0	0.000261711	0	0	0.000233475	0.000157437	0.0209591	0.00913201	0.000591401	0.00182474	2.22746e-08	0.00242362	2.13169e-06	5.55367e-10	0.00352274	3.69634e-10	0.0016614	0.000436663	3.89433e-09
IL10RB	0.169965	0.141761	0.511504	0.1304	0.000194801	0.000560151	0.000157228	0.00225492	5.38301e-08	0	0.00205974	3.83578e-05	0.0183903	0.0107083	0.00168631	0.0013956	6.05061e-07	0.00180934	0.000354864	7.37404e-09	0.00208359	1.96206e-08	0.00099853	0.000193358	0.00348345
H3F3B	0.214151	0.0866174	0.505599	0.120452	0.001105	9.83193e-07	0.000849226	0.000463282	0.000324218	3.60389e-09	0.0013728	1.95896e-05	0.0296537	0.0162323	0.00665981	6.17334e-06	9.76821e-10	0.00016015	0.000385133	1.586e-08	0.0030418	0.0123046	0.000506894	9.40993e-05	3.12701e-08
DNAH17	0.259078	0.143618	0.491081	0.0552993	0.00268007	7.48879e-05	0.0108474	0.00137374	0.00394962	0	0.00190373	0.000730892	0.00740047	0	0.000823292	0.000123937	1.05514e-09	0.00864198	0.000547148	5.66507e-11	0.0107453	2.95772e-10	0.000823216	0.000258632	7.51882e-09
QPCT	0.140939	0.232748	0.490508	0.0735169	0.00181622	0.00316044	0.0212984	0.000269725	0	5.79947e-10	0.0049083	0.00308963	0.0101838	0.00587909	0.000451092	4.90452e-05	2.10003e-09	0.00387083	0.000868985	4.86656e-09	0.00129584	0	0.00317968	0.00196768	1.79121e-10
NDEL1	0.170641	0.133791	0.484021	0.0932433	0.0347712	0.00179013	0.0190502	0.000931692	0.00236663	0.00021521	0.00924999	0.00067392	0.0379705	2.00853e-09	2.82177e-06	2.30028e-05	1.28617e-08	0.000128883	0.00501924	0.00266746	0.000734747	0	0.000305044	0.00239879	3.79682e-06
Cell type specificity (Neutrophils genes)
Gene_name	Cell_type_spcificity
CFLAR	0
PGS1	0.233333333333333
SLC22A4	0.366666666666667
FCGR2A	0.1
AQP9	0.1
IL10RB	0.133333333333333
H3F3B	0
DNAH17	0.625
QPCT	0.316666666666667
NDEL1	0.116666666666667
Explained variance (Monocyte genes)
Gene_name	Residuals	Individual	Neutrophils	Lymphocytes	Monocytes	Eosinophils	Sequencing run	Creatinine	Annual season	Cohort	Hemoglobin	Age	Triglycerides	Sex	Thrombocytes	Time of sampling	Vaccination	Albumin	BMI	Food allergies	Uric acid	Infection	hsCRP	Hemoglobin A1c	Seasonal allergies
CD86	0.432932	0.120723	0.0389074	0.106037	0.265281	0.00278807	0.0023466	0.00125801	0.00377725	0	8.39094e-07	0.0115043	0.00456358	0	3.12736e-05	0.0039151	9.7937e-10	0.00149737	0.000350178	3.81829e-10	0.00115241	6.63121e-10	0.00128607	0.00164919	0
FUCA2	0.499607	0.0480014	0.0544483	0.0861062	0.246754	0.0027602	0.0160451	0.0106753	0	0.00481564	0.000226871	0.0205696	0.000167178	0	0.000734214	0.000302769	1.79611e-10	0.00154899	0.00354347	3.30377e-10	0.00226388	0	0.0013502	8.00132e-05	0
ADAP2	0.394995	0.136467	0.0282468	0.0737343	0.24461	6.9637e-05	0.0358989	0.0154912	0.00141957	0.00409577	0.000125422	0.00840301	0.00282225	0	0.00408779	0.00596819	1.16058e-07	0.000305038	0.0033962	6.2622e-11	0.00430632	0.0311736	0.0043701	1.42341e-05	2.13711e-10
MTMR11	0.350798	0.264437	0.0322681	0.082984	0.237846	0.00211723	9.26601e-11	0.00547786	0.00667018	0	0.00226243	0.00173662	0.000149216	0	0.00387019	0.000541518	3.9105e-10	0.000511315	0.00427581	0	3.29078e-05	0	7.43507e-05	0.00394751	6.48895e-09
SCIMP	0.413834	0.144836	0.0643206	0.06626	0.227169	0.00229175	0.0121293	0.0027058	0.0201719	0.00756609	0.00152166	0.00335862	4.09749e-05	0	0.00474076	0.00121282	0.0224388	0.000197517	0.000495065	0	0.000892469	7.38419e-11	0.00328809	0.000529641	3.44384e-10
IRF5	0.406849	0.167744	0.0248792	0.120073	0.213781	0.000169734	0.0311232	0.00547756	0.00105606	0.0147343	0.00298412	0.00155224	0.000136366	6.07258e-08	0.00131143	0.00142583	0.00229211	0.000800257	0.000988509	0	0.000892659	0	0.000750757	0.000978746	2.5957e-09
AATBC	0.387681	0.147789	0.0555226	0.0847431	0.210022	0.000111326	0.0444699	0.00922996	0.00232523	0.020734	0.000238954	0.00361943	8.70175e-05	0	0.00247351	0.00156834	1.78538e-07	5.4778e-05	0.00401842	4.36827e-09	0.00124238	0.0237952	5.81968e-06	0.000266918	1.4063e-09
FGD2	0.358247	0.220556	0.0305611	0.104407	0.207355	3.97183e-05	0.021144	0.00439624	0.00362371	0.0290811	0.00120258	7.79093e-05	0.000741301	0	0.0171989	4.80954e-05	5.61273e-05	3.53334e-06	0.000709832	6.50602e-07	0.000211501	7.03099e-10	1.24509e-05	0.000326968	2.14477e-09
CD300E	0.351487	0.248948	0.0187601	0.0679857	0.205484	0.00158489	0.0345626	0.000430787	0.00949582	0.00938664	0.000299115	0.0211711	0.000836334	0	0.0039019	0.00154746	1.1805e-06	0.00247721	0.00160026	2.4009e-09	0.00789415	0	0.00787466	0.0042709	1.12869e-08
SLC7A7	0.334788	0.204576	0.000480464	0.195901	0.201387	0.000899136	0.00788945	0.0098451	0	0.0115075	0.00114475	0.0113098	0.00299382	0	0.000210467	4.54023e-05	2.84429e-10	0.00803043	0.00138937	2.07118e-08	0.00493755	1.12454e-09	0.00261262	5.24316e-05	0
Cell type specificity (Monocyte genes)
Gene_name	Cell_type_spcificity
CD86	0.35
FUCA2	0.333333333333333
ADAP2	0.5
MTMR11	0.648148148148148
SCIMP	0.55
IRF5	0.466666666666667
AATBC	0.8125
FGD2	0.433333333333333
CD300E	0.5
SLC7A7	0.383333333333333
Explained variance (Lymphocyte genes)
Gene_name	Residuals	Individual	Neutrophils	Lymphocytes	Monocytes	Eosinophils	Sequencing run	Creatinine	Annual season	Cohort	Hemoglobin	Age	Triglycerides	Sex	Thrombocytes	Time of sampling	Vaccination	Albumin	BMI	Food allergies	Uric acid	Infection	hsCRP	Hemoglobin A1c	Seasonal allergies
LBH	0.19771	0.181162	0.177216	0.27286	0.0592555	0.00151564	0.0164476	0.0101346	0.00584375	6.49346e-09	5.14251e-05	0.0276018	0.000850549	0.00549059	3.06137e-05	0.00837336	0.0263599	7.28947e-05	0.0024239	3.20894e-08	0.00101059	5.22706e-10	0.0034143	0.00217445	0
RHOH	0.255417	0.201539	0.0790097	0.25494	0.0493147	0.007571	0.00128988	0.00224328	0.00097973	0.0101364	0.00627452	0.0161504	0.00290217	0.0484407	0.00236837	0.00495831	0.0286628	0.000957268	0.00876397	0.0138356	0.00214469	0	0.000311655	0.00146734	0.000321348
LY9	0.231271	0.195432	0.154488	0.23533	0.0552084	0.00225728	0.0355678	0.000223458	0.00536056	1.30717e-09	0.0131248	0.00804964	0.00225054	0	0.00458893	0.0185687	0.018874	0.0044986	0.0094705	5.74916e-10	0.000998432	5.71667e-08	0.00299763	0.00144001	0
RNF130	0.210303	0.131494	0.359026	0.234304	0.00319644	1.13181e-05	0.00659899	0.00963414	0.00444136	3.32247e-09	9.84119e-05	0.00132778	0.0276227	0	0.000922589	0.00322926	1.88026e-08	0.000836762	1.56003e-05	0	0.00624872	4.42341e-08	0.00057814	0.000111566	0
BCL11B	0.245684	0.212983	0.0869506	0.23036	0.0367899	0.000577918	0.0538966	0.0194174	0.00608858	0.0134233	0.000361046	0.0208206	0.0104553	0.014325	0.00101094	0.000533038	0.0362563	0.00407739	2.32477e-05	0.0016466	0.00253583	1.21985e-07	0.00110268	0.000317494	0.000363349
CD96	0.269297	0.189573	0.124833	0.22989	0.0632067	0.00051913	0.0048525	0.00861187	0.0120526	0.0184746	0.00754247	0.00984711	0.00624187	0.0149977	0.00164576	0.00270761	0.0205732	5.74372e-05	0.00156674	0.0111162	0.00141978	0	0.000718202	0.000111976	0.000142192
NUDT16	0.323323	0.142364	0.186508	0.223391	0.0291945	0.00763717	0.0142762	0.00034111	0	0	0.0055485	0.0122557	0.00413208	2.02336e-09	0.00153577	0.0443986	1.13359e-10	0.000274024	0.00301311	4.48471e-10	0.000746362	5.37672e-07	0.000225691	0.000815127	1.93291e-05
RILPL2	0.265473	0.262887	0.172703	0.223325	0.0047043	0.000875832	0.0195082	0.000768748	0	1.19353e-09	0.00812407	0.000752813	0.0131367	0	0.00115095	0.0172878	1.38289e-09	0.000105912	0.000937095	5.05261e-10	0.00622737	0	0.00203114	3.7448e-08	0
CDR2	0.255131	0.277989	0.0995365	0.221674	0.0483295	0.0080267	0.000809722	0.0263616	0.0012427	0	0.0036635	0.0265381	0.00476971	0	0.00298292	0.00412969	0	0.00469316	0.00981647	4.06374e-10	0.000499916	0	0.00368629	0.000119691	0
LINC00861	0.305583	0.182527	0.061775	0.219062	0.0444726	0.000390495	0.0474401	0.00107991	0.023941	0	0.0115772	0.00922456	0.00300444	0.0131977	3.50485e-05	0.000802195	0.0619986	0.000122082	0.00730441	1.40863e-07	2.70288e-05	0	0.00579056	0.000645343	0
Cell type specificity (Lymphocyte genes)
Gene_name	Cell_type_spcificity
LBH	0.266666666666667
RHOH	0.283333333333333
LY9	0.45
RNF130	0.0666666666666667
BCL11B	0.25
CD96	0.216666666666667
NUDT16	0.25
RILPL2	0.05
CDR2	0.25
LINC00861	0.316666666666667
Explained variance (Eosinophil genes)
Gene_name	Residuals	Individual	Neutrophils	Lymphocytes	Monocytes	Eosinophils	Sequencing run	Creatinine	Annual season	Cohort	Hemoglobin	Age	Triglycerides	Sex	Thrombocytes	Time of sampling	Vaccination	Albumin	BMI	Food allergies	Uric acid	Infection	hsCRP	Hemoglobin A1c	Seasonal allergies
SIGLEC8	0.199702	0.14052	0.0429014	0.010508	0.000910293	0.588623	0.00201649	0.00291767	0.00113111	4.11402e-08	0.000232008	0.00431958	0.000489307	4.30632e-10	0.000262006	0.00166261	2.27165e-10	0.00123392	0.000650394	0	0.00146212	0	0.000157931	0.000299743	4.70033e-11
SLC29A1	0.177126	0.131432	0.0372648	0.0456579	0.00113059	0.582194	0.00598871	0.00560434	0.00218133	2.24208e-11	0.000206188	0.00466057	0.000124978	0	0.000198547	0.00110528	6.70083e-09	0.000942768	0.000105474	0.00300033	0.00104449	0	7.68111e-06	2.38899e-05	2.23023e-11
OLIG2	0.266162	0.137318	0.0127159	0.0113906	0.00315156	0.550438	0.00774806	0.00116319	4.27252e-05	0.000163338	0.000443512	0.00312211	0.000514425	0	0.000514571	0.00309919	1.92472e-10	0.000568529	1.59179e-05	4.65754e-11	0.00108851	7.38047e-11	0.000254065	8.53688e-05	0
IL5RA	0.192832	0.140012	0.0305172	0.0363588	0.0065969	0.538961	0	0.000386347	0.00287528	0.013493	0.000204847	0.00398584	0.00483769	3.38345e-07	0.00114791	0.00555076	0.00097833	3.28903e-06	0.0086788	4.41354e-09	0.00036478	0.012163	2.78462e-05	2.48576e-05	0
SMPD3	0.252297	0.136203	0.0481284	0.00749362	0.00136941	0.508854	0.0223251	0.00331334	0	0	3.9669e-05	0.000531176	0.000367986	0.00795023	0.000296834	0.00271375	6.66816e-07	2.80746e-07	0.00299728	1.19882e-08	5.85282e-05	0	0.00212778	0.000829497	0.00210267
PRSS33	0.203622	0.195622	0.0548935	0.0117143	0.000168915	0.500639	0.00442729	0.00655508	0.000699836	1.86702e-09	6.3183e-05	0.00723329	0.000126476	0	0.00254168	0.00272491	2.70216e-10	0.00071721	0.00275953	0.00379362	0.000100051	5.54049e-11	8.2906e-05	0.00151429	0
ADORA3	0.283832	0.147067	0.00173558	0.0280331	0.00165231	0.492812	0.00347826	0.00525009	0.00480346	0	3.15338e-05	0.00611115	0.00055412	0	0.000171435	0.0159091	0	0.000373329	0.00503995	0	0.0012987	0	0.000172223	6.60461e-06	0.00166752
PTGDR2	0.217438	0.159492	0.0776029	0.0225387	0.000329721	0.466923	0.00412861	0.00185046	0.000417869	5.01401e-08	0.000144715	0.0139116	0.0201882	1.93678e-10	0.00225743	0.0015069	7.40669e-10	0.000880347	0.00177871	0.00785784	0.000514483	3.60876e-11	0.000107847	0.000130346	0
CLC	0.333538	0.138161	0.00604233	0.00338732	6.36896e-05	0.411655	0.0104156	0.0147659	0.0297807	0.00906301	0.011928	0.0130042	0.000643487	1.04568e-10	0.000104011	0.00319593	0.00829008	8.5531e-05	2.53357e-05	0	0.00428285	8.1718e-10	3.31265e-06	0.00156462	5.37232e-10
PIK3R6	0.282967	0.173497	0.00769736	0.0551048	0.00553397	0.404826	0.0245003	0.00878799	0.00840871	0	1.38648e-06	0.00902663	1.663e-05	0	0.00156068	0.000926305	0	0.00654018	0.000404756	0.00596264	0.0010986	0	0.000109643	0.00302969	0
Cell type specificity (Eosinophil genes)
Gene_name	Cell_type_spcificity
SIGLEC8	0.966666666666667
SLC29A1	0.395833333333333
OLIG2	0.888888888888889
IL5RA	0.716666666666667
SMPD3	0.583333333333333
PRSS33	0.904761904761905
ADORA3	0.555555555555556
PTGDR2	0.75
CLC	0.533333333333333
PIK3R6	0.333333333333333

## Sheet: Figure 1g
Gene_ID	Gene_name	Variable	Explained_variance
ENSG00000112139	MDGA1	Residuals	0.0510087
ENSG00000237541	HLA-DQA2	Residuals	0.0317523
ENSG00000100376	FAM118A	Residuals	0.0433564
ENSG00000187010	RHD	Residuals	0.0515583
ENSG00000189223	PAX8-AS1	Residuals	0.0567764
ENSG00000232629	HLA-DQB2	Residuals	0.0490745
ENSG00000036448	MYOM2	Residuals	0.054286
ENSG00000167034	NKX3-1	Residuals	0.0732214
ENSG00000186470	BTN3A2	Residuals	0.0602558
ENSG00000139044	B4GALNT3	Residuals	0.0843107
ENSG00000106565	TMEM176B	Residuals	0.0453086
ENSG00000134824	FADS2	Residuals	0.0668166
ENSG00000254415	SIGLEC14	Residuals	0.0482044
ENSG00000002933	TMEM176A	Residuals	0.0611551
ENSG00000074803	SLC12A1	Residuals	0.0720706
ENSG00000236397	DDX11L2	Residuals	0.104411
ENSG00000276085	CCL3L3	Residuals	0.08147
ENSG00000013573	DDX11	Residuals	0.0836797
ENSG00000080573	COL5A3	Residuals	0.0861128
ENSG00000179344	HLA-DQB1	Residuals	0.0777847
ENSG00000112139	MDGA1	Individual	0.936565
ENSG00000237541	HLA-DQA2	Individual	0.930873
ENSG00000100376	FAM118A	Individual	0.923495
ENSG00000187010	RHD	Individual	0.92289
ENSG00000189223	PAX8-AS1	Individual	0.922057
ENSG00000232629	HLA-DQB2	Individual	0.912537
ENSG00000036448	MYOM2	Individual	0.911903
ENSG00000167034	NKX3-1	Individual	0.908396
ENSG00000186470	BTN3A2	Individual	0.903443
ENSG00000139044	B4GALNT3	Individual	0.895865
ENSG00000106565	TMEM176B	Individual	0.893755
ENSG00000134824	FADS2	Individual	0.892572
ENSG00000254415	SIGLEC14	Individual	0.8913
ENSG00000002933	TMEM176A	Individual	0.890728
ENSG00000074803	SLC12A1	Individual	0.884405
ENSG00000236397	DDX11L2	Individual	0.880509
ENSG00000276085	CCL3L3	Individual	0.879286
ENSG00000013573	DDX11	Individual	0.877838
ENSG00000080573	COL5A3	Individual	0.875405
ENSG00000179344	HLA-DQB1	Individual	0.873983
ENSG00000112139	MDGA1	Neutrophils	0.0016097
ENSG00000237541	HLA-DQA2	Neutrophils	0.00165134
ENSG00000100376	FAM118A	Neutrophils	0.00968313
ENSG00000187010	RHD	Neutrophils	0.00692812
ENSG00000189223	PAX8-AS1	Neutrophils	0.00122259
ENSG00000232629	HLA-DQB2	Neutrophils	0.00566747
ENSG00000036448	MYOM2	Neutrophils	0.00801215
ENSG00000167034	NKX3-1	Neutrophils	0.00160619
ENSG00000186470	BTN3A2	Neutrophils	0.00841872
ENSG00000139044	B4GALNT3	Neutrophils	0.00212686
ENSG00000106565	TMEM176B	Neutrophils	4.39642e-05
ENSG00000134824	FADS2	Neutrophils	0.0181198
ENSG00000254415	SIGLEC14	Neutrophils	0.00643215
ENSG00000002933	TMEM176A	Neutrophils	8.41212e-05
ENSG00000074803	SLC12A1	Neutrophils	0.0149618
ENSG00000236397	DDX11L2	Neutrophils	0.00112533
ENSG00000276085	CCL3L3	Neutrophils	0.00235582
ENSG00000013573	DDX11	Neutrophils	0.0171788
ENSG00000080573	COL5A3	Neutrophils	0.00222486
ENSG00000179344	HLA-DQB1	Neutrophils	0.0144368
ENSG00000112139	MDGA1	Sequencing run	0.00389908
ENSG00000237541	HLA-DQA2	Sequencing run	0
ENSG00000100376	FAM118A	Sequencing run	0
ENSG00000187010	RHD	Sequencing run	0.000121566
ENSG00000189223	PAX8-AS1	Sequencing run	1.45223e-11
ENSG00000232629	HLA-DQB2	Sequencing run	3.62845e-10
ENSG00000036448	MYOM2	Sequencing run	0
ENSG00000167034	NKX3-1	Sequencing run	0
ENSG00000186470	BTN3A2	Sequencing run	0.00136706
ENSG00000139044	B4GALNT3	Sequencing run	0.000581304
ENSG00000106565	TMEM176B	Sequencing run	0
ENSG00000134824	FADS2	Sequencing run	0.000274048
ENSG00000254415	SIGLEC14	Sequencing run	0.0035175
ENSG00000002933	TMEM176A	Sequencing run	2.76944e-09
ENSG00000074803	SLC12A1	Sequencing run	0
ENSG00000236397	DDX11L2	Sequencing run	0
ENSG00000276085	CCL3L3	Sequencing run	0.000907708
ENSG00000013573	DDX11	Sequencing run	0.00318529
ENSG00000080573	COL5A3	Sequencing run	0.00165585
ENSG00000179344	HLA-DQB1	Sequencing run	0.00252486
ENSG00000112139	MDGA1	Lymphocytes	0.000380902
ENSG00000237541	HLA-DQA2	Lymphocytes	0.000281479
ENSG00000100376	FAM118A	Lymphocytes	0.0036004
ENSG00000187010	RHD	Lymphocytes	0.00411517
ENSG00000189223	PAX8-AS1	Lymphocytes	4.51685e-05
ENSG00000232629	HLA-DQB2	Lymphocytes	0.000214235
ENSG00000036448	MYOM2	Lymphocytes	0.000289498
ENSG00000167034	NKX3-1	Lymphocytes	0.00145667
ENSG00000186470	BTN3A2	Lymphocytes	0.00234088
ENSG00000139044	B4GALNT3	Lymphocytes	0.00155429
ENSG00000106565	TMEM176B	Lymphocytes	0.00245247
ENSG00000134824	FADS2	Lymphocytes	1.91457e-05
ENSG00000254415	SIGLEC14	Lymphocytes	0.0125685
ENSG00000002933	TMEM176A	Lymphocytes	0.001619
ENSG00000074803	SLC12A1	Lymphocytes	0.000233607
ENSG00000236397	DDX11L2	Lymphocytes	4.86889e-05
ENSG00000276085	CCL3L3	Lymphocytes	0.000181261
ENSG00000013573	DDX11	Lymphocytes	0.00547526
ENSG00000080573	COL5A3	Lymphocytes	0.00159364
ENSG00000179344	HLA-DQB1	Lymphocytes	0.000490495
ENSG00000112139	MDGA1	Creatinine	6.06425e-05
ENSG00000237541	HLA-DQA2	Creatinine	0.000489327
ENSG00000100376	FAM118A	Creatinine	0.000373071
ENSG00000187010	RHD	Creatinine	0.000580164
ENSG00000189223	PAX8-AS1	Creatinine	0.000800261
ENSG00000232629	HLA-DQB2	Creatinine	0.00133837
ENSG00000036448	MYOM2	Creatinine	0.0014828
ENSG00000167034	NKX3-1	Creatinine	0.000420433
ENSG00000186470	BTN3A2	Creatinine	0.00317781
ENSG00000139044	B4GALNT3	Creatinine	0.00234466
ENSG00000106565	TMEM176B	Creatinine	0.00205033
ENSG00000134824	FADS2	Creatinine	0.00170027
ENSG00000254415	SIGLEC14	Creatinine	0.000172687
ENSG00000002933	TMEM176A	Creatinine	0.00241986
ENSG00000074803	SLC12A1	Creatinine	0.00012956
ENSG00000236397	DDX11L2	Creatinine	0.00341427
ENSG00000276085	CCL3L3	Creatinine	0.00473123
ENSG00000013573	DDX11	Creatinine	0.00218232
ENSG00000080573	COL5A3	Creatinine	0.00192184
ENSG00000179344	HLA-DQB1	Creatinine	0.00634652
ENSG00000112139	MDGA1	Annual season	0.000610311
ENSG00000237541	HLA-DQA2	Annual season	0
ENSG00000100376	FAM118A	Annual season	0.000160125
ENSG00000187010	RHD	Annual season	0.0018355
ENSG00000189223	PAX8-AS1	Annual season	0.000139617
ENSG00000232629	HLA-DQB2	Annual season	0
ENSG00000036448	MYOM2	Annual season	0.000341828
ENSG00000167034	NKX3-1	Annual season	0
ENSG00000186470	BTN3A2	Annual season	0.00508069
ENSG00000139044	B4GALNT3	Annual season	0
ENSG00000106565	TMEM176B	Annual season	0.000118445
ENSG00000134824	FADS2	Annual season	0.0012517
ENSG00000254415	SIGLEC14	Annual season	0.00141882
ENSG00000002933	TMEM176A	Annual season	0
ENSG00000074803	SLC12A1	Annual season	0.000295627
ENSG00000236397	DDX11L2	Annual season	0.00113809
ENSG00000276085	CCL3L3	Annual season	0.000618606
ENSG00000013573	DDX11	Annual season	0.00377286
ENSG00000080573	COL5A3	Annual season	0.00169873
ENSG00000179344	HLA-DQB1	Annual season	5.66527e-11
ENSG00000112139	MDGA1	Monocytes	7.40121e-06
ENSG00000237541	HLA-DQA2	Monocytes	1.92086e-05
ENSG00000100376	FAM118A	Monocytes	0.000237245
ENSG00000187010	RHD	Monocytes	0.00057151
ENSG00000189223	PAX8-AS1	Monocytes	0.0002979
ENSG00000232629	HLA-DQB2	Monocytes	0.000893875
ENSG00000036448	MYOM2	Monocytes	8.86041e-05
ENSG00000167034	NKX3-1	Monocytes	0.00267223
ENSG00000186470	BTN3A2	Monocytes	0.000135476
ENSG00000139044	B4GALNT3	Monocytes	0.000358225
ENSG00000106565	TMEM176B	Monocytes	0.00498054
ENSG00000134824	FADS2	Monocytes	0.00101374
ENSG00000254415	SIGLEC14	Monocytes	0.00365647
ENSG00000002933	TMEM176A	Monocytes	0.00481661
ENSG00000074803	SLC12A1	Monocytes	0.00133749
ENSG00000236397	DDX11L2	Monocytes	1.06804e-05
ENSG00000276085	CCL3L3	Monocytes	0.00475336
ENSG00000013573	DDX11	Monocytes	0.000116969
ENSG00000080573	COL5A3	Monocytes	0.00096622
ENSG00000179344	HLA-DQB1	Monocytes	0.0166163
ENSG00000112139	MDGA1	Cohort	0
ENSG00000237541	HLA-DQA2	Cohort	0.000367339
ENSG00000100376	FAM118A	Cohort	3.39908e-08
ENSG00000187010	RHD	Cohort	0
ENSG00000189223	PAX8-AS1	Cohort	0
ENSG00000232629	HLA-DQB2	Cohort	0
ENSG00000036448	MYOM2	Cohort	1.01049e-10
ENSG00000167034	NKX3-1	Cohort	0
ENSG00000186470	BTN3A2	Cohort	1.9638e-11
ENSG00000139044	B4GALNT3	Cohort	3.69469e-10
ENSG00000106565	TMEM176B	Cohort	0.017529
ENSG00000134824	FADS2	Cohort	0
ENSG00000254415	SIGLEC14	Cohort	0.00204296
ENSG00000002933	TMEM176A	Cohort	0.0105044
ENSG00000074803	SLC12A1	Cohort	0.00464496
ENSG00000236397	DDX11L2	Cohort	3.41488e-10
ENSG00000276085	CCL3L3	Cohort	2.04828e-06
ENSG00000013573	DDX11	Cohort	2.87894e-05
ENSG00000080573	COL5A3	Cohort	4.5769e-09
ENSG00000179344	HLA-DQB1	Cohort	1.36121e-10
ENSG00000112139	MDGA1	Hemoglobin	0.000518611
ENSG00000237541	HLA-DQA2	Hemoglobin	0.00196065
ENSG00000100376	FAM118A	Hemoglobin	0.000319213
ENSG00000187010	RHD	Hemoglobin	0.00146303
ENSG00000189223	PAX8-AS1	Hemoglobin	0.00126733
ENSG00000232629	HLA-DQB2	Hemoglobin	0.000589842
ENSG00000036448	MYOM2	Hemoglobin	0.00119824
ENSG00000167034	NKX3-1	Hemoglobin	8.62563e-06
ENSG00000186470	BTN3A2	Hemoglobin	0.000401644
ENSG00000139044	B4GALNT3	Hemoglobin	0.000819076
ENSG00000106565	TMEM176B	Hemoglobin	0.000194826
ENSG00000134824	FADS2	Hemoglobin	0.000629926
ENSG00000254415	SIGLEC14	Hemoglobin	0.00253029
ENSG00000002933	TMEM176A	Hemoglobin	9.40993e-05
ENSG00000074803	SLC12A1	Hemoglobin	0.00127766
ENSG00000236397	DDX11L2	Hemoglobin	8.81655e-05
ENSG00000276085	CCL3L3	Hemoglobin	0.000243181
ENSG00000013573	DDX11	Hemoglobin	0.000790947
ENSG00000080573	COL5A3	Hemoglobin	0.000380408
ENSG00000179344	HLA-DQB1	Hemoglobin	0.000162587
ENSG00000112139	MDGA1	Age	0.00137921
ENSG00000237541	HLA-DQA2	Age	0.000333017
ENSG00000100376	FAM118A	Age	0.00406701
ENSG00000187010	RHD	Age	0.000158431
ENSG00000189223	PAX8-AS1	Age	0.0159012
ENSG00000232629	HLA-DQB2	Age	0.00722389
ENSG00000036448	MYOM2	Age	0.000536961
ENSG00000167034	NKX3-1	Age	0.000322179
ENSG00000186470	BTN3A2	Age	0.00383203
ENSG00000139044	B4GALNT3	Age	0.00611214
ENSG00000106565	TMEM176B	Age	0.00229585
ENSG00000134824	FADS2	Age	0.000838606
ENSG00000254415	SIGLEC14	Age	0.00144258
ENSG00000002933	TMEM176A	Age	0.00241068
ENSG00000074803	SLC12A1	Age	0.00449464
ENSG00000236397	DDX11L2	Age	4.09993e-05
ENSG00000276085	CCL3L3	Age	0.00833361
ENSG00000013573	DDX11	Age	0.00015026
ENSG00000080573	COL5A3	Age	0.0163814
ENSG00000179344	HLA-DQB1	Age	0.0027699
ENSG00000112139	MDGA1	Triglycerides	0.000561377
ENSG00000237541	HLA-DQA2	Triglycerides	8.03138e-06
ENSG00000100376	FAM118A	Triglycerides	0.000310426
ENSG00000187010	RHD	Triglycerides	0.000108497
ENSG00000189223	PAX8-AS1	Triglycerides	0.000467019
ENSG00000232629	HLA-DQB2	Triglycerides	9.35083e-05
ENSG00000036448	MYOM2	Triglycerides	0.000308709
ENSG00000167034	NKX3-1	Triglycerides	0.0021842
ENSG00000186470	BTN3A2	Triglycerides	0.000396776
ENSG00000139044	B4GALNT3	Triglycerides	0.000180552
ENSG00000106565	TMEM176B	Triglycerides	0.00107236
ENSG00000134824	FADS2	Triglycerides	4.03574e-05
ENSG00000254415	SIGLEC14	Triglycerides	0.00104902
ENSG00000002933	TMEM176A	Triglycerides	0.00301842
ENSG00000074803	SLC12A1	Triglycerides	0.000304628
ENSG00000236397	DDX11L2	Triglycerides	0.00281207
ENSG00000276085	CCL3L3	Triglycerides	0.00341941
ENSG00000013573	DDX11	Triglycerides	2.8066e-08
ENSG00000080573	COL5A3	Triglycerides	0.000263398
ENSG00000179344	HLA-DQB1	Triglycerides	0.000517131
ENSG00000112139	MDGA1	Eosinophils	2.47245e-05
ENSG00000237541	HLA-DQA2	Eosinophils	2.13631e-05
ENSG00000100376	FAM118A	Eosinophils	0.000113703
ENSG00000187010	RHD	Eosinophils	9.0943e-05
ENSG00000189223	PAX8-AS1	Eosinophils	4.17378e-06
ENSG00000232629	HLA-DQB2	Eosinophils	8.29614e-05
ENSG00000036448	MYOM2	Eosinophils	0.000294196
ENSG00000167034	NKX3-1	Eosinophils	0.00261429
ENSG00000186470	BTN3A2	Eosinophils	5.62534e-06
ENSG00000139044	B4GALNT3	Eosinophils	0.00106109
ENSG00000106565	TMEM176B	Eosinophils	0.000956052
ENSG00000134824	FADS2	Eosinophils	0.00456471
ENSG00000254415	SIGLEC14	Eosinophils	0.00214163
ENSG00000002933	TMEM176A	Eosinophils	0.00153018
ENSG00000074803	SLC12A1	Eosinophils	0.000144083
ENSG00000236397	DDX11L2	Eosinophils	0.000450261
ENSG00000276085	CCL3L3	Eosinophils	0.00277898
ENSG00000013573	DDX11	Eosinophils	4.46817e-05
ENSG00000080573	COL5A3	Eosinophils	0.00039336
ENSG00000179344	HLA-DQB1	Eosinophils	0.00019463
ENSG00000112139	MDGA1	Sex	1.76409e-07
ENSG00000237541	HLA-DQA2	Sex	0.00613312
ENSG00000100376	FAM118A	Sex	3.56809e-10
ENSG00000187010	RHD	Sex	0
ENSG00000189223	PAX8-AS1	Sex	8.38635e-09
ENSG00000232629	HLA-DQB2	Sex	1.35414e-09
ENSG00000036448	MYOM2	Sex	0.00994208
ENSG00000167034	NKX3-1	Sex	0
ENSG00000186470	BTN3A2	Sex	0
ENSG00000139044	B4GALNT3	Sex	0
ENSG00000106565	TMEM176B	Sex	0.00623317
ENSG00000134824	FADS2	Sex	4.88707e-11
ENSG00000254415	SIGLEC14	Sex	5.2748e-07
ENSG00000002933	TMEM176A	Sex	0.00284324
ENSG00000074803	SLC12A1	Sex	2.2201e-09
ENSG00000236397	DDX11L2	Sex	5.05131e-09
ENSG00000276085	CCL3L3	Sex	3.32493e-08
ENSG00000013573	DDX11	Sex	7.92439e-11
ENSG00000080573	COL5A3	Sex	0
ENSG00000179344	HLA-DQB1	Sex	1.00366e-11
ENSG00000112139	MDGA1	Thrombocytes	1.82687e-07
ENSG00000237541	HLA-DQA2	Thrombocytes	3.90699e-06
ENSG00000100376	FAM118A	Thrombocytes	5.85752e-05
ENSG00000187010	RHD	Thrombocytes	0.00367418
ENSG00000189223	PAX8-AS1	Thrombocytes	3.51229e-05
ENSG00000232629	HLA-DQB2	Thrombocytes	0.00275848
ENSG00000036448	MYOM2	Thrombocytes	0.00242369
ENSG00000167034	NKX3-1	Thrombocytes	0.00104594
ENSG00000186470	BTN3A2	Thrombocytes	0.000182252
ENSG00000139044	B4GALNT3	Thrombocytes	0.00244219
ENSG00000106565	TMEM176B	Thrombocytes	4.19568e-07
ENSG00000134824	FADS2	Thrombocytes	0.00344173
ENSG00000254415	SIGLEC14	Thrombocytes	0.000630665
ENSG00000002933	TMEM176A	Thrombocytes	8.12076e-06
ENSG00000074803	SLC12A1	Thrombocytes	0.00144925
ENSG00000236397	DDX11L2	Thrombocytes	0.00246102
ENSG00000276085	CCL3L3	Thrombocytes	0.00101305
ENSG00000013573	DDX11	Thrombocytes	0.000399531
ENSG00000080573	COL5A3	Thrombocytes	0.00036847
ENSG00000179344	HLA-DQB1	Thrombocytes	9.29737e-05
ENSG00000112139	MDGA1	Time of sampling	0.000733139
ENSG00000237541	HLA-DQA2	Time of sampling	0.000189056
ENSG00000100376	FAM118A	Time of sampling	0.00152152
ENSG00000187010	RHD	Time of sampling	1.78587e-06
ENSG00000189223	PAX8-AS1	Time of sampling	2.09798e-05
ENSG00000232629	HLA-DQB2	Time of sampling	0.000371644
ENSG00000036448	MYOM2	Time of sampling	4.13713e-05
ENSG00000167034	NKX3-1	Time of sampling	0.000106653
ENSG00000186470	BTN3A2	Time of sampling	0.00259855
ENSG00000139044	B4GALNT3	Time of sampling	0.000409685
ENSG00000106565	TMEM176B	Time of sampling	1.25826e-05
ENSG00000134824	FADS2	Time of sampling	6.9253e-07
ENSG00000254415	SIGLEC14	Time of sampling	3.01397e-08
ENSG00000002933	TMEM176A	Time of sampling	4.33089e-07
ENSG00000074803	SLC12A1	Time of sampling	0.000278467
ENSG00000236397	DDX11L2	Time of sampling	0.000323316
ENSG00000276085	CCL3L3	Time of sampling	0.00030996
ENSG00000013573	DDX11	Time of sampling	0.00249915
ENSG00000080573	COL5A3	Time of sampling	0.000309615
ENSG00000179344	HLA-DQB1	Time of sampling	0.00189723
ENSG00000112139	MDGA1	Vaccination	3.63244e-10
ENSG00000237541	HLA-DQA2	Vaccination	0.0242617
ENSG00000100376	FAM118A	Vaccination	0.0109347
ENSG00000187010	RHD	Vaccination	1.91164e-10
ENSG00000189223	PAX8-AS1	Vaccination	0
ENSG00000232629	HLA-DQB2	Vaccination	0.0163111
ENSG00000036448	MYOM2	Vaccination	0.00291311
ENSG00000167034	NKX3-1	Vaccination	0.00287078
ENSG00000186470	BTN3A2	Vaccination	0
ENSG00000139044	B4GALNT3	Vaccination	0
ENSG00000106565	TMEM176B	Vaccination	0.0178304
ENSG00000134824	FADS2	Vaccination	0.000468286
ENSG00000254415	SIGLEC14	Vaccination	0.0171329
ENSG00000002933	TMEM176A	Vaccination	0.011679
ENSG00000074803	SLC12A1	Vaccination	0.0115652
ENSG00000236397	DDX11L2	Vaccination	0
ENSG00000276085	CCL3L3	Vaccination	3.28532e-06
ENSG00000013573	DDX11	Vaccination	6.53469e-08
ENSG00000080573	COL5A3	Vaccination	0.0031668
ENSG00000179344	HLA-DQB1	Vaccination	0
ENSG00000112139	MDGA1	Albumin	0.00154264
ENSG00000237541	HLA-DQA2	Albumin	0.000432416
ENSG00000100376	FAM118A	Albumin	2.15631e-06
ENSG00000187010	RHD	Albumin	9.74374e-05
ENSG00000189223	PAX8-AS1	Albumin	0.000158157
ENSG00000232629	HLA-DQB2	Albumin	0.00103381
ENSG00000036448	MYOM2	Albumin	0.000877492
ENSG00000167034	NKX3-1	Albumin	0.00123058
ENSG00000186470	BTN3A2	Albumin	0.000374021
ENSG00000139044	B4GALNT3	Albumin	0.000190087
ENSG00000106565	TMEM176B	Albumin	0.000223845
ENSG00000134824	FADS2	Albumin	1.21303e-05
ENSG00000254415	SIGLEC14	Albumin	0.000636462
ENSG00000002933	TMEM176A	Albumin	0.000438205
ENSG00000074803	SLC12A1	Albumin	0.000991765
ENSG00000236397	DDX11L2	Albumin	2.75763e-05
ENSG00000276085	CCL3L3	Albumin	1.62097e-05
ENSG00000013573	DDX11	Albumin	4.86263e-06
ENSG00000080573	COL5A3	Albumin	0.000766096
ENSG00000179344	HLA-DQB1	Albumin	0.000657467
ENSG00000112139	MDGA1	BMI	0.00015556
ENSG00000237541	HLA-DQA2	BMI	0.000105902
ENSG00000100376	FAM118A	BMI	0.00139507
ENSG00000187010	RHD	BMI	0.00199886
ENSG00000189223	PAX8-AS1	BMI	0.000224572
ENSG00000232629	HLA-DQB2	BMI	0.000108744
ENSG00000036448	MYOM2	BMI	0.000280682
ENSG00000167034	NKX3-1	BMI	8.94531e-07
ENSG00000186470	BTN3A2	BMI	0.00259028
ENSG00000139044	B4GALNT3	BMI	0.00123768
ENSG00000106565	TMEM176B	BMI	0.000771148
ENSG00000134824	FADS2	BMI	0.00142772
ENSG00000254415	SIGLEC14	BMI	0.000533571
ENSG00000002933	TMEM176A	BMI	0.0033119
ENSG00000074803	SLC12A1	BMI	0.000482385
ENSG00000236397	DDX11L2	BMI	0.00249337
ENSG00000276085	CCL3L3	BMI	0.00141634
ENSG00000013573	DDX11	BMI	4.40232e-05
ENSG00000080573	COL5A3	BMI	2.26803e-06
ENSG00000179344	HLA-DQB1	BMI	0.000743766
ENSG00000112139	MDGA1	Food allergies	0
ENSG00000237541	HLA-DQA2	Food allergies	0
ENSG00000100376	FAM118A	Food allergies	4.2445e-11
ENSG00000187010	RHD	Food allergies	5.98662e-11
ENSG00000189223	PAX8-AS1	Food allergies	0
ENSG00000232629	HLA-DQB2	Food allergies	0
ENSG00000036448	MYOM2	Food allergies	9.40033e-10
ENSG00000167034	NKX3-1	Food allergies	0
ENSG00000186470	BTN3A2	Food allergies	0
ENSG00000139044	B4GALNT3	Food allergies	1.89002e-08
ENSG00000106565	TMEM176B	Food allergies	0
ENSG00000134824	FADS2	Food allergies	2.60071e-10
ENSG00000254415	SIGLEC14	Food allergies	3.7262e-08
ENSG00000002933	TMEM176A	Food allergies	8.5822e-10
ENSG00000074803	SLC12A1	Food allergies	3.29101e-09
ENSG00000236397	DDX11L2	Food allergies	3.88134e-10
ENSG00000276085	CCL3L3	Food allergies	0
ENSG00000013573	DDX11	Food allergies	1.22856e-06
ENSG00000080573	COL5A3	Food allergies	0
ENSG00000179344	HLA-DQB1	Food allergies	0
ENSG00000112139	MDGA1	Uric acid	0.000808482
ENSG00000237541	HLA-DQA2	Uric acid	0.000172356
ENSG00000100376	FAM118A	Uric acid	0.000274947
ENSG00000187010	RHD	Uric acid	0.000952376
ENSG00000189223	PAX8-AS1	Uric acid	0.000536117
ENSG00000232629	HLA-DQB2	Uric acid	0.000423513
ENSG00000036448	MYOM2	Uric acid	0.000558885
ENSG00000167034	NKX3-1	Uric acid	0.00107623
ENSG00000186470	BTN3A2	Uric acid	0.00107491
ENSG00000139044	B4GALNT3	Uric acid	0.000318254
ENSG00000106565	TMEM176B	Uric acid	9.61771e-08
ENSG00000134824	FADS2	Uric acid	0.00103311
ENSG00000254415	SIGLEC14	Uric acid	0.00363382
ENSG00000002933	TMEM176A	Uric acid	0.000358004
ENSG00000074803	SLC12A1	Uric acid	0.00034006
ENSG00000236397	DDX11L2	Uric acid	0.000476938
ENSG00000276085	CCL3L3	Uric acid	0.000556865
ENSG00000013573	DDX11	Uric acid	5.25497e-05
ENSG00000080573	COL5A3	Uric acid	0.000843688
ENSG00000179344	HLA-DQB1	Uric acid	6.11331e-05
ENSG00000112139	MDGA1	Infection	3.70672e-10
ENSG00000237541	HLA-DQA2	Infection	9.40238e-11
ENSG00000100376	FAM118A	Infection	4.08515e-11
ENSG00000187010	RHD	Infection	0
ENSG00000189223	PAX8-AS1	Infection	0
ENSG00000232629	HLA-DQB2	Infection	1.61275e-10
ENSG00000036448	MYOM2	Infection	0.00401225
ENSG00000167034	NKX3-1	Infection	7.56848e-12
ENSG00000186470	BTN3A2	Infection	0
ENSG00000139044	B4GALNT3	Infection	9.83503e-11
ENSG00000106565	TMEM176B	Infection	0.00311326
ENSG00000134824	FADS2	Infection	0
ENSG00000254415	SIGLEC14	Infection	3.3832e-09
ENSG00000002933	TMEM176A	Infection	0.00139339
ENSG00000074803	SLC12A1	Infection	0
ENSG00000236397	DDX11L2	Infection	0
ENSG00000276085	CCL3L3	Infection	0.00596593
ENSG00000013573	DDX11	Infection	0.00217976
ENSG00000080573	COL5A3	Infection	0.0032606
ENSG00000179344	HLA-DQB1	Infection	9.53135e-10
ENSG00000112139	MDGA1	hsCRP	0.000102994
ENSG00000237541	HLA-DQA2	hsCRP	0.000552248
ENSG00000100376	FAM118A	hsCRP	9.52361e-05
ENSG00000187010	RHD	hsCRP	3.67993e-07
ENSG00000189223	PAX8-AS1	hsCRP	4.41695e-05
ENSG00000232629	HLA-DQB2	hsCRP	2.11453e-05
ENSG00000036448	MYOM2	hsCRP	8.64524e-05
ENSG00000167034	NKX3-1	hsCRP	1.48158e-05
ENSG00000186470	BTN3A2	hsCRP	0.00324744
ENSG00000139044	B4GALNT3	hsCRP	1.9257e-07
ENSG00000106565	TMEM176B	hsCRP	0.000332736
ENSG00000134824	FADS2	hsCRP	0.000673897
ENSG00000254415	SIGLEC14	hsCRP	0.000949996
ENSG00000002933	TMEM176A	hsCRP	0.000208841
ENSG00000074803	SLC12A1	hsCRP	8.99876e-05
ENSG00000236397	DDX11L2	hsCRP	8.82673e-06
ENSG00000276085	CCL3L3	hsCRP	1.33114e-06
ENSG00000013573	DDX11	hsCRP	0.000375216
ENSG00000080573	COL5A3	hsCRP	0.0015559
ENSG00000179344	HLA-DQB1	hsCRP	8.54993e-05
ENSG00000112139	MDGA1	Hemoglobin A1c	3.10754e-05
ENSG00000237541	HLA-DQA2	Hemoglobin A1c	0.000225121
ENSG00000100376	FAM118A	Hemoglobin A1c	1.74638e-06
ENSG00000187010	RHD	Hemoglobin A1c	0.00285421
ENSG00000189223	PAX8-AS1	Hemoglobin A1c	2.05005e-06
ENSG00000232629	HLA-DQB2	Hemoglobin A1c	0.000400281
ENSG00000036448	MYOM2	Hemoglobin A1c	0.000121592
ENSG00000167034	NKX3-1	Hemoglobin A1c	0.000751642
ENSG00000186470	BTN3A2	Hemoglobin A1c	0.00107675
ENSG00000139044	B4GALNT3	Hemoglobin A1c	8.80912e-05
ENSG00000106565	TMEM176B	Hemoglobin A1c	0.00072539
ENSG00000134824	FADS2	Hemoglobin A1c	0.000675478
ENSG00000254415	SIGLEC14	Hemoglobin A1c	4.66822e-06
ENSG00000002933	TMEM176A	Hemoglobin A1c	0.00137794
ENSG00000074803	SLC12A1	Hemoglobin A1c	0.000503139
ENSG00000236397	DDX11L2	Hemoglobin A1c	0.000160568
ENSG00000276085	CCL3L3	Hemoglobin A1c	0.00163623
ENSG00000013573	DDX11	Hemoglobin A1c	1.17022e-10
ENSG00000080573	COL5A3	Hemoglobin A1c	0.000729198
ENSG00000179344	HLA-DQB1	Hemoglobin A1c	0.000635215
ENSG00000112139	MDGA1	Seasonal allergies	0
ENSG00000237541	HLA-DQA2	Seasonal allergies	0.000166756
ENSG00000100376	FAM118A	Seasonal allergies	7.28134e-09
ENSG00000187010	RHD	Seasonal allergies	0
ENSG00000189223	PAX8-AS1	Seasonal allergies	0
ENSG00000232629	HLA-DQB2	Seasonal allergies	0.000856045
ENSG00000036448	MYOM2	Seasonal allergies	0
ENSG00000167034	NKX3-1	Seasonal allergies	0
ENSG00000186470	BTN3A2	Seasonal allergies	1.50948e-11
ENSG00000139044	B4GALNT3	Seasonal allergies	6.14608e-10
ENSG00000106565	TMEM176B	Seasonal allergies	2.30491e-10
ENSG00000134824	FADS2	Seasonal allergies	0.0044259
ENSG00000254415	SIGLEC14	Seasonal allergies	2.41968e-08
ENSG00000002933	TMEM176A	Seasonal allergies	0
ENSG00000074803	SLC12A1	Seasonal allergies	1.7237e-10
ENSG00000236397	DDX11L2	Seasonal allergies	2.02714e-10
ENSG00000276085	CCL3L3	Seasonal allergies	2.36147e-08
ENSG00000013573	DDX11	Seasonal allergies	1.34443e-11
ENSG00000080573	COL5A3	Seasonal allergies	0
ENSG00000179344	HLA-DQB1	Seasonal allergies	2.59564e-09

## Sheet: Figure 2a
Gene_ID	Var_within	Var_between	Category
ENSG00000227232	0.15697	0.11641	Non protein coding (polyA+)
ENSG00000278267	0.133335	0.0659917	Non protein coding (polyA+)
ENSG00000233750	0.205123	0.114177	Non protein coding (polyA+)
ENSG00000268903	0.782493	0.342819	Non protein coding (polyA+)
ENSG00000269981	0.350462	0.228379	Non protein coding (polyA+)
ENSG00000239906	0.298701	0.136922	Non protein coding (polyA+)
ENSG00000279928	0.169439	0.296304	Protein coding
ENSG00000279457	0.101607	0.191021	Protein coding
ENSG00000228463	0.166196	0.183728	Non protein coding (polyA+)
ENSG00000237094	0.232528	0.0588864	Non protein coding (polyA+)
ENSG00000225630	0.217356	1.04794	Non protein coding (polyA+)
ENSG00000237973	0.153793	0.8436	Non protein coding (polyA+)
ENSG00000229344	0.210908	0.0756873	Non protein coding (polyA+)
ENSG00000248527	0.255619	0.456816	Non protein coding (polyA+)
ENSG00000198744	0.392262	0.47644	Non protein coding (polyA+)
ENSG00000228327	0.160068	0.134265	Non protein coding (polyA+)
ENSG00000237491	0.146667	0.0235896	Non protein coding (polyA+)
ENSG00000228794	0.0501735	0.0268686	Non protein coding (polyA+)
ENSG00000225880	0.137415	0.0179854	Non protein coding (polyA+)
ENSG00000188976	0.0734363	0.0356011	Protein coding
ENSG00000187961	0.115722	0.0407625	Protein coding
ENSG00000187583	0.139741	0.051304	Protein coding
ENSG00000188290	0.406128	0.187308	Protein coding
ENSG00000187608	0.919827	0.47623	Protein coding
ENSG00000188157	0.362414	0.169333	Protein coding
ENSG00000217801	0.122693	0.111372	Non protein coding (polyA+)
ENSG00000131591	0.139424	0.0648067	Protein coding
ENSG00000186891	0.168946	0.195329	Protein coding
ENSG00000186827	0.20977	0.214806	Protein coding
ENSG00000078808	0.0509303	0.026003	Protein coding
ENSG00000176022	0.0571103	0.037071	Protein coding
ENSG00000160087	0.0396824	0.0139324	Protein coding
ENSG00000230415	0.133876	0.0199901	Non protein coding (polyA+)
ENSG00000162572	0.171572	0.0870577	Protein coding
ENSG00000131584	0.117864	0.0540772	Protein coding
ENSG00000169972	0.102896	0.0399115	Protein coding
ENSG00000127054	0.0684462	0.0320132	Protein coding
ENSG00000240731	0.111406	0.011439	Non protein coding (polyA+)
ENSG00000224051	0.150596	0.0745285	Protein coding
ENSG00000169962	0.150868	0.0668289	Protein coding
ENSG00000107404	0.114121	0.0474728	Protein coding
ENSG00000162576	0.117348	0.128131	Protein coding
ENSG00000175756	0.142622	0.0594726	Protein coding
ENSG00000221978	0.0314371	0.00919232	Protein coding
ENSG00000224870	0.0352329	0.0201349	Non protein coding (polyA+)
ENSG00000242485	0.0467261	0.0281775	Protein coding
ENSG00000272455	0.0826953	0.0150855	Non protein coding (polyA+)
ENSG00000215915	0.130552	0.0785358	Protein coding
ENSG00000160072	0.0977707	0.0594517	Protein coding
ENSG00000197785	0.128041	0.0649703	Protein coding
ENSG00000160075	0.0398373	0.0182726	Protein coding
ENSG00000228594	0.155315	0.0744675	Protein coding
ENSG00000272106	0.0720929	0.0130561	Non protein coding (polyA+)
ENSG00000197530	0.201827	0.13415	Protein coding
ENSG00000248333	0.0520162	0.0401904	Protein coding
ENSG00000189339	0.0315679	0.075291	Protein coding
ENSG00000269737	0.165526	0.233681	Non protein coding (polyA+)
ENSG00000008128	0.101722	0.143671	Protein coding
ENSG00000268575	0.133196	0.135376	Non protein coding (polyA+)
ENSG00000227775	0.101263	0.312997	Non protein coding (polyA+)
ENSG00000215790	0.101197	0.0857464	Protein coding
ENSG00000008130	0.111813	0.0719926	Protein coding
ENSG00000078369	0.0366925	0.0145951	Protein coding
ENSG00000067606	0.07345	0.0450177	Protein coding
ENSG00000182873	0.0781322	0.0234279	Non protein coding (polyA+)
ENSG00000162585	0.12513	0.0609618	Protein coding
ENSG00000157933	0.103635	0.0428365	Protein coding
ENSG00000116151	0.0861648	0.0238783	Protein coding
ENSG00000269896	0.112095	0.0300711	Non protein coding (polyA+)
ENSG00000157916	0.0149793	0.00599552	Protein coding
ENSG00000157911	0.0726522	0.0166841	Protein coding
ENSG00000149527	0.134581	0.163155	Protein coding
ENSG00000157881	0.0482481	0.0144856	Protein coding
ENSG00000272449	0.19503	0.0594419	Non protein coding (polyA+)
ENSG00000238164	0.0958497	0.0810124	Non protein coding (polyA+)
ENSG00000157873	0.0965126	0.0304352	Protein coding
ENSG00000225931	0.13504	0.018127	Non protein coding (polyA+)
ENSG00000228037	0.11464	0.0342626	Non protein coding (polyA+)
ENSG00000157870	0.0691258	0.0499449	Protein coding
ENSG00000215912	0.111315	0.0432737	Protein coding
ENSG00000162591	0.171115	0.0852672	Protein coding
ENSG00000238260	0.101048	0.0277276	Non protein coding (polyA+)
ENSG00000158109	0.0407692	0.0272484	Protein coding
ENSG00000116213	0.0285959	0.0149721	Protein coding
ENSG00000227372	0.0409007	0.0195219	Non protein coding (polyA+)
ENSG00000235169	0.336911	1.15825	Protein coding
ENSG00000130764	0.0262418	0.00639707	Protein coding
ENSG00000272153	0.108442	0.0158242	Non protein coding (polyA+)
ENSG00000116198	0.0324943	0.0208158	Protein coding
ENSG00000169598	0.0575542	0.0127451	Protein coding
ENSG00000198912	0.0297133	0.0209875	Protein coding
ENSG00000236423	0.136299	0.0121666	Non protein coding (polyA+)
ENSG00000131697	0.0660387	0.0206573	Protein coding
ENSG00000069424	0.0701395	0.0608181	Protein coding
ENSG00000116251	0.110184	0.0352546	Protein coding
ENSG00000158286	0.115295	0.109064	Protein coding
ENSG00000116237	0.0279018	0.0164678	Protein coding
ENSG00000158292	0.108943	0.155697	Protein coding
ENSG00000097021	0.12311	0.0483632	Protein coding
ENSG00000187017	0.232287	0.481902	Protein coding
ENSG00000215788	0.0745859	0.0757692	Protein coding
ENSG00000171680	0.111574	0.125995	Protein coding
ENSG00000162408	0.0469935	0.0289429	Protein coding
ENSG00000204859	0.0633997	0.0285339	Protein coding
ENSG00000162413	0.0567938	0.0445497	Protein coding
ENSG00000116273	0.063883	0.0127881	Protein coding
ENSG00000041988	0.0603075	0.023382	Protein coding
ENSG00000007923	0.0619034	0.0221015	Protein coding
ENSG00000171735	0.0579631	0.0103574	Protein coding
ENSG00000049245	0.0504562	0.0361792	Protein coding
ENSG00000049246	0.125409	0.0767092	Protein coding
ENSG00000049249	0.122952	0.131119	Protein coding
ENSG00000116288	0.0511351	0.0248137	Protein coding
ENSG00000142599	0.0834405	0.0458299	Protein coding
ENSG00000232912	0.122498	0.0510013	Non protein coding (polyA+)
ENSG00000074800	0.12559	0.0706199	Protein coding
ENSG00000232208	0.13267	0.197139	Non protein coding (polyA+)
ENSG00000131686	0.140835	0.292131	Protein coding
ENSG00000142583	0.143222	0.119668	Protein coding
ENSG00000180758	0.0617805	0.0711467	Protein coding
ENSG00000049239	0.0463901	0.0393258	Protein coding
ENSG00000171621	0.096755	0.0448876	Protein coding
ENSG00000171612	0.083985	0.0135982	Protein coding
ENSG00000188807	0.0890313	0.0154017	Protein coding
ENSG00000171608	0.0717709	0.0359646	Protein coding
ENSG00000179840	0.121887	0.0235598	Non protein coding (polyA+)
ENSG00000171603	0.101942	0.0350958	Protein coding
ENSG00000178585	0.0437933	0.0247778	Protein coding
ENSG00000162441	0.0547764	0.0194585	Protein coding
ENSG00000173614	0.0441861	0.0256697	Protein coding
ENSG00000162444	0.159653	0.068603	Protein coding
ENSG00000130939	0.0532625	0.019447	Protein coding
ENSG00000054523	0.119024	0.0847423	Protein coding
ENSG00000142657	0.15059	0.0763511	Protein coding
ENSG00000160049	0.0301821	0.0124663	Protein coding
ENSG00000142655	0.0682776	0.0312915	Protein coding
ENSG00000130940	0.0997115	0.0270985	Protein coding
ENSG00000272078	0.132437	0.00696567	Non protein coding (polyA+)
ENSG00000175262	0.130426	0.0557568	Protein coding
ENSG00000120948	0.0293875	0.0198597	Protein coding
ENSG00000009724	0.212026	0.0705031	Protein coding
ENSG00000271895	0.0750443	0.0123854	Non protein coding (polyA+)
ENSG00000116649	0.0942723	0.0426179	Protein coding
ENSG00000171824	0.0655937	0.0321825	Protein coding
ENSG00000198793	0.0547869	0.0135253	Protein coding
ENSG00000120942	0.0338178	0.0221281	Protein coding
ENSG00000116661	0.137232	0.136405	Protein coding
ENSG00000132879	0.0749251	0.0597338	Protein coding
ENSG00000116663	0.196706	0.0735486	Protein coding
ENSG00000116670	0.0869975	0.0456406	Protein coding
ENSG00000162490	0.101553	0.354412	Protein coding
ENSG00000177674	0.128959	0.0537608	Protein coding
ENSG00000177000	0.0334881	0.0386851	Protein coding
ENSG00000011021	0.054043	0.0282757	Protein coding
ENSG00000242349	0.109814	0.09767	Non protein coding (polyA+)
ENSG00000116685	0.0699028	0.0374534	Protein coding
ENSG00000083444	0.119436	0.113935	Protein coding
ENSG00000116688	0.0619755	0.12174	Protein coding
ENSG00000116691	0.136385	0.0649789	Protein coding
ENSG00000120949	0.088463	0.104361	Protein coding
ENSG00000028137	0.102449	0.0560347	Protein coding
ENSG00000048707	0.0489438	0.00812073	Protein coding
ENSG00000162496	0.082592	0.0796901	Protein coding
ENSG00000116731	0.0334869	0.0172807	Protein coding
ENSG00000189337	0.172524	0.462886	Protein coding
ENSG00000228140	0.0925531	0.0522216	Non protein coding (polyA+)
ENSG00000142634	0.0895673	0.0545949	Protein coding
ENSG00000162438	0.150216	0.0354778	Protein coding
ENSG00000132906	0.0534282	0.025872	Protein coding
ENSG00000116138	0.0625816	0.0384897	Protein coding
ENSG00000116771	0.0722462	0.063188	Protein coding
ENSG00000197312	0.0639795	0.0366354	Protein coding
ENSG00000116786	0.075353	0.0304146	Protein coding
ENSG00000162461	0.110806	0.0380287	Protein coding
ENSG00000233954	0.11182	0.0366502	Protein coding
ENSG00000179743	0.075215	0.0190024	Non protein coding (polyA+)
ENSG00000065526	0.0939797	0.0327233	Protein coding
ENSG00000116809	0.0799322	0.0326985	Protein coding
ENSG00000142632	0.0644501	0.043293	Protein coding
ENSG00000237276	0.182433	0.147592	Non protein coding (polyA+)
ENSG00000132881	0.115286	0.0178351	Protein coding
ENSG00000037637	0.0306816	0.010901	Protein coding
ENSG00000055070	0.026288	0.0115925	Protein coding
ENSG00000157191	0.0159754	0.0180093	Protein coding
ENSG00000226029	0.103092	0.0231367	Non protein coding (polyA+)
ENSG00000080947	0.0728377	0.0252358	Non protein coding (polyA+)
ENSG00000219481	0.100681	0.076966	Protein coding
ENSG00000215908	0.124845	0.127326	Non protein coding (polyA+)
ENSG00000186301	0.103665	0.0986476	Non protein coding (polyA+)
ENSG00000058453	0.120584	0.0837861	Protein coding
ENSG00000238142	0.157995	0.0545492	Non protein coding (polyA+)
ENSG00000159363	0.114269	0.0437811	Protein coding
ENSG00000117118	0.0332318	0.0148862	Protein coding
ENSG00000117115	0.219701	0.376032	Protein coding
ENSG00000159339	0.212473	0.195466	Protein coding
ENSG00000179051	0.0378724	0.0115619	Protein coding
ENSG00000074964	0.108266	0.0912221	Protein coding
ENSG00000159423	0.0941435	0.0371873	Protein coding
ENSG00000169991	0.0528708	0.0373898	Protein coding
ENSG00000272084	0.133947	0.00888926	Non protein coding (polyA+)
ENSG00000127481	0.0552458	0.0161526	Protein coding
ENSG00000127463	0.0356768	0.0103384	Protein coding
ENSG00000053372	0.0528831	0.0322588	Protein coding
ENSG00000053371	0.0825583	0.0423303	Protein coding
ENSG00000040487	0.0727246	0.0315138	Protein coding
ENSG00000077549	0.0764276	0.0334417	Protein coding
ENSG00000173436	0.0512434	0.0202455	Protein coding
ENSG00000226396	0.101583	0.0248494	Non protein coding (polyA+)
ENSG00000162542	0.05312	0.0340006	Protein coding
ENSG00000169914	0.0937718	0.0522171	Protein coding
ENSG00000162543	0.1113	0.0728111	Protein coding
ENSG00000162545	0.10892	0.0883828	Protein coding
ENSG00000090432	0.0543464	0.0207346	Protein coding
ENSG00000158825	0.203289	0.174196	Protein coding
ENSG00000158828	0.12105	0.108914	Protein coding
ENSG00000117242	0.0629372	0.0144038	Non protein coding (polyA+)
ENSG00000244038	0.0326125	0.0273777	Protein coding
ENSG00000127483	0.0602272	0.054149	Protein coding
ENSG00000075151	0.106489	0.04666	Protein coding
ENSG00000117298	0.113347	0.0850916	Protein coding
ENSG00000231105	0.121111	0.0167567	Non protein coding (polyA+)
ENSG00000142794	0.0927178	0.202471	Protein coding
ENSG00000162551	0.445613	0.327793	Protein coding
ENSG00000076864	0.369369	1.00029	Protein coding
ENSG00000090686	0.0452209	0.0216018	Protein coding
ENSG00000142798	0.165481	0.066136	Protein coding
ENSG00000218510	0.0478333	0.0771364	Non protein coding (polyA+)
ENSG00000070831	0.0380874	0.0261908	Protein coding
ENSG00000162552	0.126244	0.0176687	Protein coding
ENSG00000184677	0.0535334	0.0236762	Protein coding
ENSG00000173372	0.290538	0.357156	Protein coding
ENSG00000173369	0.355166	0.343651	Protein coding
ENSG00000133216	0.215474	0.142974	Protein coding
ENSG00000004487	0.0476654	0.0181803	Protein coding
ENSG00000169641	0.0777884	0.0223088	Protein coding
ENSG00000261326	0.144215	0.107793	Non protein coding (polyA+)
ENSG00000125944	0.0474727	0.0123754	Protein coding
ENSG00000125945	0.0746905	0.0145916	Protein coding
ENSG00000249087	0.0915642	0.0100355	Non protein coding (polyA+)
ENSG00000204219	0.0819625	0.154596	Protein coding
ENSG00000088280	0.127529	0.0218484	Protein coding
ENSG00000007968	0.117051	0.116628	Protein coding
ENSG00000117318	0.123122	0.117498	Protein coding
ENSG00000197880	0.0906043	0.162848	Protein coding
ENSG00000142676	0.29139	0.132563	Protein coding
ENSG00000011007	0.030932	0.0149621	Protein coding
ENSG00000236810	0.0961431	0.00811739	Non protein coding (polyA+)
ENSG00000057757	0.0310547	0.013241	Protein coding
ENSG00000011009	0.0870549	0.030882	Protein coding
ENSG00000117308	0.0596589	0.0298933	Protein coding
ENSG00000117305	0.0348509	0.0196359	Protein coding
ENSG00000179163	0.0361954	0.0586504	Protein coding
ENSG00000188822	0.0652586	0.0910263	Protein coding
ENSG00000189266	0.215772	0.133559	Protein coding
ENSG00000188529	0.198464	0.138233	Protein coding
ENSG00000185436	0.119561	0.120702	Protein coding
ENSG00000001460	0.0888606	0.0197265	Protein coding
ENSG00000001461	0.0429222	0.0295028	Protein coding
ENSG00000117602	0.098803	0.138551	Protein coding
ENSG00000133226	0.0511375	0.0193971	Protein coding
ENSG00000169504	0.16397	0.201832	Protein coding
ENSG00000020633	0.0834561	0.0941447	Protein coding
ENSG00000117614	0.0426716	0.0100985	Protein coding
ENSG00000117616	0.153873	0.141159	Protein coding
ENSG00000187010	0.114974	1.70147	Protein coding
ENSG00000183726	0.0320489	0.0312936	Protein coding
ENSG00000204178	0.0348823	0.00987191	Protein coding
ENSG00000157978	0.0556911	0.124722	Protein coding
ENSG00000117643	0.0603884	0.0947261	Protein coding
ENSG00000162430	0.0668564	0.0410702	Protein coding
ENSG00000117640	0.0231039	0.0225537	Protein coding
ENSG00000182749	0.0654855	0.0659459	Protein coding
ENSG00000117632	0.0762979	0.0476361	Protein coding
ENSG00000158006	0.0369805	0.0278055	Protein coding
ENSG00000175087	0.269046	0.131365	Protein coding
ENSG00000142675	0.110976	0.0880587	Protein coding
ENSG00000130695	0.0536405	0.0237081	Protein coding
ENSG00000142669	0.119916	0.0785226	Protein coding
ENSG00000158062	0.0851592	0.0821108	Protein coding
ENSG00000169442	0.46821	0.146362	Protein coding
ENSG00000176092	0.0893394	0.0487989	Protein coding
ENSG00000176083	0.155377	1.11676	Protein coding
ENSG00000117682	0.0235636	0.0163247	Protein coding
ENSG00000198830	0.0222584	0.0171246	Protein coding
ENSG00000117676	0.0776805	0.0401325	Protein coding
ENSG00000117713	0.0943345	0.0326163	Protein coding
ENSG00000060642	0.0297035	0.00882802	Protein coding
ENSG00000204160	0.0899895	0.0848655	Protein coding
ENSG00000142751	0.0209231	0.00643358	Protein coding
ENSG00000198746	0.0568126	0.0330689	Protein coding
ENSG00000090273	0.0922719	0.0543886	Protein coding
ENSG00000175707	0.127307	0.0328836	Protein coding
ENSG00000090020	0.135544	0.0506146	Protein coding
ENSG00000142784	0.106707	0.0420425	Protein coding
ENSG00000186501	0.0649972	0.0284563	Protein coding
ENSG00000142765	0.113651	0.0694175	Protein coding
ENSG00000142733	0.0952092	0.0770873	Protein coding
ENSG00000158195	0.0391745	0.0202151	Protein coding
ENSG00000237429	0.109536	0.0358388	Non protein coding (polyA+)
ENSG00000126705	0.114793	0.0391316	Protein coding
ENSG00000000938	0.0652775	0.0618723	Protein coding
ENSG00000126709	0.693364	0.449976	Protein coding
ENSG00000009780	0.0629998	0.0329086	Protein coding
ENSG00000117758	0.0485683	0.0561415	Protein coding
ENSG00000117751	0.0289185	0.00696829	Protein coding
ENSG00000130775	0.0755895	0.0555844	Protein coding
ENSG00000117748	0.0198033	0.0192013	Protein coding
ENSG00000130768	0.113564	0.0546516	Protein coding
ENSG00000158156	0.0800741	0.0766729	Protein coding
ENSG00000158161	0.0227194	0.0174672	Protein coding
ENSG00000228589	0.0961385	0.0226606	Non protein coding (polyA+)
ENSG00000169403	0.0995564	0.087393	Protein coding
ENSG00000126698	0.0408668	0.0121021	Protein coding
ENSG00000130770	0.0402546	0.0167993	Protein coding
ENSG00000270605	0.0703822	0.0327627	Non protein coding (polyA+)
ENSG00000130766	0.0884298	0.0494824	Protein coding
ENSG00000130772	0.0351257	0.0157852	Protein coding
ENSG00000204138	0.0494348	0.0242766	Protein coding
ENSG00000180198	0.0399721	0.0302571	Protein coding
ENSG00000242125	0.0481336	0.0298646	Non protein coding (polyA+)
ENSG00000180098	0.0335535	0.0152375	Protein coding
ENSG00000197989	0.0530722	0.0223309	Non protein coding (polyA+)
ENSG00000120656	0.04817	0.0127372	Protein coding
ENSG00000162419	0.0494721	0.0171292	Protein coding
ENSG00000198492	0.0332388	0.00767941	Protein coding
ENSG00000159023	0.0632138	0.0275278	Protein coding
ENSG00000116350	0.053432	0.0126276	Protein coding
ENSG00000116353	0.062675	0.0367932	Protein coding
ENSG00000186056	0.0927546	0.0279682	Non protein coding (polyA+)
ENSG00000162511	0.0504512	0.0248432	Protein coding
ENSG00000162512	0.248141	0.185247	Protein coding
ENSG00000134644	0.117829	0.0681336	Protein coding
ENSG00000060688	0.0367876	0.0221186	Protein coding
ENSG00000121766	0.0897882	0.0246426	Protein coding
ENSG00000121769	0.13573	0.00531402	Protein coding
ENSG00000168528	0.155079	0.31144	Protein coding
ENSG00000162517	0.0498421	0.0245939	Protein coding
ENSG00000121753	0.13388	0.104861	Protein coding
ENSG00000134668	0.224303	0.360726	Protein coding
ENSG00000184007	0.0446072	0.0261787	Protein coding
ENSG00000121774	0.0270292	0.0123096	Protein coding
ENSG00000121775	0.0601362	0.0193683	Protein coding
ENSG00000025800	0.0319142	0.00487661	Protein coding
ENSG00000084652	0.0250974	0.00776365	Protein coding
ENSG00000160050	0.0720294	0.0350618	Protein coding
ENSG00000160051	0.0831848	0.0126114	Protein coding
ENSG00000160055	0.0661335	0.0284911	Protein coding
ENSG00000084623	0.0441783	0.0340402	Protein coding
ENSG00000220785	0.131113	0.0507959	Non protein coding (polyA+)
ENSG00000182866	0.0555447	0.0592454	Protein coding
ENSG00000116478	0.0259118	0.0103655	Protein coding
ENSG00000175130	0.0720194	0.0525063	Protein coding
ENSG00000225828	0.0787668	0.0433921	Protein coding
ENSG00000160058	0.0180144	0.0140756	Protein coding
ENSG00000176261	0.078314	0.010006	Protein coding
ENSG00000162521	0.0294423	0.0148451	Protein coding
ENSG00000162522	0.12542	0.0845712	Protein coding
ENSG00000134684	0.0710998	0.045654	Protein coding
ENSG00000116497	0.0489514	0.0460554	Protein coding
ENSG00000116514	0.0817111	0.0715993	Protein coding
ENSG00000004455	0.0165734	0.00750245	Protein coding
ENSG00000142920	0.0790986	0.041758	Protein coding
ENSG00000278997	0.10722	0.00552072	Non protein coding (polyA+)
ENSG00000116525	0.0469117	0.0229515	Protein coding
ENSG00000279179	0.120598	0.0125908	Non protein coding (polyA+)
ENSG00000160094	0.0534357	0.0282817	Protein coding
ENSG00000225313	0.157871	0.105693	Non protein coding (polyA+)
ENSG00000134686	0.161693	0.106449	Protein coding
ENSG00000121903	0.110077	0.0168974	Protein coding
ENSG00000163866	0.0341283	0.0215302	Protein coding
ENSG00000230163	0.092741	0.00546567	Non protein coding (polyA+)
ENSG00000116544	0.149007	0.0414483	Protein coding
ENSG00000241014	0.059031	0.0221984	Non protein coding (polyA+)
ENSG00000243749	0.178482	0.0429721	Protein coding
ENSG00000163867	0.135753	0.117296	Protein coding
ENSG00000197056	0.188608	0.224815	Protein coding
ENSG00000116560	0.0221302	0.00639177	Protein coding
ENSG00000146463	0.0600528	0.020322	Protein coding
ENSG00000142687	0.0795503	0.0341776	Protein coding
ENSG00000020129	0.0929068	0.0287678	Protein coding
ENSG00000239636	0.114359	0.0323992	Non protein coding (polyA+)
ENSG00000116819	0.0786962	0.0122021	Protein coding
ENSG00000126067	0.0397322	0.0184649	Protein coding
ENSG00000142686	0.0464879	0.0497669	Protein coding
ENSG00000134698	0.114549	0.0980322	Protein coding
ENSG00000092847	0.0512109	0.0100765	Protein coding
ENSG00000126070	0.117158	0.0897273	Protein coding
ENSG00000116863	0.0534462	0.0219674	Protein coding
ENSG00000171812	0.102934	0.0927228	Protein coding
ENSG00000054116	0.0330652	0.0125032	Protein coding
ENSG00000116871	0.110391	0.0582555	Protein coding
ENSG00000054118	0.0464707	0.0138173	Protein coding
ENSG00000214193	0.103434	0.0881971	Protein coding
ENSG00000142694	0.218759	0.105492	Protein coding
ENSG00000116883	0.144252	0.0629407	Non protein coding (polyA+)
ENSG00000196182	0.0938178	0.0712565	Protein coding
ENSG00000181817	0.105996	0.0374868	Protein coding
ENSG00000116898	0.0553311	0.0251029	Protein coding
ENSG00000119535	0.138037	0.116257	Protein coding
ENSG00000233621	0.0799274	0.0369769	Non protein coding (polyA+)
ENSG00000163874	0.052139	0.030449	Protein coding
ENSG00000163875	0.0286663	0.0122105	Protein coding
ENSG00000163877	0.0298672	0.0138856	Protein coding
ENSG00000134697	0.0434576	0.0165298	Protein coding
ENSG00000116922	0.0732472	0.0172796	Protein coding
ENSG00000134690	0.10332	0.0179099	Protein coding
ENSG00000185090	0.132025	0.0310993	Protein coding
ENSG00000196449	0.0666446	0.00330465	Protein coding
ENSG00000197982	0.143047	0.0275399	Protein coding
ENSG00000188786	0.0825721	0.0343899	Protein coding
ENSG00000204084	0.0343361	0.045914	Protein coding
ENSG00000183431	0.0280267	0.0285286	Protein coding
ENSG00000183386	0.114939	0.199793	Protein coding
ENSG00000183520	0.0455515	0.00870161	Protein coding
ENSG00000116954	0.0856948	0.112802	Protein coding
ENSG00000214114	0.0831899	0.047001	Protein coding
ENSG00000174574	0.0981917	0.0568286	Protein coding
ENSG00000168653	0.19853	0.0589337	Protein coding
ENSG00000127603	0.0735138	0.0399808	Protein coding
ENSG00000183682	0.131189	0.0900771	Protein coding
ENSG00000182109	0.0960326	0.239345	Non protein coding (polyA+)
ENSG00000243970	0.151852	0.0834164	Non protein coding (polyA+)
ENSG00000090621	0.0267872	0.0170981	Protein coding
ENSG00000116983	0.0913637	0.23041	Protein coding
ENSG00000084072	0.0403387	0.0760149	Protein coding
ENSG00000116985	0.0804228	0.0270699	Protein coding
ENSG00000043514	0.0440491	0.0165215	Protein coding
ENSG00000116990	0.0479137	0.0545845	Protein coding
ENSG00000168389	0.0919879	0.052707	Protein coding
ENSG00000131236	0.0528264	0.0208777	Protein coding
ENSG00000131238	0.0410966	0.135662	Protein coding
ENSG00000117000	0.144877	0.0936633	Protein coding
ENSG00000259943	0.196094	0.0424874	Non protein coding (polyA+)
ENSG00000084073	0.138263	0.162145	Protein coding
ENSG00000049089	0.162541	0.136531	Protein coding
ENSG00000084070	0.139392	0.0764256	Protein coding
ENSG00000260920	0.113537	0.0070289	Non protein coding (polyA+)
ENSG00000187815	0.119462	0.0179706	Protein coding
ENSG00000164002	0.065404	0.0176881	Protein coding
ENSG00000117010	0.184073	0.0482986	Protein coding
ENSG00000117016	0.0706543	0.0392601	Protein coding
ENSG00000066136	0.0539655	0.0284941	Protein coding
ENSG00000179862	0.166922	0.119054	Protein coding
ENSG00000171793	0.0451797	0.0215783	Protein coding
ENSG00000281207	0.133445	0.0090799	Non protein coding (polyA+)
ENSG00000010803	0.042652	0.0214489	Protein coding
ENSG00000127124	0.129705	0.095807	Protein coding
ENSG00000198815	0.0696676	0.0445162	Protein coding
ENSG00000127125	0.0621422	0.0148023	Protein coding
ENSG00000186409	0.0994164	0.0144122	Protein coding
ENSG00000171960	0.0538186	0.030546	Protein coding
ENSG00000065978	0.0659558	0.107426	Protein coding
ENSG00000117385	0.0317883	0.026727	Protein coding
ENSG00000164008	0.114701	0.00539403	Protein coding
ENSG00000177868	0.097173	0.0298278	Protein coding
ENSG00000164010	0.0419441	0.0247107	Protein coding
ENSG00000164011	0.0402422	0.0172622	Protein coding
ENSG00000117394	0.0439028	0.0515763	Protein coding
ENSG00000117395	0.0497263	0.0285643	Protein coding
ENSG00000066056	0.141784	0.046396	Protein coding
ENSG00000117399	0.324126	0.100536	Protein coding
ENSG00000066322	0.0427805	0.0236302	Protein coding
ENSG00000159479	0.026875	0.0157238	Protein coding
ENSG00000198198	0.055379	0.024813	Protein coding
ENSG00000178922	0.0918405	0.0423724	Protein coding
ENSG00000142949	0.179272	0.0963705	Protein coding
ENSG00000066135	0.0757206	0.0171285	Protein coding
ENSG00000236200	0.135669	0.0101973	Non protein coding (polyA+)
ENSG00000126091	0.0778874	0.0585946	Protein coding
ENSG00000117408	0.0657449	0.0348247	Protein coding
ENSG00000132768	0.0361648	0.0279684	Protein coding
ENSG00000117410	0.0992415	0.0478433	Protein coding
ENSG00000117411	0.107797	0.0419647	Protein coding
ENSG00000159214	0.107368	0.0845489	Protein coding
ENSG00000196517	0.200606	0.239652	Protein coding
ENSG00000230615	0.220324	0.217461	Non protein coding (polyA+)
ENSG00000178028	0.0362834	0.0247513	Protein coding
ENSG00000117419	0.0631018	0.0402876	Protein coding
ENSG00000187147	0.0208403	0.0120684	Protein coding
ENSG00000126106	0.0825728	0.0179112	Protein coding
ENSG00000198520	0.1054	0.107251	Protein coding
ENSG00000142945	0.171244	0.0368113	Protein coding
ENSG00000142937	0.16097	0.0639214	Protein coding
ENSG00000142959	0.134921	0.018009	Protein coding
ENSG00000173846	0.0658444	0.0304982	Protein coding
ENSG00000222009	0.13642	0.0404781	Protein coding
ENSG00000117425	0.118204	0.0141995	Protein coding
ENSG00000070785	0.0734876	0.024292	Protein coding
ENSG00000126107	0.0586535	0.0438454	Protein coding
ENSG00000126088	0.0528928	0.0364163	Protein coding
ENSG00000162415	0.12209	0.068237	Protein coding
ENSG00000132781	0.0458177	0.0293486	Protein coding
ENSG00000132773	0.0416872	0.0225746	Protein coding
ENSG00000070759	0.0485087	0.0312194	Protein coding
ENSG00000280670	0.0981179	0.550619	Protein coding
ENSG00000132763	0.0652129	0.0105224	Protein coding
ENSG00000117450	0.0683152	0.0259304	Protein coding
ENSG00000117448	0.054078	0.0360226	Protein coding
ENSG00000132780	0.0338736	0.016874	Protein coding
ENSG00000159588	0.125398	0.0653657	Protein coding
ENSG00000159592	0.0323207	0.0145967	Protein coding
ENSG00000159596	0.0264024	0.00925465	Protein coding
ENSG00000197429	0.0760985	0.0236365	Protein coding
ENSG00000230896	0.105183	0.0126343	Non protein coding (polyA+)
ENSG00000086015	0.0896288	0.0467959	Protein coding
ENSG00000117461	0.109494	0.0665678	Protein coding
ENSG00000085998	0.0387731	0.029637	Protein coding
ENSG00000132128	0.0505677	0.0278511	Protein coding
ENSG00000173660	0.151529	0.029328	Protein coding
ENSG00000117481	0.0264592	0.0207283	Protein coding
ENSG00000117480	0.0839621	0.127969	Protein coding
ENSG00000232022	0.0833686	0.216175	Non protein coding (polyA+)
ENSG00000269956	0.202162	0.0682824	Non protein coding (polyA+)
ENSG00000079277	0.0962618	0.0725557	Protein coding
ENSG00000142961	0.044103	0.0230346	Protein coding
ENSG00000123472	0.0325357	0.0156761	Protein coding
ENSG00000159658	0.0262757	0.0254574	Protein coding
ENSG00000224805	0.156953	0.11364	Non protein coding (polyA+)
ENSG00000162366	0.365619	0.496698	Protein coding
ENSG00000162367	0.209877	0.265845	Protein coding
ENSG00000123473	0.158524	0.0167407	Protein coding
ENSG00000162368	0.230788	0.187765	Protein coding
ENSG00000237424	0.0852671	0.0314759	Non protein coding (polyA+)
ENSG00000186564	0.1298	0.0234344	Protein coding
ENSG00000117834	0.139501	0.0844381	Protein coding
ENSG00000132122	0.112665	0.0632821	Protein coding
ENSG00000162373	0.112643	0.0547692	Protein coding
ENSG00000185104	0.0451366	0.0167423	Protein coding
ENSG00000123080	0.112225	0.0194925	Protein coding
ENSG00000123091	0.256863	0.251563	Protein coding
ENSG00000085831	0.130234	0.039196	Protein coding
ENSG00000085832	0.0807346	0.0713944	Protein coding
ENSG00000117859	0.0441697	0.00899731	Protein coding
ENSG00000078618	0.0546394	0.0264689	Protein coding
ENSG00000117862	0.0535851	0.0200151	Protein coding
ENSG00000198841	0.0432666	0.00912384	Protein coding
ENSG00000134717	0.159135	0.105823	Protein coding
ENSG00000157077	0.0878425	0.0330595	Protein coding
ENSG00000154222	0.0213279	0.0162659	Protein coding
ENSG00000085840	0.146468	0.0273974	Protein coding
ENSG00000134748	0.0237197	0.00631759	Protein coding
ENSG00000134744	0.0844634	0.037035	Protein coding
ENSG00000116157	0.0976475	0.0490939	Protein coding
ENSG00000182183	0.0999798	0.053114	Protein coding
ENSG00000162377	0.0696405	0.0248103	Protein coding
ENSG00000162378	0.147085	0.185843	Protein coding
ENSG00000228929	0.14171	0.0522414	Non protein coding (polyA+)
ENSG00000121310	0.0641472	0.0489748	Protein coding
ENSG00000116171	0.0471115	0.0294735	Protein coding
ENSG00000174348	0.163965	0.231303	Protein coding
ENSG00000162383	0.155648	0.461892	Protein coding
ENSG00000157184	0.0394911	0.00972211	Protein coding
ENSG00000162384	0.0283954	0.0206826	Protein coding
ENSG00000162385	0.110808	0.0242169	Protein coding
ENSG00000157193	0.0954704	0.0261576	Protein coding
ENSG00000230138	0.129938	0.0170403	Non protein coding (polyA+)
ENSG00000058804	0.12072	0.0595225	Protein coding
ENSG00000058799	0.0818661	0.032794	Protein coding
ENSG00000081870	0.131101	0.0451984	Protein coding
ENSG00000116212	0.0465086	0.00847232	Protein coding
ENSG00000116209	0.065839	0.026701	Protein coding
ENSG00000280378	0.134329	0.00880188	Non protein coding (polyA+)
ENSG00000116205	0.0415387	0.0135843	Protein coding
ENSG00000215883	0.0918458	0.0316944	Protein coding
ENSG00000116221	0.0664787	0.0399106	Protein coding
ENSG00000157216	0.0942634	0.0546832	Protein coding
ENSG00000198711	0.150583	0.0347105	Non protein coding (polyA+)
ENSG00000162390	0.137821	0.0720811	Protein coding
ENSG00000243725	0.0924855	0.00962852	Protein coding
ENSG00000162396	0.0694466	0.0124253	Protein coding
ENSG00000006555	0.0500861	0.0491904	Protein coding
ENSG00000162398	0.139832	0.11143	Protein coding
ENSG00000116133	0.0999072	0.1251	Protein coding
ENSG00000162402	0.0351565	0.0233577	Protein coding
ENSG00000162600	0.103931	0.0626343	Protein coding
ENSG00000162601	0.328161	0.175671	Protein coding
ENSG00000177606	0.112533	0.0541378	Protein coding
ENSG00000172456	0.0856075	0.0297682	Protein coding
ENSG00000134709	0.251682	0.139715	Protein coding
ENSG00000162599	0.0949564	0.0152856	Protein coding
ENSG00000162604	0.0702572	0.0333746	Protein coding
ENSG00000132849	0.105948	0.0584328	Protein coding
ENSG00000162607	0.29494	0.187208	Protein coding
ENSG00000116641	0.110871	0.0310232	Protein coding
ENSG00000125703	0.133696	0.0859184	Protein coding
ENSG00000088035	0.115614	0.181444	Protein coding
ENSG00000142856	0.222469	0.109045	Protein coding
ENSG00000203965	0.216785	0.0544015	Protein coding
ENSG00000079739	0.0744918	0.0346848	Protein coding
ENSG00000162437	0.130433	0.338599	Protein coding
ENSG00000162434	0.0625377	0.029254	Protein coding
ENSG00000226891	0.13997	0.0470932	Non protein coding (polyA+)
ENSG00000213625	0.0594383	0.0532392	Protein coding
ENSG00000116678	0.219752	0.0849313	Protein coding
ENSG00000184588	0.118513	0.100162	Protein coding
ENSG00000198160	0.311577	0.271149	Protein coding
ENSG00000116704	0.0993929	0.0622338	Protein coding
ENSG00000081985	0.121792	0.120307	Protein coding
ENSG00000142864	0.0177399	0.00923231	Protein coding
ENSG00000116717	0.138584	0.0442472	Protein coding
ENSG00000116729	0.148081	0.459038	Protein coding
ENSG00000066557	0.270102	0.117425	Protein coding
ENSG00000116754	0.240164	0.172512	Protein coding
ENSG00000118454	0.194117	0.0726573	Protein coding
ENSG00000197568	0.104473	0.0471708	Protein coding
ENSG00000132485	0.364379	0.350327	Protein coding
ENSG00000254685	0.260155	0.189767	Protein coding
ENSG00000116791	0.206245	0.132981	Protein coding
ENSG00000162623	0.165139	0.0532951	Protein coding
ENSG00000117054	0.162595	0.07252	Protein coding
ENSG00000137955	0.134279	0.0523705	Protein coding
ENSG00000184005	0.19928	0.0635551	Protein coding
ENSG00000226415	0.106758	0.0307471	Non protein coding (polyA+)
ENSG00000142892	0.230289	0.140852	Protein coding
ENSG00000154027	0.0754747	0.191053	Protein coding
ENSG00000036549	0.219209	0.112313	Protein coding
ENSG00000077254	0.125663	0.132718	Protein coding
ENSG00000180488	0.189676	0.105639	Protein coding
ENSG00000162614	0.21318	0.0431161	Protein coding
ENSG00000162613	0.0379537	0.0115437	Protein coding
ENSG00000162616	0.234082	0.0919431	Protein coding
ENSG00000137959	0.922278	0.704018	Protein coding
ENSG00000137965	0.770792	0.476294	Protein coding
ENSG00000142875	0.475556	0.293621	Protein coding
ENSG00000117133	0.0952313	0.0274078	Protein coding
ENSG00000174021	0.101307	0.0396892	Protein coding
ENSG00000122432	0.126024	0.0366469	Non protein coding (polyA+)
ENSG00000117151	0.134577	0.17695	Protein coding
ENSG00000117155	0.212292	0.121542	Protein coding
ENSG00000153898	0.0746752	0.122809	Protein coding
ENSG00000162642	0.0841813	0.0452465	Protein coding
ENSG00000142867	0.0647932	0.0406106	Protein coding
ENSG00000117174	0.0783382	0.0487782	Protein coding
ENSG00000122417	0.138593	0.0911269	Protein coding
ENSG00000097033	0.0914325	0.0617379	Protein coding
ENSG00000183291	0.0905425	0.061097	Protein coding
ENSG00000153936	0.195966	0.166456	Protein coding
ENSG00000143013	0.0351584	0.033781	Protein coding
ENSG00000065243	0.428528	0.423206	Protein coding
ENSG00000137947	0.124475	0.0073463	Protein coding
ENSG00000137944	0.0572329	0.0655162	Protein coding
ENSG00000213516	0.0622693	0.0402615	Protein coding
ENSG00000117226	0.210496	0.242495	Protein coding
ENSG00000117228	0.365201	0.192132	Protein coding
ENSG00000234518	0.142208	0.0716039	Non protein coding (polyA+)
ENSG00000162645	0.15219	0.0931637	Protein coding
ENSG00000162654	0.217786	0.112204	Protein coding
ENSG00000154451	0.303545	0.218181	Protein coding
ENSG00000197147	0.193084	0.144816	Protein coding
ENSG00000231999	0.114545	0.0218056	Non protein coding (polyA+)
ENSG00000171488	0.0889896	0.106243	Protein coding
ENSG00000171492	0.0445179	0.0407866	Protein coding
ENSG00000162664	0.123988	0.0609544	Protein coding
ENSG00000122482	0.386974	0.198211	Protein coding
ENSG00000097046	0.16754	0.089257	Protein coding
ENSG00000069702	0.173799	0.263253	Protein coding
ENSG00000174842	0.137549	0.110003	Protein coding
ENSG00000122484	0.100494	0.0376465	Protein coding
ENSG00000162676	0.0812299	0.136527	Protein coding
ENSG00000067208	0.129254	0.0853113	Protein coding
ENSG00000122406	0.147486	0.0473991	Protein coding
ENSG00000154511	0.106352	0.0829882	Protein coding
ENSG00000143033	0.179375	0.0931435	Protein coding
ENSG00000117500	0.214165	0.232093	Protein coding
ENSG00000122483	0.192842	0.0482802	Protein coding
ENSG00000223745	0.0663752	0.0963534	Non protein coding (polyA+)
ENSG00000117505	0.0756406	0.0657081	Protein coding
ENSG00000137942	0.151077	0.0481033	Protein coding
ENSG00000137936	0.133789	0.0393169	Protein coding
ENSG00000067334	0.119122	0.0201221	Protein coding
ENSG00000023909	0.118605	0.0558126	Protein coding
ENSG00000117528	0.195313	0.105473	Protein coding
ENSG00000117519	0.137919	0.0838386	Protein coding
ENSG00000172339	0.116499	0.0192261	Protein coding
ENSG00000122481	0.216394	0.0555455	Protein coding
ENSG00000228502	0.235945	0.0414383	Non protein coding (polyA+)
ENSG00000117569	0.241285	0.156167	Protein coding
ENSG00000188641	0.130527	0.0735165	Protein coding
ENSG00000156869	0.206154	0.0765553	Protein coding
ENSG00000162688	0.312463	0.237732	Protein coding
ENSG00000117620	0.211645	0.13109	Protein coding
ENSG00000156875	0.120825	0.0924062	Protein coding
ENSG00000156876	0.22638	0.0733882	Protein coding
ENSG00000122435	0.290694	0.152924	Protein coding
ENSG00000137992	0.118559	0.057362	Protein coding
ENSG00000137996	0.0440607	0.0217774	Protein coding
ENSG00000079335	0.257911	0.156408	Protein coding
ENSG00000162694	0.161123	0.0777716	Protein coding
ENSG00000162695	0.18576	0.249187	Protein coding
ENSG00000117543	0.15561	0.0444033	Protein coding
ENSG00000233184	0.164735	0.109173	Non protein coding (polyA+)
ENSG00000225938	0.150806	0.014119	Non protein coding (polyA+)
ENSG00000170989	0.0887003	0.0517755	Protein coding
ENSG00000185946	0.161864	0.10584	Protein coding
ENSG00000240038	0.0876636	0.0366761	Protein coding
ENSG00000198890	0.108745	0.0422745	Protein coding
ENSG00000134215	0.103719	0.0649255	Protein coding
ENSG00000226822	0.142613	0.0678527	Non protein coding (polyA+)
ENSG00000085491	0.239646	0.160446	Protein coding
ENSG00000162636	0.184197	0.126186	Protein coding
ENSG00000162639	0.0944636	0.0202196	Protein coding
ENSG00000134186	0.13977	0.071162	Protein coding
ENSG00000116266	0.170033	0.120529	Protein coding
ENSG00000121957	0.108673	0.0419185	Protein coding
ENSG00000121940	0.0715252	0.0120151	Protein coding
ENSG00000085433	0.117285	0.0583437	Protein coding
ENSG00000197780	0.176482	0.103076	Protein coding
ENSG00000215717	0.154894	0.133806	Protein coding
ENSG00000116299	0.173225	0.908595	Protein coding
ENSG00000031698	0.0627357	0.0419419	Protein coding
ENSG00000143126	0.132918	0.0518147	Protein coding
ENSG00000134222	0.0668803	0.0619866	Protein coding
ENSG00000134243	0.154275	0.0499394	Protein coding
ENSG00000143106	0.0481918	0.0210327	Protein coding
ENSG00000162650	0.068362	0.0266279	Protein coding
ENSG00000174151	0.0198703	0.00828944	Protein coding
ENSG00000181754	0.0577845	0.077795	Protein coding
ENSG00000065135	0.0766748	0.0726318	Protein coding
ENSG00000116337	0.091982	0.0721019	Protein coding
ENSG00000168765	0.114238	0.39524	Protein coding
ENSG00000213366	0.0942255	0.253275	Protein coding
ENSG00000134202	0.0972402	0.64835	Protein coding
ENSG00000184371	0.101155	0.0908748	Protein coding
ENSG00000168710	0.0262248	0.0151896	Protein coding
ENSG00000143093	0.0320587	0.0106638	Protein coding
ENSG00000258634	0.0612813	0.0103663	Non protein coding (polyA+)
ENSG00000116396	0.114071	0.0393567	Protein coding
ENSG00000162775	0.0716503	0.0184066	Protein coding
ENSG00000224699	0.0926469	0.00661837	Non protein coding (polyA+)
ENSG00000273373	0.124995	0.124748	Non protein coding (polyA+)
ENSG00000134248	0.0873422	0.0234074	Protein coding
ENSG00000177301	0.142838	0.0289155	Protein coding
ENSG00000259834	0.275329	0.298403	Non protein coding (polyA+)
ENSG00000177272	0.0826794	0.0266162	Protein coding
ENSG00000143119	0.0364049	0.0197239	Protein coding
ENSG00000121931	0.14227	0.0992143	Protein coding
ENSG00000156171	0.104627	0.105563	Protein coding
ENSG00000134255	0.180904	0.180085	Protein coding
ENSG00000162777	0.0287533	0.0412831	Protein coding
ENSG00000064886	0.0715751	0.290407	Protein coding
ENSG00000085465	0.0877421	0.067191	Protein coding
ENSG00000260948	0.13447	0.0251755	Non protein coding (polyA+)
ENSG00000116455	0.0326369	0.0140505	Protein coding
ENSG00000116459	0.0650173	0.0137646	Protein coding
ENSG00000143110	0.0753623	0.0490074	Protein coding
ENSG00000121933	0.158721	0.144845	Protein coding
ENSG00000282608	0.177014	0.247299	Protein coding
ENSG00000116473	0.080694	0.0707958	Protein coding
ENSG00000231346	0.134847	0.0177675	Non protein coding (polyA+)
ENSG00000197852	0.104514	0.116326	Protein coding
ENSG00000064703	0.0423136	0.0140525	Protein coding
ENSG00000143079	0.117144	0.0274271	Protein coding
ENSG00000134245	0.137332	0.00476445	Protein coding
ENSG00000007341	0.0671104	0.0160691	Protein coding
ENSG00000116489	0.328551	0.161732	Protein coding
ENSG00000155363	0.151789	0.0431586	Protein coding
ENSG00000155366	0.122885	0.138992	Protein coding
ENSG00000155367	0.13213	0.0589084	Protein coding
ENSG00000155380	0.0950226	0.0672603	Protein coding
ENSG00000226419	0.0990902	0.0295172	Non protein coding (polyA+)
ENSG00000198799	0.0638915	0.0452141	Protein coding
ENSG00000081026	0.142828	0.0224218	Protein coding
ENSG00000116793	0.140198	0.0707839	Protein coding
ENSG00000081019	0.16155	0.179498	Protein coding
ENSG00000134242	0.147095	0.110729	Protein coding
ENSG00000226167	0.167593	0.0393987	Non protein coding (polyA+)
ENSG00000188761	0.122498	0.0451017	Protein coding
ENSG00000134262	0.0290071	0.0148928	Protein coding
ENSG00000118655	0.0492854	0.0255601	Protein coding
ENSG00000163349	0.110437	0.0865171	Protein coding
ENSG00000197323	0.175235	0.208971	Protein coding
ENSG00000116752	0.0604732	0.0266855	Protein coding
ENSG00000213281	0.219306	0.138706	Protein coding
ENSG00000009307	0.0225544	0.00981784	Protein coding
ENSG00000052723	0.170594	0.107459	Protein coding
ENSG00000134198	0.172472	0.225172	Protein coding
ENSG00000173218	0.0953507	0.0514508	Protein coding
ENSG00000163393	0.172799	0.144087	Protein coding
ENSG00000163399	0.0603119	0.0353719	Protein coding
ENSG00000203865	0.123683	0.0175913	Non protein coding (polyA+)
ENSG00000224950	0.10377	0.0261675	Non protein coding (polyA+)
ENSG00000116815	0.226945	0.166666	Protein coding
ENSG00000116824	0.0472503	0.0792333	Protein coding
ENSG00000225079	0.14854	0.150794	Non protein coding (polyA+)
ENSG00000134247	0.150649	0.041416	Protein coding
ENSG00000134256	0.131199	0.210128	Protein coding
ENSG00000116830	0.0824086	0.0277217	Protein coding
ENSG00000198162	0.162663	0.127334	Protein coding
ENSG00000183508	0.186171	0.281027	Protein coding
ENSG00000196505	0.068389	0.0503991	Protein coding
ENSG00000065183	0.0728979	0.0165502	Protein coding
ENSG00000116874	0.0790681	0.020516	Protein coding
ENSG00000231365	0.0850872	0.0275872	Non protein coding (polyA+)
ENSG00000143067	0.149784	0.0809134	Protein coding
ENSG00000092621	0.142504	0.203034	Protein coding
ENSG00000261662	0.103267	0.0196141	Non protein coding (polyA+)
ENSG00000134250	0.093019	0.0719337	Protein coding
ENSG00000265808	0.0525295	0.0389265	Protein coding
ENSG00000223804	0.0894393	0.0773068	Non protein coding (polyA+)
ENSG00000270231	0.130456	0.205608	Non protein coding (polyA+)
ENSG00000275131	0.14101	0.0624336	Non protein coding (polyA+)
ENSG00000273136	0.0999302	0.295017	Protein coding
ENSG00000226067	0.0442148	0.053814	Non protein coding (polyA+)
ENSG00000198019	0.399726	0.259403	Protein coding
ENSG00000171943	0.14066	0.0631053	Protein coding
ENSG00000231752	0.127536	0.549597	Non protein coding (polyA+)
ENSG00000265531	0.38184	0.281842	Non protein coding (polyA+)
ENSG00000266338	0.122511	0.116555	Protein coding
ENSG00000196369	0.174023	0.0582536	Protein coding
ENSG00000272419	0.0638861	0.0642617	Non protein coding (polyA+)
ENSG00000281571	0.218962	0.0849748	Protein coding
ENSG00000162825	0.095157	0.0301603	Protein coding
ENSG00000117262	0.0757233	0.0240425	Protein coding
ENSG00000117281	0.135828	0.241797	Protein coding
ENSG00000265491	0.0275701	0.0168171	Protein coding
ENSG00000186141	0.0399009	0.0187716	Protein coding
ENSG00000186364	0.0781095	0.0225475	Protein coding
ENSG00000131788	0.0440214	0.0165746	Protein coding
ENSG00000198483	0.155006	0.0786185	Protein coding
ENSG00000143127	0.103648	0.0289232	Protein coding
ENSG00000131779	0.0356921	0.0189164	Protein coding
ENSG00000265241	0.0288017	0.0162923	Protein coding
ENSG00000211451	0.114148	0.00956084	Non protein coding (polyA+)
ENSG00000234222	0.10478	0.0190689	Non protein coding (polyA+)
ENSG00000271601	0.0270212	0.028115	Protein coding
ENSG00000272031	0.0802685	0.0381725	Protein coding
ENSG00000121851	0.0729049	0.0187861	Protein coding
ENSG00000265972	0.0578705	0.0432653	Protein coding
ENSG00000271425	0.080781	0.0454313	Protein coding
ENSG00000277406	0.150128	0.0727003	Non protein coding (polyA+)
ENSG00000268043	0.0602983	0.0337002	Protein coding
ENSG00000131791	0.174703	0.106108	Protein coding
ENSG00000131781	0.0974731	0.0344347	Protein coding
ENSG00000180867	0.115454	0.01209	Non protein coding (polyA+)
ENSG00000131778	0.0266546	0.0136801	Protein coding
ENSG00000116128	0.0753515	0.0367497	Protein coding
ENSG00000162836	0.0408288	0.052337	Protein coding
ENSG00000188092	0.0855093	0.0178468	Protein coding
ENSG00000215859	0.139676	0.0222816	Non protein coding (polyA+)
ENSG00000263956	0.0788507	0.0374912	Protein coding
ENSG00000274020	0.0530439	0.0271469	Non protein coding (polyA+)
ENSG00000231551	0.0854412	0.030138	Non protein coding (polyA+)
ENSG00000225871	0.194272	0.0661089	Non protein coding (polyA+)
ENSG00000280649	0.144908	0.0494825	Protein coding
ENSG00000270629	0.0511567	0.045274	Protein coding
ENSG00000178104	0.0484193	0.0298403	Protein coding
ENSG00000269713	0.0802863	0.0531142	Protein coding
ENSG00000274265	0.121309	0.115709	Non protein coding (polyA+)
ENSG00000271383	0.0323312	0.186108	Protein coding
ENSG00000277147	0.0333798	0.0296408	Non protein coding (polyA+)
ENSG00000275557	0.204944	0.120196	Non protein coding (polyA+)
ENSG00000150337	0.485622	0.35359	Protein coding
ENSG00000203814	0.236824	0.114381	Protein coding
ENSG00000261716	0.173834	0.115407	Non protein coding (polyA+)
ENSG00000184678	0.134786	0.125134	Protein coding
ENSG00000178096	0.0903838	0.0272231	Protein coding
ENSG00000159164	0.112982	0.0381344	Protein coding
ENSG00000143368	0.106138	0.0488499	Protein coding
ENSG00000014914	0.0568488	0.072157	Protein coding
ENSG00000264522	0.066099	0.0260888	Protein coding
ENSG00000136631	0.0338796	0.0120069	Protein coding
ENSG00000023902	0.0684269	0.0541328	Protein coding
ENSG00000143401	0.198403	0.135407	Protein coding
ENSG00000117362	0.0214531	0.0125458	Protein coding
ENSG00000118292	0.125649	0.0129037	Protein coding
ENSG00000266472	0.0972452	0.040554	Protein coding
ENSG00000117360	0.0208871	0.0134026	Protein coding
ENSG00000163125	0.0943911	0.0145625	Protein coding
ENSG00000143374	0.0577796	0.0328334	Protein coding
ENSG00000143369	0.132746	0.0433953	Protein coding
ENSG00000237781	0.183788	0.0991854	Non protein coding (polyA+)
ENSG00000143382	0.181802	0.0932928	Protein coding
ENSG00000203804	0.190078	0.0926543	Non protein coding (polyA+)
ENSG00000143384	0.0931409	0.110561	Protein coding
ENSG00000143420	0.0421457	0.0120005	Protein coding
ENSG00000143457	0.0570828	0.0465678	Protein coding
ENSG00000163131	0.0862166	0.0530403	Protein coding
ENSG00000143387	0.0501375	0.0650525	Protein coding
ENSG00000143437	0.0384019	0.0144349	Protein coding
ENSG00000143379	0.0531687	0.0116657	Protein coding
ENSG00000143418	0.0297312	0.0146673	Protein coding
ENSG00000143412	0.0816832	0.0515052	Protein coding
ENSG00000143409	0.0915902	0.0758368	Protein coding
ENSG00000143363	0.0323567	0.0180933	Protein coding
ENSG00000163141	0.0963575	0.029571	Protein coding
ENSG00000143443	0.0658327	0.00874598	Protein coding
ENSG00000197622	0.0281102	0.0222823	Protein coding
ENSG00000213190	0.139925	0.0602466	Protein coding
ENSG00000143458	0.0726089	0.0465224	Protein coding
ENSG00000143434	0.0954752	0.0490286	Protein coding
ENSG00000163154	0.0626706	0.0366764	Protein coding
ENSG00000163156	0.0672317	0.043142	Protein coding
ENSG00000163155	0.0966211	0.235932	Protein coding
ENSG00000163159	0.0422478	0.0361554	Protein coding
ENSG00000143398	0.0409233	0.0108853	Protein coding
ENSG00000159352	0.0444421	0.0364087	Protein coding
ENSG00000143373	0.0704616	0.0257971	Protein coding
ENSG00000143393	0.0278606	0.0239592	Protein coding
ENSG00000143390	0.0241575	0.0181339	Protein coding
ENSG00000143416	0.500898	0.872888	Protein coding
ENSG00000159377	0.0515379	0.020056	Protein coding
ENSG00000143442	0.0437819	0.0236442	Protein coding
ENSG00000143367	0.0895836	0.0485202	Protein coding
ENSG00000143376	0.0554947	0.0492408	Protein coding
ENSG00000143436	0.0473017	0.0307656	Protein coding
ENSG00000182134	0.0916531	0.0146056	Protein coding
ENSG00000143365	0.0773422	0.3036	Protein coding
ENSG00000234614	0.148216	0.058889	Non protein coding (polyA+)
ENSG00000196407	0.0791495	0.0711237	Protein coding
ENSG00000159445	0.0593203	0.0681742	Protein coding
ENSG00000197747	0.0588349	0.0705842	Protein coding
ENSG00000163191	0.188055	0.0904734	Protein coding
ENSG00000163220	0.361946	0.116717	Protein coding
ENSG00000163221	0.49193	0.24523	Protein coding
ENSG00000143546	0.857864	0.250537	Protein coding
ENSG00000238279	0.125858	0.0238418	Non protein coding (polyA+)
ENSG00000197956	0.143583	0.053761	Protein coding
ENSG00000196154	0.100218	0.0662952	Protein coding
ENSG00000189171	0.115846	0.074386	Protein coding
ENSG00000160678	0.151845	0.0329717	Protein coding
ENSG00000160679	0.0107767	0.00742406	Protein coding
ENSG00000143553	0.041432	0.0118673	Protein coding
ENSG00000143621	0.032674	0.0291592	Protein coding
ENSG00000143624	0.074576	0.017882	Protein coding
ENSG00000143554	0.0975551	0.061372	Protein coding
ENSG00000143614	0.0477782	0.012954	Protein coding
ENSG00000198837	0.036517	0.0140133	Protein coding
ENSG00000160741	0.0579889	0.0334127	Protein coding
ENSG00000143570	0.0430102	0.0354773	Protein coding
ENSG00000143578	0.0596961	0.0361896	Protein coding
ENSG00000143543	0.078284	0.0182943	Protein coding
ENSG00000143545	0.110607	0.0808517	Protein coding
ENSG00000177954	0.757259	0.286644	Protein coding
ENSG00000143549	0.0247997	0.00923545	Protein coding
ENSG00000143612	0.0387932	0.00829425	Protein coding
ENSG00000143569	0.0669815	0.0214382	Protein coding
ENSG00000143575	0.0679584	0.0447898	Protein coding
ENSG00000143595	0.203494	0.438707	Protein coding
ENSG00000143515	0.0587206	0.0365438	Protein coding
ENSG00000160712	0.0838945	0.0617536	Protein coding
ENSG00000160714	0.0204235	0.008495	Protein coding
ENSG00000160710	0.10408	0.0431597	Protein coding
ENSG00000163344	0.0881661	0.0421866	Protein coding
ENSG00000163346	0.0755779	0.0439063	Protein coding
ENSG00000163348	0.0202852	0.013886	Protein coding
ENSG00000160691	0.0473635	0.0196067	Protein coding
ENSG00000173207	0.134426	0.0326778	Protein coding
ENSG00000160688	0.043949	0.0390084	Protein coding
ENSG00000160685	0.0609952	0.0402823	Protein coding
ENSG00000163354	0.111065	0.0161804	Protein coding
ENSG00000143537	0.0789687	0.0892429	Protein coding
ENSG00000243364	0.0568491	0.0168253	Protein coding
ENSG00000143590	0.110227	0.0207826	Protein coding
ENSG00000169242	0.139369	0.0948706	Protein coding
ENSG00000169241	0.0316601	0.0191626	Protein coding
ENSG00000179085	0.16155	0.0434474	Protein coding
ENSG00000163463	0.0652878	0.0199719	Protein coding
ENSG00000163462	0.0935708	0.0596771	Protein coding
ENSG00000185499	0.111525	0.0779448	Protein coding
ENSG00000231064	0.139654	0.0147497	Non protein coding (polyA+)
ENSG00000169231	0.0560615	0.0562402	Protein coding
ENSG00000173171	0.0854962	0.0483379	Protein coding
ENSG00000160766	0.0931495	0.0866202	Non protein coding (polyA+)
ENSG00000236675	0.129151	0.0374968	Non protein coding (polyA+)
ENSG00000177628	0.111177	0.0513944	Protein coding
ENSG00000160767	0.0915567	0.0345257	Protein coding
ENSG00000116521	0.0792174	0.0408957	Protein coding
ENSG00000176444	0.0227083	0.0118186	Protein coding
ENSG00000143630	0.0948891	0.00985645	Protein coding
ENSG00000160752	0.0390853	0.0382761	Protein coding
ENSG00000225855	0.0758076	0.0121223	Non protein coding (polyA+)
ENSG00000160753	0.0538574	0.0209694	Protein coding
ENSG00000116539	0.107875	0.0519065	Protein coding
ENSG00000235919	0.139813	0.00307086	Non protein coding (polyA+)
ENSG00000125459	0.0598496	0.027675	Protein coding
ENSG00000246203	0.111264	0.0146007	Non protein coding (polyA+)
ENSG00000163374	0.0660679	0.0600746	Protein coding
ENSG00000132676	0.0166591	0.0128872	Protein coding
ENSG00000203761	0.073217	0.0195684	Non protein coding (polyA+)
ENSG00000116580	0.0492345	0.0191792	Protein coding
ENSG00000132718	0.0370309	0.0950338	Protein coding
ENSG00000143622	0.114863	0.0840354	Protein coding
ENSG00000132680	0.0613772	0.0324844	Protein coding
ENSG00000116584	0.0469025	0.029021	Protein coding
ENSG00000273002	0.0787018	0.0325632	Non protein coding (polyA+)
ENSG00000163479	0.100772	0.0435794	Protein coding
ENSG00000160803	0.0546906	0.0284482	Protein coding
ENSG00000116586	0.0837611	0.0402392	Protein coding
ENSG00000160789	0.183882	0.222852	Protein coding
ENSG00000196189	0.18502	0.129493	Protein coding
ENSG00000160785	0.0775864	0.054789	Protein coding
ENSG00000160783	0.0822913	0.0388	Protein coding
ENSG00000242252	0.170902	0.046648	Protein coding
ENSG00000160781	0.119053	0.249809	Protein coding
ENSG00000198952	0.0457454	0.0645501	Protein coding
ENSG00000163472	0.0508	0.0200693	Protein coding
ENSG00000198715	0.0597735	0.136747	Protein coding
ENSG00000163468	0.0439951	0.0345134	Protein coding
ENSG00000125462	0.151134	0.0500438	Protein coding
ENSG00000116604	0.040647	0.0265995	Protein coding
ENSG00000187862	0.110578	0.152647	Protein coding
ENSG00000163382	0.0797313	0.0493343	Protein coding
ENSG00000160818	0.0692968	0.0331316	Protein coding
ENSG00000143320	0.116077	0.0691476	Protein coding
ENSG00000143319	0.0226156	0.0142379	Protein coding
ENSG00000143303	0.0374543	0.0190738	Protein coding
ENSG00000143314	0.0710378	0.0403373	Protein coding
ENSG00000143321	0.0574302	0.0551199	Protein coding
ENSG00000143294	0.0578405	0.0292471	Protein coding
ENSG00000027869	0.131323	0.13095	Protein coding
ENSG00000198400	0.203203	0.170099	Protein coding
ENSG00000187800	0.194899	0.217698	Protein coding
ENSG00000132694	0.103523	0.0577798	Protein coding
ENSG00000117036	0.0693525	0.0342225	Protein coding
ENSG00000143297	0.0818798	0.640369	Protein coding
ENSG00000160856	0.056144	0.222691	Protein coding
ENSG00000132704	0.16931	0.298297	Protein coding
ENSG00000163534	0.202267	0.343508	Protein coding
ENSG00000158473	0.0551084	0.054476	Protein coding
ENSG00000158477	0.125916	0.0377073	Protein coding
ENSG00000158481	0.0825286	0.117033	Protein coding
ENSG00000158488	0.152952	0.0484248	Protein coding
ENSG00000163554	0.162304	0.143737	Protein coding
ENSG00000163563	0.113452	0.117067	Protein coding
ENSG00000163564	0.0590606	0.106526	Protein coding
ENSG00000163565	0.148518	0.0570411	Protein coding
ENSG00000163568	0.266412	0.104091	Protein coding
ENSG00000213088	0.252324	0.274603	Protein coding
ENSG00000179639	0.443335	0.237675	Protein coding
ENSG00000158716	0.140831	0.0497649	Protein coding
ENSG00000181036	0.0915807	0.432086	Protein coding
ENSG00000158714	0.137419	0.124105	Protein coding
ENSG00000188004	0.130521	0.0121048	Protein coding
ENSG00000272668	0.14026	0.119347	Non protein coding (polyA+)
ENSG00000213085	0.130832	0.159922	Protein coding
ENSG00000158710	0.12427	0.0898476	Protein coding
ENSG00000260766	0.11762	0.067985	Non protein coding (polyA+)
ENSG00000143315	0.0645679	0.0278824	Protein coding
ENSG00000162729	0.095602	0.0661146	Protein coding
ENSG00000162734	0.0340744	0.043483	Protein coding
ENSG00000132716	0.0172626	0.00650518	Protein coding
ENSG00000162735	0.0243825	0.00606926	Protein coding
ENSG00000122218	0.0738077	0.0211707	Protein coding
ENSG00000162736	0.075024	0.04414	Protein coding
ENSG00000171786	0.150653	0.0270028	Protein coding
ENSG00000162739	0.0358398	0.0552684	Protein coding
ENSG00000066294	0.0656619	0.0523249	Protein coding
ENSG00000117090	0.0431811	0.0493687	Protein coding
ENSG00000228863	0.113961	0.0308013	Non protein coding (polyA+)
ENSG00000117091	0.188399	0.052298	Protein coding
ENSG00000026751	0.0679811	0.125258	Protein coding
ENSG00000122224	0.0456827	0.0558606	Protein coding
ENSG00000122223	0.0375838	0.0726507	Protein coding
ENSG00000179914	0.222935	0.212737	Protein coding
ENSG00000158769	0.0700518	0.0540987	Protein coding
ENSG00000215845	0.0849137	0.0385713	Protein coding
ENSG00000158773	0.0523849	0.0395532	Protein coding
ENSG00000186517	0.0529866	0.0280878	Protein coding
ENSG00000143256	0.0818162	0.0296523	Protein coding
ENSG00000158793	0.0271346	0.0145618	Protein coding
ENSG00000158796	0.0323264	0.0110079	Protein coding
ENSG00000143222	0.0712966	0.0409398	Protein coding
ENSG00000143258	0.037845	0.0161526	Protein coding
ENSG00000143224	0.0574828	0.0357423	Protein coding
ENSG00000158850	0.0388281	0.0356381	Protein coding
ENSG00000158859	0.119033	0.0360734	Protein coding
ENSG00000158864	0.0472625	0.0343041	Protein coding
ENSG00000158869	0.148365	0.117535	Protein coding
ENSG00000158882	0.0432975	0.0274787	Protein coding
ENSG00000158887	0.0839084	0.035289	Protein coding
ENSG00000143252	0.0168494	0.0160877	Protein coding
ENSG00000283696	0.109311	0.0506476	Non protein coding (polyA+)
ENSG00000143226	0.129418	0.118587	Protein coding
ENSG00000173110	0.161197	0.16366	Protein coding
ENSG00000203747	0.0764291	0.132605	Protein coding
ENSG00000244682	0.135516	0.41173	Non protein coding (polyA+)
ENSG00000225217	0.128683	0.646821	Non protein coding (polyA+)
ENSG00000162747	0.146047	0.548558	Protein coding
ENSG00000072694	0.085921	0.303776	Protein coding
ENSG00000132185	0.0814894	0.272976	Protein coding
ENSG00000162746	0.100498	0.0421382	Protein coding
ENSG00000081721	0.0927743	0.0122036	Protein coding
ENSG00000118217	0.0710129	0.0412945	Protein coding
ENSG00000229808	0.16629	0.0537483	Non protein coding (polyA+)
ENSG00000198574	0.149222	0.278129	Protein coding
ENSG00000152332	0.32502	0.460085	Protein coding
ENSG00000117143	0.0864648	0.0295485	Protein coding
ENSG00000132196	0.0366494	0.0118975	Protein coding
ENSG00000185630	0.152246	0.169349	Protein coding
ENSG00000143198	0.0778053	0.0598705	Protein coding
ENSG00000143149	0.0558147	0.0273491	Protein coding
ENSG00000143183	0.355951	0.0845908	Protein coding
ENSG00000143179	0.0484529	0.0362242	Protein coding
ENSG00000143157	0.0258445	0.0183597	Protein coding
ENSG00000152382	0.108783	0.02862	Protein coding
ENSG00000143167	0.0789013	0.137117	Protein coding
ENSG00000143190	0.045774	0.0198514	Protein coding
ENSG00000198821	0.0437174	0.0595245	Protein coding
ENSG00000143162	0.125593	0.116207	Protein coding
ENSG00000241666	0.217238	0.427319	Non protein coding (polyA+)
ENSG00000198771	0.0460845	0.0231293	Protein coding
ENSG00000197965	0.106923	0.184331	Protein coding
ENSG00000143158	0.079336	0.0443787	Protein coding
ENSG00000143164	0.0432363	0.0503579	Protein coding
ENSG00000143155	0.0773014	0.0756222	Protein coding
ENSG00000213064	0.0564418	0.0834568	Protein coding
ENSG00000143178	0.0567993	0.0207291	Protein coding
ENSG00000143185	0.193384	0.286977	Protein coding
ENSG00000143184	0.13673	0.255722	Protein coding
ENSG00000143153	0.119875	0.0694633	Protein coding
ENSG00000143156	0.0821014	0.0207513	Protein coding
ENSG00000117475	0.190783	0.0690307	Protein coding
ENSG00000117479	0.30411	0.0974489	Protein coding
ENSG00000198734	0.206611	0.155399	Protein coding
ENSG00000174175	0.121224	0.123166	Protein coding
ENSG00000000460	0.0936991	0.03326	Protein coding
ENSG00000188404	0.104885	0.0825925	Protein coding
ENSG00000171806	0.171774	0.0778918	Protein coding
ENSG00000000457	0.0403864	0.0288276	Protein coding
ENSG00000075945	0.0686543	0.0322456	Protein coding
ENSG00000120370	0.189163	0.0694572	Protein coding
ENSG00000076258	0.0871787	0.00994602	Protein coding
ENSG00000117523	0.0882654	0.0389359	Protein coding
ENSG00000233328	0.151018	0.0681594	Non protein coding (polyA+)
ENSG00000117533	0.166214	0.157878	Protein coding
ENSG00000010165	0.0430513	0.0225591	Protein coding
ENSG00000197959	0.145307	0.0736692	Protein coding
ENSG00000135845	0.0325794	0.0231525	Protein coding
ENSG00000094975	0.289877	0.200364	Protein coding
ENSG00000117560	0.108029	0.138813	Protein coding
ENSG00000117586	0.141604	0.0704318	Protein coding
ENSG00000203739	0.0866969	0.0182416	Non protein coding (polyA+)
ENSG00000117592	0.103826	0.153134	Protein coding
ENSG00000076321	0.129038	0.0535276	Protein coding
ENSG00000120334	0.115981	0.0181273	Protein coding
ENSG00000117593	0.051805	0.0109977	Protein coding
ENSG00000234741	0.244618	0.101092	Non protein coding (polyA+)
ENSG00000185278	0.170668	0.13764	Protein coding
ENSG00000135870	0.14138	0.225035	Protein coding
ENSG00000152061	0.0683709	0.0700679	Protein coding
ENSG00000116161	0.0581876	0.0146165	Protein coding
ENSG00000120333	0.0698816	0.0139987	Protein coding
ENSG00000235750	0.0750626	0.0427642	Protein coding
ENSG00000143207	0.0763502	0.0422468	Protein coding
ENSG00000228686	0.17051	0.041562	Non protein coding (polyA+)
ENSG00000242193	0.0978497	0.0559463	Non protein coding (polyA+)
ENSG00000213057	0.173335	0.0808842	Non protein coding (polyA+)
ENSG00000116191	0.233767	0.288659	Protein coding
ENSG00000116199	0.0538516	0.0342791	Protein coding
ENSG00000186283	0.0278419	0.0296334	Protein coding
ENSG00000143322	0.0567264	0.0256774	Protein coding
ENSG00000057252	0.060796	0.0816112	Protein coding
ENSG00000169905	0.0306079	0.0265533	Protein coding
ENSG00000143337	0.073886	0.0571228	Protein coding
ENSG00000135837	0.120057	0.0982177	Protein coding
ENSG00000116260	0.0983913	0.0560716	Protein coding
ENSG00000121454	0.206972	0.0388109	Protein coding
ENSG00000230124	0.0267959	0.0163462	Protein coding
ENSG00000143324	0.0672888	0.0577412	Protein coding
ENSG00000135835	0.135187	0.0134032	Protein coding
ENSG00000243155	0.113761	0.0178578	Non protein coding (polyA+)
ENSG00000135823	0.0331599	0.0279012	Protein coding
ENSG00000153029	0.0407841	0.0193937	Protein coding
ENSG00000162783	0.0329976	0.0260501	Protein coding
ENSG00000198216	0.253851	0.176858	Protein coding
ENSG00000135821	0.0973794	0.0738834	Protein coding
ENSG00000135828	0.0839561	0.0629304	Protein coding
ENSG00000135838	0.0849695	0.0865143	Protein coding
ENSG00000135829	0.0301899	0.00804786	Protein coding
ENSG00000135862	0.129482	0.105089	Protein coding
ENSG00000116698	0.033385	0.0169124	Protein coding
ENSG00000116701	0.0846613	0.0737338	Protein coding
ENSG00000162704	0.069064	0.110492	Protein coding
ENSG00000143344	0.139122	0.0319546	Protein coding
ENSG00000198756	0.127465	0.327008	Protein coding
ENSG00000198860	0.103859	0.078806	Protein coding
ENSG00000116667	0.0992524	0.221905	Protein coding
ENSG00000116406	0.453218	0.306111	Protein coding
ENSG00000135842	0.205318	0.157887	Protein coding
ENSG00000121481	0.134826	0.0870334	Protein coding
ENSG00000121486	0.0977767	0.0834629	Protein coding
ENSG00000116668	0.0996404	0.047059	Protein coding
ENSG00000116679	0.080093	0.0742051	Protein coding
ENSG00000047410	0.0475185	0.0204434	Protein coding
ENSG00000157181	0.182752	0.081736	Protein coding
ENSG00000073756	0.418032	0.350592	Protein coding
ENSG00000116711	0.135574	0.0501058	Protein coding
ENSG00000150681	0.718974	0.285284	Protein coding
ENSG00000231767	0.148985	0.0474585	Non protein coding (polyA+)
ENSG00000116741	0.188583	0.14331	Protein coding
ENSG00000116750	0.136573	0.0878521	Protein coding
ENSG00000116747	0.22817	0.232396	Protein coding
ENSG00000272579	0.229348	0.0943496	Non protein coding (polyA+)
ENSG00000023572	0.113598	0.0208839	Protein coding
ENSG00000134371	0.0725183	0.0348589	Protein coding
ENSG00000000971	0.139387	0.182378	Protein coding
ENSG00000177888	0.410119	0.306546	Protein coding
ENSG00000213047	0.365969	0.254673	Protein coding
ENSG00000151414	0.485722	0.367973	Protein coding
ENSG00000081237	0.154884	0.0875686	Protein coding
ENSG00000162702	0.250532	0.195312	Protein coding
ENSG00000118197	0.100327	0.0386294	Protein coding
ENSG00000118200	0.176377	0.0604059	Protein coding
ENSG00000170128	0.225879	0.174763	Protein coding
ENSG00000116852	0.0513343	0.0245331	Protein coding
ENSG00000229191	0.155819	0.0267419	Non protein coding (polyA+)
ENSG00000116857	0.0649372	0.0545006	Protein coding
ENSG00000159176	0.0416687	0.0361868	Protein coding
ENSG00000224536	0.088645	0.0169307	Non protein coding (polyA+)
ENSG00000223396	0.125095	0.0125327	Non protein coding (polyA+)
ENSG00000134369	0.0860598	0.0490842	Protein coding
ENSG00000198700	0.0337232	0.00986008	Protein coding
ENSG00000198892	0.304876	0.513197	Protein coding
ENSG00000134375	0.0729195	0.0283494	Protein coding
ENSG00000176393	0.109364	0.116829	Protein coding
ENSG00000273478	0.114439	0.0530633	Non protein coding (polyA+)
ENSG00000234678	0.147568	0.030789	Non protein coding (polyA+)
ENSG00000143862	0.0518875	0.033057	Protein coding
ENSG00000143851	0.0413793	0.0619778	Protein coding
ENSG00000133067	0.119501	0.393308	Protein coding
ENSG00000077152	0.141097	0.0193188	Protein coding
ENSG00000077157	0.128367	0.138935	Protein coding
ENSG00000143858	0.167571	0.0893844	Protein coding
ENSG00000226862	0.160072	0.0563326	Non protein coding (polyA+)
ENSG00000117139	0.0585523	0.0247657	Protein coding
ENSG00000183155	0.0242605	0.00339972	Protein coding
ENSG00000117153	0.0481641	0.0226393	Protein coding
ENSG00000159346	0.16268	0.257011	Protein coding
ENSG00000159348	0.0327777	0.032487	Protein coding
ENSG00000163444	0.0398243	0.01027	Protein coding
ENSG00000143847	0.0829197	0.321974	Protein coding
ENSG00000133055	0.201459	0.40604	Protein coding
ENSG00000133048	0.221821	0.705134	Protein coding
ENSG00000133063	0.225084	0.29162	Protein coding
ENSG00000159388	0.0417219	0.0389709	Protein coding
ENSG00000058668	0.0773517	0.0354544	Protein coding
ENSG00000122188	0.106978	0.0598073	Protein coding
ENSG00000058673	0.138724	0.0843003	Protein coding
ENSG00000182004	0.188884	0.0516212	Protein coding
ENSG00000143842	0.0905466	0.182289	Protein coding
ENSG00000143845	0.122899	0.0277208	Protein coding
ENSG00000158615	0.150401	0.116211	Protein coding
ENSG00000133056	0.0668494	0.0401581	Protein coding
ENSG00000198625	0.0688371	0.0850961	Protein coding
ENSG00000240710	0.195144	0.0338868	Non protein coding (polyA+)
ENSG00000170382	0.164656	0.0486805	Protein coding
ENSG00000240219	0.0886055	0.0527911	Non protein coding (polyA+)
ENSG00000174529	0.071066	0.0148533	Protein coding
ENSG00000117222	0.0417592	0.0180427	Protein coding
ENSG00000133059	0.0477866	0.0180525	Protein coding
ENSG00000133069	0.182811	0.330085	Protein coding
ENSG00000163545	0.0822195	0.0587841	Protein coding
ENSG00000162873	0.159698	0.160722	Protein coding
ENSG00000117266	0.117271	0.0604971	Protein coding
ENSG00000174514	0.150355	0.03261	Protein coding
ENSG00000158711	0.175807	0.230827	Protein coding
ENSG00000158715	0.261227	0.369921	Protein coding
ENSG00000069275	0.0510857	0.0599938	Protein coding
ENSG00000117280	0.0522979	0.0381836	Protein coding
ENSG00000133065	0.064727	0.0210459	Protein coding
ENSG00000196188	0.222117	0.162598	Protein coding
ENSG00000263961	0.142685	0.121347	Protein coding
ENSG00000266028	0.120469	0.0416189	Protein coding
ENSG00000263528	0.0567449	0.0484609	Protein coding
ENSG00000162888	0.119391	0.00818769	Non protein coding (polyA+)
ENSG00000261000	0.141406	0.144708	Non protein coding (polyA+)
ENSG00000266094	0.0342008	0.0190605	Protein coding
ENSG00000143486	0.0321145	0.0259154	Protein coding
ENSG00000162889	0.0467531	0.0264098	Protein coding
ENSG00000162892	0.0619746	0.0617741	Protein coding
ENSG00000162894	0.058152	0.0739984	Protein coding
ENSG00000271680	0.15823	0.0667205	Non protein coding (polyA+)
ENSG00000226945	0.176481	0.0263437	Non protein coding (polyA+)
ENSG00000182795	0.170046	0.0976833	Protein coding
ENSG00000123836	0.227498	0.137299	Protein coding
ENSG00000180667	0.299737	0.341781	Protein coding
ENSG00000123838	0.317634	2.00445	Protein coding
ENSG00000196352	0.127652	0.126225	Protein coding
ENSG00000117322	0.133232	0.142009	Protein coding
ENSG00000203710	0.222617	0.14731	Protein coding
ENSG00000197721	0.198021	0.102899	Protein coding
ENSG00000117335	0.322768	0.274746	Protein coding
ENSG00000203709	0.119984	0.105003	Non protein coding (polyA+)
ENSG00000174059	0.138433	0.108052	Protein coding
ENSG00000076356	0.142712	0.102991	Protein coding
ENSG00000196878	0.146319	0.0224574	Protein coding
ENSG00000123689	0.262525	0.11794	Protein coding
ENSG00000009790	0.0180072	0.0186463	Protein coding
ENSG00000162757	0.0621801	0.0157848	Protein coding
ENSG00000117595	0.134531	0.234701	Protein coding
ENSG00000117597	0.0462394	0.0282606	Protein coding
ENSG00000054392	0.110486	0.026931	Protein coding
ENSG00000117625	0.093027	0.057424	Protein coding
ENSG00000082512	0.0925347	0.0717683	Protein coding
ENSG00000153363	0.104092	0.0190323	Non protein coding (polyA+)
ENSG00000170385	0.268317	0.293488	Protein coding
ENSG00000123684	0.158803	0.142961	Protein coding
ENSG00000143493	0.0545392	0.0175635	Protein coding
ENSG00000066027	0.107659	0.121348	Protein coding
ENSG00000065600	0.0594348	0.0152212	Protein coding
ENSG00000117691	0.129842	0.0453922	Protein coding
ENSG00000162772	0.348996	0.100807	Protein coding
ENSG00000123685	0.151913	0.0948058	Protein coding
ENSG00000117697	0.0830832	0.0325748	Protein coding
ENSG00000203705	0.0648667	0.0252783	Protein coding
ENSG00000198468	0.0865534	0.278264	Non protein coding (polyA+)
ENSG00000162769	0.150332	0.147707	Protein coding
ENSG00000174606	0.157699	0.0988354	Protein coding
ENSG00000136643	0.0649158	0.0231967	Protein coding
ENSG00000143499	0.107753	0.0301804	Protein coding
ENSG00000117724	0.14161	0.0383326	Protein coding
ENSG00000136636	0.173663	0.0438951	Protein coding
ENSG00000092978	0.14127	0.0566301	Protein coding
ENSG00000067533	0.106536	0.029296	Protein coding
ENSG00000143353	0.144739	0.141522	Protein coding
ENSG00000136628	0.0413393	0.0179156	Protein coding
ENSG00000162813	0.0768403	0.0211686	Protein coding
ENSG00000067704	0.0701586	0.0232425	Protein coding
ENSG00000118873	0.123921	0.0624964	Protein coding
ENSG00000218283	0.0596709	0.0139314	Non protein coding (polyA+)
ENSG00000162817	0.0671965	0.0950408	Protein coding
ENSG00000186205	0.152465	0.14659	Protein coding
ENSG00000136630	0.18989	0.118214	Protein coding
ENSG00000143507	0.0649091	0.0194793	Protein coding
ENSG00000143498	0.174385	0.0377494	Protein coding
ENSG00000154305	0.0462279	0.00901577	Protein coding
ENSG00000186063	0.149981	0.0950279	Protein coding
ENSG00000162819	0.176285	0.212694	Protein coding
ENSG00000197520	0.127982	0.0859149	Protein coding
ENSG00000154309	0.0773619	0.0112293	Protein coding
ENSG00000187554	0.210129	0.105979	Protein coding
ENSG00000143502	0.0918227	0.174148	Protein coding
ENSG00000162909	0.0355146	0.0267097	Protein coding
ENSG00000143514	0.0957343	0.0284243	Protein coding
ENSG00000272645	0.0725613	0.0472796	Non protein coding (polyA+)
ENSG00000185495	0.0826516	0.0507153	Non protein coding (polyA+)
ENSG00000143756	0.144626	0.166975	Protein coding
ENSG00000143753	0.0468478	0.0537695	Protein coding
ENSG00000143748	0.0402376	0.0136991	Protein coding
ENSG00000143771	0.145986	0.0486806	Protein coding
ENSG00000162923	0.0946229	0.087253	Protein coding
ENSG00000143786	0.151216	0.0615662	Protein coding
ENSG00000143815	0.239696	0.274027	Protein coding
ENSG00000143742	0.3251	0.335425	Protein coding
ENSG00000143819	0.0638365	0.0276894	Protein coding
ENSG00000242861	0.0657022	0.037817	Non protein coding (polyA+)
ENSG00000196187	0.0368431	0.0333449	Protein coding
ENSG00000143811	0.01909	0.0181893	Protein coding
ENSG00000143751	0.113906	0.060309	Protein coding
ENSG00000163041	0.0976543	0.0708771	Protein coding
ENSG00000182827	0.147906	0.0965845	Protein coding
ENSG00000143799	0.110212	0.0464692	Protein coding
ENSG00000143772	0.0304483	0.0160001	Protein coding
ENSG00000228382	0.107302	0.0552648	Non protein coding (polyA+)
ENSG00000143801	0.081162	0.0439647	Protein coding
ENSG00000163050	0.0775355	0.0532501	Protein coding
ENSG00000181450	0.147259	0.0457165	Protein coding
ENSG00000143740	0.0486811	0.019284	Protein coding
ENSG00000081692	0.100856	0.0206509	Protein coding
ENSG00000143761	0.042264	0.016132	Protein coding
ENSG00000143793	0.0743676	0.0299677	Protein coding
ENSG00000162910	0.098172	0.0504752	Protein coding
ENSG00000280157	0.119625	0.0081165	Non protein coding (polyA+)
ENSG00000143774	0.265916	0.240403	Protein coding
ENSG00000181873	0.0403962	0.0335247	Protein coding
ENSG00000162913	0.121035	0.0506164	Protein coding
ENSG00000154358	0.153892	0.175247	Protein coding
ENSG00000154370	0.0360728	0.0231801	Protein coding
ENSG00000162931	0.107647	0.0163125	Protein coding
ENSG00000181218	0.170917	0.0684776	Protein coding
ENSG00000168159	0.0739141	0.086452	Protein coding
ENSG00000234975	0.132928	0.0565952	Non protein coding (polyA+)
ENSG00000116574	0.141572	0.085967	Protein coding
ENSG00000168118	0.0676613	0.0138789	Protein coding
ENSG00000154429	0.27011	0.179519	Protein coding
ENSG00000069248	0.0464664	0.0200293	Protein coding
ENSG00000135776	0.232696	0.121116	Protein coding
ENSG00000135801	0.0723987	0.019589	Protein coding
ENSG00000135763	0.101753	0.0214814	Protein coding
ENSG00000143641	0.0636191	0.0185978	Protein coding
ENSG00000135775	0.0346872	0.0101265	Protein coding
ENSG00000119280	0.0846254	0.0427501	Protein coding
ENSG00000143643	0.090457	0.0401079	Protein coding
ENSG00000173409	0.138958	0.033895	Protein coding
ENSG00000182118	0.105331	0.0200291	Protein coding
ENSG00000143633	0.0849954	0.0169878	Protein coding
ENSG00000116906	0.0298624	0.0123929	Protein coding
ENSG00000116903	0.242434	0.19731	Protein coding
ENSG00000010072	0.092296	0.0321978	Protein coding
ENSG00000135766	0.172631	0.208302	Protein coding
ENSG00000233461	0.173794	0.0632913	Non protein coding (polyA+)
ENSG00000116918	0.274006	0.149586	Protein coding
ENSG00000162946	0.115581	0.0715378	Protein coding
ENSG00000116991	0.248325	0.201697	Protein coding
ENSG00000212916	0.176438	0.0213227	Protein coding
ENSG00000135778	0.0362166	0.0931444	Protein coding
ENSG00000135749	0.0681704	0.0262956	Protein coding
ENSG00000231663	0.131851	0.0564216	Non protein coding (polyA+)
ENSG00000168275	0.0968448	0.050543	Protein coding
ENSG00000059588	0.110054	0.0537423	Protein coding
ENSG00000168264	0.0427141	0.0412168	Protein coding
ENSG00000238005	0.15632	0.0880325	Non protein coding (polyA+)
ENSG00000258082	0.146201	0.0394116	Non protein coding (polyA+)
ENSG00000173726	0.0903021	0.0341641	Protein coding
ENSG00000054267	0.311594	0.180176	Protein coding
ENSG00000152904	0.0532551	0.0189396	Protein coding
ENSG00000116957	0.0625459	0.00905614	Protein coding
ENSG00000162885	0.174574	0.0786631	Protein coding
ENSG00000143669	0.158771	0.161045	Protein coding
ENSG00000116962	0.18326	0.119346	Protein coding
ENSG00000077585	0.0768051	0.0646092	Protein coding
ENSG00000086619	0.229566	0.178555	Protein coding
ENSG00000186197	0.128862	0.0564294	Protein coding
ENSG00000116977	0.0570039	0.0354751	Protein coding
ENSG00000273058	0.102152	0.0362829	Non protein coding (polyA+)
ENSG00000119285	0.0777068	0.0178476	Protein coding
ENSG00000116984	0.122345	0.057544	Protein coding
ENSG00000233355	0.144333	0.596875	Non protein coding (polyA+)
ENSG00000091483	0.0582	0.0258019	Protein coding
ENSG00000117009	0.116382	0.0768479	Protein coding
ENSG00000054277	0.0902181	0.0205896	Protein coding
ENSG00000203668	0.296392	0.139986	Protein coding
ENSG00000214837	0.144508	0.0336885	Non protein coding (polyA+)
ENSG00000143702	0.183968	0.131975	Protein coding
ENSG00000054282	0.0508303	0.0108637	Protein coding
ENSG00000117020	0.0889657	0.0594995	Protein coding
ENSG00000179456	0.182026	0.186862	Protein coding
ENSG00000035687	0.052389	0.0491395	Protein coding
ENSG00000121644	0.161179	0.136702	Protein coding
ENSG00000203667	0.172718	0.0433179	Protein coding
ENSG00000153187	0.0585861	0.0092324	Protein coding
ENSG00000203666	0.166793	0.106522	Protein coding
ENSG00000185420	0.0624603	0.0184638	Protein coding
ENSG00000162851	0.114017	0.0214784	Protein coding
ENSG00000162852	0.109386	0.0530955	Protein coding
ENSG00000260698	0.109482	0.0230013	Non protein coding (polyA+)
ENSG00000143653	0.0756546	0.0325282	Protein coding
ENSG00000223519	0.135785	0.0823437	Non protein coding (polyA+)
ENSG00000153207	0.102136	0.0690594	Protein coding
ENSG00000188295	0.121198	0.0571793	Protein coding
ENSG00000196418	0.117692	0.0376264	Protein coding
ENSG00000259865	0.327449	0.212018	Non protein coding (polyA+)
ENSG00000227671	0.394122	0.23337	Non protein coding (polyA+)
ENSG00000162714	0.0769137	0.0638687	Protein coding
ENSG00000162711	0.117704	0.0909219	Protein coding
ENSG00000162722	0.302865	0.563667	Protein coding
ENSG00000238243	0.336572	0.651725	Protein coding
ENSG00000175137	0.0621294	0.0427222	Protein coding
ENSG00000171161	0.0623481	0.0255525	Protein coding
ENSG00000171163	0.0523406	0.0333816	Protein coding
ENSG00000185220	0.125022	0.0299858	Protein coding
ENSG00000035115	0.105816	0.150818	Protein coding
ENSG00000143727	0.0513223	0.0227621	Protein coding
ENSG00000151353	0.065542	0.0107807	Protein coding
ENSG00000032389	0.0526805	0.0262827	Protein coding
ENSG00000171853	0.0430454	0.0274476	Protein coding
ENSG00000182551	0.0246867	0.0171229	Protein coding
ENSG00000242282	0.1037	0.0253094	Non protein coding (polyA+)
ENSG00000171865	0.0743257	0.0146908	Protein coding
ENSG00000234171	0.113722	0.0244232	Non protein coding (polyA+)
ENSG00000171863	0.911203	0.221454	Protein coding
ENSG00000225964	0.336267	0.160744	Non protein coding (polyA+)
ENSG00000134326	0.683091	0.396095	Protein coding
ENSG00000134321	1.17159	0.909134	Protein coding
ENSG00000151692	0.060095	0.0635049	Protein coding
ENSG00000235576	0.214381	0.120988	Non protein coding (polyA+)
ENSG00000236790	0.121525	0.0734042	Non protein coding (polyA+)
ENSG00000115738	0.053437	0.0770942	Protein coding
ENSG00000260837	0.152405	0.0816328	Non protein coding (polyA+)
ENSG00000134313	0.161216	0.0690666	Protein coding
ENSG00000143797	0.17209	0.170267	Protein coding
ENSG00000119185	0.032237	0.0320095	Protein coding
ENSG00000119203	0.0381439	0.0117066	Protein coding
ENSG00000134330	0.1084	0.0211094	Protein coding
ENSG00000151694	0.161194	0.0736169	Protein coding
ENSG00000134308	0.0337131	0.0585467	Protein coding
ENSG00000115750	0.103552	0.0650891	Protein coding
ENSG00000269973	0.0807752	0.0399772	Non protein coding (polyA+)
ENSG00000260077	0.0649775	0.0666071	Non protein coding (polyA+)
ENSG00000172059	0.109141	0.0794265	Protein coding
ENSG00000171848	0.359899	0.111493	Protein coding
ENSG00000115756	0.0647333	0.0349451	Protein coding
ENSG00000115758	0.0520632	0.0424738	Protein coding
ENSG00000115761	0.0456434	0.0105761	Protein coding
ENSG00000143882	0.110288	0.0224584	Protein coding
ENSG00000143870	0.0414138	0.0195424	Protein coding
ENSG00000162976	0.0819304	0.0609233	Protein coding
ENSG00000134318	0.11464	0.0785546	Protein coding
ENSG00000224177	0.288346	0.266145	Non protein coding (polyA+)
ENSG00000169016	0.0832649	0.0241962	Protein coding
ENSG00000134324	0.0906854	0.0670365	Protein coding
ENSG00000071575	0.0941503	0.0817822	Protein coding
ENSG00000151779	0.0791597	0.027365	Protein coding
ENSG00000079785	0.0447887	0.0139372	Protein coding
ENSG00000197872	0.0503536	0.050586	Protein coding
ENSG00000163029	0.189169	0.0999118	Protein coding
ENSG00000178295	0.149848	0.165594	Protein coding
ENSG00000240857	0.134765	0.0238821	Protein coding
ENSG00000228784	0.0713401	0.0502423	Non protein coding (polyA+)
ENSG00000183891	0.228008	0.0913524	Protein coding
ENSG00000118965	0.12656	0.0334396	Protein coding
ENSG00000068697	0.0501452	0.0401386	Protein coding
ENSG00000055917	0.146367	0.16989	Protein coding
ENSG00000143878	0.0893716	0.128322	Protein coding
ENSG00000118960	0.0745107	0.0412864	Protein coding
ENSG00000143869	0.183347	0.183117	Protein coding
ENSG00000118961	0.071725	0.0253916	Protein coding
ENSG00000119771	0.147053	0.0240366	Protein coding
ENSG00000119778	0.160961	0.0909943	Protein coding
ENSG00000173960	0.0706561	0.0246353	Protein coding
ENSG00000205639	0.234368	0.263388	Protein coding
ENSG00000163026	0.046698	0.0156346	Protein coding
ENSG00000119782	0.170606	0.0569704	Protein coding
ENSG00000115128	0.234612	0.0338625	Protein coding
ENSG00000219626	0.0992332	0.0178899	Protein coding
ENSG00000115129	0.0882642	0.0830382	Protein coding
ENSG00000198399	0.111993	0.0618086	Protein coding
ENSG00000084676	0.0840496	0.0554653	Protein coding
ENSG00000184924	0.158827	0.0244806	Protein coding
ENSG00000138092	0.0647788	0.0281867	Protein coding
ENSG00000138031	0.0702971	0.0151183	Protein coding
ENSG00000115137	0.120362	0.0613033	Protein coding
ENSG00000115138	0.20491	0.116181	Protein coding
ENSG00000119772	0.0236496	0.0296406	Protein coding
ENSG00000235072	0.119882	0.0213499	Non protein coding (polyA+)
ENSG00000138101	0.0638451	0.0315628	Protein coding
ENSG00000143970	0.120723	0.0856141	Protein coding
ENSG00000084731	0.139556	0.0521799	Protein coding
ENSG00000084733	0.0695117	0.0659114	Protein coding
ENSG00000157833	0.109356	0.0387677	Protein coding
ENSG00000084754	0.03734	0.0297553	Protein coding
ENSG00000138029	0.0316533	0.0143018	Protein coding
ENSG00000138018	0.138342	0.0803206	Protein coding
ENSG00000115155	0.634204	0.293202	Protein coding
ENSG00000213699	0.0454307	0.0245247	Protein coding
ENSG00000084764	0.0625954	0.0541324	Protein coding
ENSG00000119777	0.0831757	0.0415417	Protein coding
ENSG00000084693	0.0356194	0.0180765	Protein coding
ENSG00000229122	0.133976	0.00500129	Non protein coding (polyA+)
ENSG00000272148	0.139768	0.00557686	Non protein coding (polyA+)
ENSG00000228474	0.11423	0.0465799	Protein coding
ENSG00000138080	0.107724	0.0494752	Protein coding
ENSG00000138030	0.108079	0.0700164	Protein coding
ENSG00000143994	0.102709	0.0138708	Protein coding
ENSG00000138073	0.0304835	0.0278021	Protein coding
ENSG00000138074	0.0541717	0.0287327	Protein coding
ENSG00000138085	0.0730323	0.0318674	Protein coding
ENSG00000084774	0.0800033	0.0318219	Protein coding
ENSG00000163794	0.148582	0.0226385	Protein coding
ENSG00000115204	0.0314397	0.0194099	Protein coding
ENSG00000115207	0.036041	0.0205084	Protein coding
ENSG00000234072	0.0628887	0.0190405	Non protein coding (polyA+)
ENSG00000115211	0.0449355	0.030073	Protein coding
ENSG00000115234	0.0532654	0.0321639	Protein coding
ENSG00000163795	0.0697492	0.0217006	Protein coding
ENSG00000115241	0.0720492	0.0381832	Protein coding
ENSG00000115216	0.044276	0.0246186	Protein coding
ENSG00000157992	0.094095	0.0498463	Protein coding
ENSG00000138002	0.0749086	0.0194415	Protein coding
ENSG00000243943	0.0337895	0.0333239	Protein coding
ENSG00000176714	0.167601	0.0183891	Protein coding
ENSG00000198522	0.0430898	0.0139318	Protein coding
ENSG00000119760	0.0305982	0.0091695	Protein coding
ENSG00000163798	0.0449494	0.0148289	Protein coding
ENSG00000243147	0.103713	0.0147291	Protein coding
ENSG00000171174	0.106273	0.00718523	Protein coding
ENSG00000158019	0.107364	0.0374175	Protein coding
ENSG00000075426	0.141487	0.0933859	Protein coding
ENSG00000270210	0.196415	0.0553117	Non protein coding (polyA+)
ENSG00000163803	0.140866	0.284039	Protein coding
ENSG00000213639	0.404333	0.387939	Protein coding
ENSG00000171103	0.108267	0.0176597	Protein coding
ENSG00000163811	0.124482	0.0588809	Protein coding
ENSG00000189350	0.0904556	0.120286	Protein coding
ENSG00000115295	0.128296	0.105621	Protein coding
ENSG00000119801	0.197222	0.1184	Protein coding
ENSG00000213626	0.0475941	0.0571299	Protein coding
ENSG00000172954	0.0906248	0.082457	Protein coding
ENSG00000158089	0.301009	0.277646	Protein coding
ENSG00000013016	0.106442	0.0877753	Protein coding
ENSG00000162959	0.130239	0.0288435	Protein coding
ENSG00000162961	0.179539	0.0347382	Protein coding
ENSG00000021574	0.226616	0.225132	Protein coding
ENSG00000152683	0.126157	0.0797542	Protein coding
ENSG00000091106	0.125128	0.0613657	Protein coding
ENSG00000119820	0.0706887	0.0981325	Protein coding
ENSG00000115760	0.0903094	0.0448804	Protein coding
ENSG00000018699	0.0588102	0.0176816	Protein coding
ENSG00000049323	0.158319	0.133866	Protein coding
ENSG00000152689	0.09621	0.0943293	Protein coding
ENSG00000119812	0.0586723	0.0426967	Protein coding
ENSG00000150938	0.13032	0.0496936	Protein coding
ENSG00000171055	0.0765451	0.064315	Protein coding
ENSG00000279519	0.146585	0.0645884	Non protein coding (polyA+)
ENSG00000115808	0.102818	0.141778	Protein coding
ENSG00000008869	0.095563	0.0390671	Protein coding
ENSG00000152133	0.21178	0.0543315	Protein coding
ENSG00000055332	0.261184	0.216654	Protein coding
ENSG00000218739	0.0675893	0.0941784	Protein coding
ENSG00000115816	0.17565	0.0622987	Protein coding
ENSG00000003509	0.103445	0.0338892	Protein coding
ENSG00000115825	0.132513	0.121932	Protein coding
ENSG00000115828	0.176998	0.156991	Protein coding
ENSG00000236213	0.127555	0.0711817	Non protein coding (polyA+)
ENSG00000163171	0.120133	0.0641502	Protein coding
ENSG00000237803	0.186992	0.1108	Non protein coding (polyA+)
ENSG00000115841	0.132811	0.0487523	Protein coding
ENSG00000138061	0.329019	0.300711	Protein coding
ENSG00000232973	0.169034	0.0768879	Non protein coding (polyA+)
ENSG00000119787	0.139043	0.115662	Protein coding
ENSG00000213553	0.224222	0.0468681	Non protein coding (polyA+)
ENSG00000143889	0.103855	0.0590512	Protein coding
ENSG00000143891	0.115706	0.0523108	Protein coding
ENSG00000115875	0.0910873	0.0266873	Protein coding
ENSG00000152147	0.0737403	0.0151645	Protein coding
ENSG00000163214	0.041084	0.0269782	Protein coding
ENSG00000115904	0.0897296	0.095815	Protein coding
ENSG00000011566	0.245305	0.105882	Protein coding
ENSG00000138050	0.134971	0.0400326	Protein coding
ENSG00000183023	0.180501	0.108009	Protein coding
ENSG00000143924	0.08868	0.0946984	Protein coding
ENSG00000115944	0.134486	0.0211728	Protein coding
ENSG00000057935	0.0514056	0.0477121	Protein coding
ENSG00000162881	0.170831	0.141756	Protein coding
ENSG00000162882	0.11121	0.0695926	Protein coding
ENSG00000226491	0.127977	0.0294797	Non protein coding (polyA+)
ENSG00000231826	0.135766	0.0688078	Non protein coding (polyA+)
ENSG00000152518	0.100943	0.106444	Protein coding
ENSG00000279873	0.170021	0.0272449	Non protein coding (polyA+)
ENSG00000234936	0.111378	0.0160482	Non protein coding (polyA+)
ENSG00000115970	0.0338785	0.0118894	Protein coding
ENSG00000138095	0.0749254	0.0550559	Protein coding
ENSG00000138032	0.210658	0.121405	Protein coding
ENSG00000138078	0.141737	0.094317	Protein coding
ENSG00000143919	0.075281	0.00870612	Protein coding
ENSG00000068784	0.0775814	0.0300725	Protein coding
ENSG00000171132	0.105637	0.0367422	Protein coding
ENSG00000116016	0.15888	0.0874144	Protein coding
ENSG00000250565	0.0567715	0.0375269	Protein coding
ENSG00000119729	0.148976	0.146785	Protein coding
ENSG00000151665	0.130996	0.0573117	Protein coding
ENSG00000119878	0.116442	0.08024	Protein coding
ENSG00000171150	0.194971	0.110659	Protein coding
ENSG00000260977	0.115549	0.0142093	Non protein coding (polyA+)
ENSG00000180398	0.0742812	0.0381496	Protein coding
ENSG00000068724	0.0580047	0.0363197	Protein coding
ENSG00000143933	0.10775	0.0650246	Protein coding
ENSG00000095002	0.126967	0.06628	Protein coding
ENSG00000230979	0.236054	0.0798804	Non protein coding (polyA+)
ENSG00000116062	0.0496797	0.0156568	Protein coding
ENSG00000138081	0.195328	0.104351	Protein coding
ENSG00000233230	0.122295	0.00822357	Non protein coding (polyA+)
ENSG00000170802	0.39037	0.32828	Protein coding
ENSG00000162869	0.0456174	0.0274858	Protein coding
ENSG00000243244	0.117747	0.00403117	Protein coding
ENSG00000115239	0.14602	0.0121841	Protein coding
ENSG00000068912	0.149217	0.0477608	Protein coding
ENSG00000068878	0.0402407	0.0247333	Protein coding
ENSG00000170634	0.0725979	0.0141593	Protein coding
ENSG00000115306	0.0994787	0.0674892	Protein coding
ENSG00000214595	0.165594	0.125697	Protein coding
ENSG00000115310	0.0706302	0.0823863	Protein coding
ENSG00000162994	0.1506	0.0643028	Protein coding
ENSG00000227799	0.149611	-0.00190385	Non protein coding (polyA+)
ENSG00000143947	0.207993	0.0719958	Protein coding
ENSG00000085760	0.0533711	0.0155868	Protein coding
ENSG00000162997	0.155324	0.0151774	Non protein coding (polyA+)
ENSG00000115355	0.228259	0.107869	Protein coding
ENSG00000163001	0.131105	0.0316715	Protein coding
ENSG00000275052	0.132759	0.122461	Protein coding
ENSG00000138035	0.177451	0.0492964	Protein coding
ENSG00000028116	0.118867	0.0385893	Protein coding
ENSG00000115392	0.180952	0.0690535	Protein coding
ENSG00000233426	0.115614	0.104568	Non protein coding (polyA+)
ENSG00000119866	0.0576587	0.0548563	Protein coding
ENSG00000115421	0.11971	0.107716	Protein coding
ENSG00000162924	0.0696039	0.0424527	Protein coding
ENSG00000162927	0.146682	0.102866	Protein coding
ENSG00000162928	0.0866933	0.0470694	Protein coding
ENSG00000162929	0.102095	0.0340592	Protein coding
ENSG00000212978	0.0779815	0.0212158	Non protein coding (polyA+)
ENSG00000173209	0.0853634	0.0567772	Protein coding
ENSG00000115464	0.173928	0.119035	Protein coding
ENSG00000270820	0.118291	0.0295663	Non protein coding (polyA+)
ENSG00000082898	0.133652	0.171717	Protein coding
ENSG00000115484	0.0270065	0.0126009	Protein coding
ENSG00000173163	0.0750947	0.0301212	Protein coding
ENSG00000170340	0.218223	0.135036	Protein coding
ENSG00000115504	0.0942905	0.0167749	Protein coding
ENSG00000115507	0.222863	0.182635	Protein coding
ENSG00000143951	0.0937419	0.0162357	Protein coding
ENSG00000014641	0.071169	0.0267741	Protein coding
ENSG00000169764	0.0398708	0.0345083	Protein coding
ENSG00000143952	0.163152	0.102949	Protein coding
ENSG00000197329	0.320348	0.269496	Protein coding
ENSG00000225889	0.109545	0.180575	Non protein coding (polyA+)
ENSG00000238201	0.152617	0.136495	Non protein coding (polyA+)
ENSG00000119862	0.160826	0.210621	Protein coding
ENSG00000119844	0.124197	0.206596	Protein coding
ENSG00000179833	0.0763621	0.0487027	Protein coding
ENSG00000115902	0.0919748	0.0721878	Protein coding
ENSG00000011523	0.0658927	0.0492422	Protein coding
ENSG00000138069	0.0667233	0.067074	Protein coding
ENSG00000138071	0.141765	0.163053	Protein coding
ENSG00000198369	0.124007	0.0153589	Protein coding
ENSG00000143995	0.143023	0.0888888	Protein coding
ENSG00000143971	0.240331	0.116812	Protein coding
ENSG00000197223	0.157083	0.0743396	Protein coding
ENSG00000243667	0.097892	0.0147528	Protein coding
ENSG00000115946	0.0589768	0.0144151	Protein coding
ENSG00000221823	0.0505743	0.0715802	Protein coding
ENSG00000115956	0.0603622	0.0384004	Protein coding
ENSG00000204923	0.109102	0.0630508	Protein coding
ENSG00000169621	0.149624	0.0110308	Protein coding
ENSG00000163219	0.0613367	0.0566212	Protein coding
ENSG00000198380	0.0750291	0.0567583	Protein coding
ENSG00000169599	0.0983131	0.0200833	Protein coding
ENSG00000115977	0.0401185	0.028222	Protein coding
ENSG00000196975	0.0378229	0.0406714	Protein coding
ENSG00000087338	0.216435	0.184192	Protein coding
ENSG00000124380	0.0805782	0.0302186	Protein coding
ENSG00000059728	0.148999	0.183282	Protein coding
ENSG00000244617	0.168889	0.134748	Protein coding
ENSG00000179818	0.0500507	0.0462731	Non protein coding (polyA+)
ENSG00000169564	0.0990832	0.0357649	Protein coding
ENSG00000115998	0.0371292	0.0131428	Protein coding
ENSG00000116001	0.241477	0.240137	Protein coding
ENSG00000116005	0.0559072	0.0550404	Protein coding
ENSG00000143977	0.37547	0.0706879	Protein coding
ENSG00000035141	0.0530698	0.0161485	Protein coding
ENSG00000163235	0.258061	0.157757	Protein coding
ENSG00000075340	0.0775854	0.0859871	Protein coding
ENSG00000152672	0.242609	0.965437	Protein coding
ENSG00000144043	0.0264548	0.0140004	Protein coding
ENSG00000124357	0.0781932	0.101896	Protein coding
ENSG00000124370	0.168128	0.0120041	Protein coding
ENSG00000124383	0.0701516	0.0130302	Protein coding
ENSG00000124374	0.0827355	0.038254	Protein coding
ENSG00000075292	0.0896233	0.0445709	Protein coding
ENSG00000135636	0.336131	0.166397	Protein coding
ENSG00000144036	0.0568655	0.0124379	Protein coding
ENSG00000116096	0.133844	0.0388759	Protein coding
ENSG00000144040	0.0535279	0.0412201	Protein coding
ENSG00000135631	0.0691975	0.186707	Protein coding
ENSG00000135632	0.0570441	0.0517053	Protein coding
ENSG00000135617	0.107943	0.0275574	Protein coding
ENSG00000135624	0.0521709	0.0342149	Protein coding
ENSG00000163013	0.040671	0.0254652	Protein coding
ENSG00000116127	0.0675439	0.0304245	Protein coding
ENSG00000204872	0.168968	0.149821	Non protein coding (polyA+)
ENSG00000144034	0.137927	0.0278951	Protein coding
ENSG00000144048	0.0523987	0.00951212	Protein coding
ENSG00000124356	0.0189492	0.00493369	Protein coding
ENSG00000114956	0.0371741	0.0166413	Protein coding
ENSG00000237883	0.124307	0.0645915	Non protein coding (polyA+)
ENSG00000187605	0.109397	0.0730228	Protein coding
ENSG00000163170	0.107949	0.0158003	Protein coding
ENSG00000225439	0.133215	0.00766549	Non protein coding (polyA+)
ENSG00000114978	0.071603	0.0786653	Protein coding
ENSG00000065911	0.189981	0.0641187	Protein coding
ENSG00000188687	0.102829	0.0183263	Protein coding
ENSG00000204843	0.130707	0.0493153	Protein coding
ENSG00000159239	0.105458	0.0666719	Protein coding
ENSG00000005448	0.0879174	0.0554176	Protein coding
ENSG00000114993	0.144967	0.0641013	Protein coding
ENSG00000115274	0.127589	0.0144503	Protein coding
ENSG00000239779	0.0551735	0.0166943	Protein coding
ENSG00000115275	0.0589559	0.0378757	Protein coding
ENSG00000204822	0.0745742	0.0106748	Protein coding
ENSG00000135637	0.0571822	0.0103816	Protein coding
ENSG00000115282	0.030904	0.0200118	Protein coding
ENSG00000257702	0.117765	0.0636162	Non protein coding (polyA+)
ENSG00000115289	0.0502374	0.0276353	Protein coding
ENSG00000115307	0.0470791	0.0401123	Protein coding
ENSG00000115317	0.0410151	0.0144815	Protein coding
ENSG00000115318	0.0812757	0.0484776	Protein coding
ENSG00000115325	0.0736826	0.0490829	Protein coding
ENSG00000159374	0.124021	0.0317669	Protein coding
ENSG00000135622	0.049041	0.0286202	Protein coding
ENSG00000272711	0.117954	0.0248715	Non protein coding (polyA+)
ENSG00000159399	0.132576	0.124348	Protein coding
ENSG00000115350	0.162822	0.0411451	Protein coding
ENSG00000115364	0.0731387	0.0315262	Protein coding
ENSG00000005436	0.127347	0.0933005	Protein coding
ENSG00000270696	0.0893859	0.0635303	Non protein coding (polyA+)
ENSG00000163541	0.0339764	0.00730146	Protein coding
ENSG00000115423	0.153067	0.121914	Protein coding
ENSG00000186854	0.066649	0.15146	Protein coding
ENSG00000034510	0.117357	0.0508374	Protein coding
ENSG00000176407	0.0271067	0.0132641	Protein coding
ENSG00000152284	0.0998968	0.0246712	Protein coding
ENSG00000246575	0.215482	0.100257	Non protein coding (polyA+)
ENSG00000152291	0.0544503	0.0192917	Protein coding
ENSG00000042445	0.0314851	0.0244897	Protein coding
ENSG00000115459	0.0265662	0.0161502	Protein coding
ENSG00000042493	0.115939	0.130169	Protein coding
ENSG00000168906	0.0428636	0.0189139	Protein coding
ENSG00000115486	0.024019	0.0127976	Protein coding
ENSG00000118640	0.124112	0.0653207	Protein coding
ENSG00000168899	0.211761	0.105406	Protein coding
ENSG00000168894	0.0867966	0.0401722	Protein coding
ENSG00000168890	0.0442485	0.0229612	Protein coding
ENSG00000168883	0.0176008	0.0102783	Protein coding
ENSG00000168887	0.0192408	0.00961828	Protein coding
ENSG00000115523	0.149944	0.459985	Protein coding
ENSG00000168874	0.175905	0.757286	Protein coding
ENSG00000115525	0.052623	0.0251288	Protein coding
ENSG00000068654	0.0687256	0.0226926	Protein coding
ENSG00000132300	0.0498524	0.0231221	Protein coding
ENSG00000132305	0.0612091	0.0333157	Protein coding
ENSG00000132313	0.0772654	0.0275898	Protein coding
ENSG00000115548	0.0891827	0.0521222	Protein coding
ENSG00000115561	0.0814385	0.0407872	Protein coding
ENSG00000239305	0.106542	0.0952683	Protein coding
ENSG00000153561	0.0752315	0.0864926	Protein coding
ENSG00000153563	0.044927	0.28733	Protein coding
ENSG00000172116	0.0803169	0.306938	Protein coding
ENSG00000183281	0.115935	0.103686	Protein coding
ENSG00000231259	0.0636775	0.124415	Non protein coding (polyA+)
ENSG00000204745	0.134912	0.0833804	Non protein coding (polyA+)
ENSG00000280721	0.122581	0.0402932	Non protein coding (polyA+)
ENSG00000222041	0.141123	0.0906181	Non protein coding (polyA+)
ENSG00000234231	0.123863	0.128248	Non protein coding (polyA+)
ENSG00000172086	0.310623	0.0794343	Protein coding
ENSG00000144115	0.126786	0.66282	Protein coding
ENSG00000172071	0.100743	0.0388423	Protein coding
ENSG00000234028	0.151829	0.0163728	Non protein coding (polyA+)
ENSG00000153574	0.0377886	0.0234914	Protein coding
ENSG00000230006	0.192831	0.247578	Non protein coding (polyA+)
ENSG00000211592	0.393508	0.42897	Non protein coding (polyA+)
ENSG00000211597	0.156273	0.057598	Non protein coding (polyA+)
ENSG00000211598	0.345453	0.392484	Non protein coding (polyA+)
ENSG00000243466	0.416466	0.440675	Non protein coding (polyA+)
ENSG00000239855	0.37874	0.238614	Non protein coding (polyA+)
ENSG00000240671	0.176785	0.204549	Non protein coding (polyA+)
ENSG00000241755	0.507961	0.457116	Non protein coding (polyA+)
ENSG00000241351	0.321463	0.302882	Non protein coding (polyA+)
ENSG00000243290	0.359041	0.315595	Non protein coding (polyA+)
ENSG00000244437	0.303522	0.278163	Non protein coding (polyA+)
ENSG00000240864	0.435543	0.29457	Non protein coding (polyA+)
ENSG00000240382	0.420641	0.324142	Non protein coding (polyA+)
ENSG00000239951	0.370119	0.328696	Non protein coding (polyA+)
ENSG00000211611	0.275463	0.162769	Non protein coding (polyA+)
ENSG00000241294	0.421728	0.364726	Non protein coding (polyA+)
ENSG00000244575	0.329151	0.36408	Non protein coding (polyA+)
ENSG00000244116	0.272167	0.203757	Non protein coding (polyA+)
ENSG00000243238	0.33271	0.336569	Non protein coding (polyA+)
ENSG00000242371	0.274232	0.13527	Non protein coding (polyA+)
ENSG00000243264	0.345416	0.26986	Non protein coding (polyA+)
ENSG00000211625	0.339339	0.213614	Non protein coding (polyA+)
ENSG00000233850	0.130791	0.0561218	Non protein coding (polyA+)
ENSG00000172005	0.0923126	0.169164	Protein coding
ENSG00000231062	0.114844	0.0739407	Non protein coding (polyA+)
ENSG00000144029	0.0233578	0.0129394	Protein coding
ENSG00000144026	0.106752	0.0925051	Protein coding
ENSG00000275111	0.0527975	0.00420734	Protein coding
ENSG00000115042	0.0522718	0.0325813	Protein coding
ENSG00000232931	0.095829	0.0263184	Non protein coding (polyA+)
ENSG00000174501	0.158365	0.0316659	Protein coding
ENSG00000231584	0.0851194	0.043226	Non protein coding (polyA+)
ENSG00000186281	0.114306	0.336305	Protein coding
ENSG00000158050	0.139853	0.170095	Protein coding
ENSG00000084090	0.0260695	0.0174236	Protein coding
ENSG00000204685	0.0624788	0.0124126	Non protein coding (polyA+)
ENSG00000135956	0.0732694	0.0380444	Protein coding
ENSG00000144021	0.0105428	0.00594594	Protein coding
ENSG00000144028	0.0553195	0.0178063	Protein coding
ENSG00000198885	0.0704965	0.117629	Protein coding
ENSG00000121152	0.159355	0.0294211	Protein coding
ENSG00000196843	0.12397	0.0573628	Protein coding
ENSG00000114982	0.0345602	0.0140388	Protein coding
ENSG00000114988	0.0350009	0.00840227	Protein coding
ENSG00000158158	0.053806	0.0275822	Protein coding
ENSG00000168763	0.0412901	0.0115297	Protein coding
ENSG00000163126	0.110923	0.0159492	Protein coding
ENSG00000213337	0.0757053	0.00557053	Protein coding
ENSG00000168758	0.0664962	0.037542	Protein coding
ENSG00000144199	0.0894339	0.0458169	Protein coding
ENSG00000135976	0.191601	0.0530309	Protein coding
ENSG00000135940	0.132479	0.041946	Protein coding
ENSG00000115073	0.0261641	0.00839637	Protein coding
ENSG00000228486	0.114029	0.0391926	Protein coding
ENSG00000115085	0.0761834	0.0599491	Protein coding
ENSG00000075568	0.0777649	0.00847097	Protein coding
ENSG00000040933	0.0442024	0.0299163	Protein coding
ENSG00000183513	0.0785333	0.0332546	Protein coding
ENSG00000115446	0.0465563	0.030183	Protein coding
ENSG00000071073	0.194659	0.128437	Protein coding
ENSG00000226791	0.121733	0.0190409	Non protein coding (polyA+)
ENSG00000196872	0.113298	0.0942304	Protein coding
ENSG00000135951	0.158167	0.0421876	Protein coding
ENSG00000144182	0.110649	0.0496828	Protein coding
ENSG00000158411	0.0962209	0.0430871	Protein coding
ENSG00000185414	0.0976409	0.0316712	Protein coding
ENSG00000144214	0.0889371	0.0397626	Protein coding
ENSG00000115514	0.343685	0.0852202	Protein coding
ENSG00000158417	0.0695038	0.0165044	Protein coding
ENSG00000135945	0.115705	0.0388095	Protein coding
ENSG00000144218	0.112307	0.125879	Protein coding
ENSG00000115526	0.0803125	0.0522444	Protein coding
ENSG00000115539	0.0581431	0.0261463	Protein coding
ENSG00000170485	0.143421	0.10327	Protein coding
ENSG00000071082	0.932362	0.217472	Protein coding
ENSG00000204634	0.122251	0.0986204	Protein coding
ENSG00000158435	0.0222521	0.0271768	Protein coding
ENSG00000163162	0.117497	0.131393	Protein coding
ENSG00000212283	0.146984	0.0617224	Non protein coding (polyA+)
ENSG00000071054	0.0717355	0.0404281	Protein coding
ENSG00000281162	0.174917	0.298606	Non protein coding (polyA+)
ENSG00000115590	0.242322	0.129671	Protein coding
ENSG00000115594	0.203099	0.151628	Protein coding
ENSG00000115602	0.176253	0.113107	Protein coding
ENSG00000115604	0.241724	0.158377	Protein coding
ENSG00000115607	0.181501	0.265345	Protein coding
ENSG00000234389	0.337927	0.499996	Non protein coding (polyA+)
ENSG00000135953	0.0863746	0.183874	Protein coding
ENSG00000135972	0.0464561	0.0193769	Protein coding
ENSG00000135966	0.0346529	0.010187	Protein coding
ENSG00000272994	0.141489	0.014783	Non protein coding (polyA+)
ENSG00000135974	0.144331	0.0648354	Protein coding
ENSG00000115641	0.10073	0.0493554	Protein coding
ENSG00000071051	0.0426575	0.026431	Protein coding
ENSG00000115652	0.0316374	0.0221222	Protein coding
ENSG00000135968	0.161177	0.158734	Protein coding
ENSG00000169756	0.0993818	0.115864	Protein coding
ENSG00000153201	0.102628	0.0555038	Protein coding
ENSG00000163006	0.146203	0.0255629	Protein coding
ENSG00000135960	0.137241	0.180946	Protein coding
ENSG00000172985	0.10612	0.112996	Protein coding
ENSG00000186522	0.140511	0.0514202	Protein coding
ENSG00000175701	0.160939	0.0563222	Protein coding
ENSG00000169679	0.224989	0.0706976	Protein coding
ENSG00000153094	0.0435494	0.0591281	Protein coding
ENSG00000172965	0.12475	0.0525505	Non protein coding (polyA+)
ENSG00000153107	0.0774629	0.0215277	Protein coding
ENSG00000153208	0.140235	0.136828	Protein coding
ENSG00000153214	0.151216	0.121007	Protein coding
ENSG00000144152	0.090711	0.0761895	Protein coding
ENSG00000144161	0.0764915	0.0362197	Protein coding
ENSG00000188177	0.120711	0.062606	Protein coding
ENSG00000114999	0.0455655	0.0144226	Protein coding
ENSG00000125630	0.0621298	0.0259323	Protein coding
ENSG00000125611	0.110719	0.0335345	Protein coding
ENSG00000237753	0.0743926	0.0695731	Non protein coding (polyA+)
ENSG00000144136	0.0276894	0.0346579	Protein coding
ENSG00000144130	0.150009	0.108188	Protein coding
ENSG00000125538	0.176654	0.159739	Protein coding
ENSG00000136689	0.257621	0.116625	Protein coding
ENSG00000125637	0.056913	0.0558039	Protein coding
ENSG00000189223	0.124982	1.78453	Non protein coding (polyA+)
ENSG00000125618	0.10686	0.658965	Protein coding
ENSG00000136682	0.176306	0.0469685	Protein coding
ENSG00000146556	0.0845299	0.0595928	Non protein coding (polyA+)
ENSG00000236397	0.131866	0.988292	Non protein coding (polyA+)
ENSG00000279267	0.169301	0.094602	Non protein coding (polyA+)
ENSG00000240356	0.106474	0.323228	Non protein coding (polyA+)
ENSG00000144134	0.0518267	0.0149619	Protein coding
ENSG00000115084	0.171081	0.14903	Protein coding
ENSG00000115091	0.0618346	0.0399903	Protein coding
ENSG00000088205	0.046691	0.0328692	Protein coding
ENSG00000236255	0.110911	0.0193377	Non protein coding (polyA+)
ENSG00000125633	0.0640194	0.0224401	Protein coding
ENSG00000279227	0.103984	0.0116307	Non protein coding (polyA+)
ENSG00000125629	0.191505	0.132264	Protein coding
ENSG00000019169	0.179952	0.50592	Protein coding
ENSG00000115107	0.0812784	0.122341	Protein coding
ENSG00000186132	0.194403	0.0312853	Protein coding
ENSG00000155368	0.298323	0.0692611	Protein coding
ENSG00000144120	0.0769341	0.0228357	Protein coding
ENSG00000088179	0.12301	0.104471	Protein coding
ENSG00000115109	0.105407	0.0394577	Protein coding
ENSG00000226479	0.0812312	0.0329298	Protein coding
ENSG00000144118	0.113463	0.0778036	Protein coding
ENSG00000163083	0.195419	0.0956376	Protein coding
ENSG00000115112	0.155123	0.235653	Protein coding
ENSG00000074054	0.059182	0.0133038	Protein coding
ENSG00000236859	0.0939569	0.00680312	Non protein coding (polyA+)
ENSG00000155438	0.13479	0.0322955	Protein coding
ENSG00000211460	0.0664991	0.0515633	Protein coding
ENSG00000136732	0.285437	0.364753	Protein coding
ENSG00000136717	0.0659784	0.0644641	Protein coding
ENSG00000163161	0.0203172	0.0142618	Protein coding
ENSG00000169967	0.276813	0.249789	Protein coding
ENSG00000236682	0.134225	0.220263	Non protein coding (polyA+)
ENSG00000115718	0.141046	0.0718503	Protein coding
ENSG00000163166	0.0456503	0.0107344	Protein coding
ENSG00000231731	0.121975	0.0162896	Non protein coding (polyA+)
ENSG00000169994	0.131296	0.28014	Protein coding
ENSG00000072163	0.135164	0.203486	Protein coding
ENSG00000136709	0.0300518	0.00428964	Protein coding
ENSG00000144231	0.0288287	0.0129921	Protein coding
ENSG00000144233	0.0485882	0.0189342	Protein coding
ENSG00000272667	0.136497	0.0147957	Non protein coding (polyA+)
ENSG00000136715	0.0862648	0.0275301	Protein coding
ENSG00000136731	0.0389697	0.0250223	Protein coding
ENSG00000136720	0.0624621	0.035636	Protein coding
ENSG00000136699	0.0588189	0.0276616	Protein coding
ENSG00000152082	0.304683	0.0855865	Protein coding
ENSG00000136710	0.0196558	0.00973028	Protein coding
[truncated: 11,703 more rows]

## Sheet: Figure 2b
Gene_ID	ICC	Category	Model
ENSG00000227232	0.425817	Non protein coding (polyA+)	unadj
ENSG00000278267	0.331073	Non protein coding (polyA+)	unadj
ENSG00000233750	0.357585	Non protein coding (polyA+)	unadj
ENSG00000268903	0.304644	Non protein coding (polyA+)	unadj
ENSG00000269981	0.394545	Non protein coding (polyA+)	unadj
ENSG00000239906	0.314312	Non protein coding (polyA+)	unadj
ENSG00000279928	0.636197	Protein coding	unadj
ENSG00000279457	0.652779	Protein coding	unadj
ENSG00000228463	0.525051	Non protein coding (polyA+)	unadj
ENSG00000237094	0.202071	Non protein coding (polyA+)	unadj
ENSG00000225630	0.828217	Non protein coding (polyA+)	unadj
ENSG00000237973	0.845805	Non protein coding (polyA+)	unadj
ENSG00000229344	0.264091	Non protein coding (polyA+)	unadj
ENSG00000248527	0.641204	Non protein coding (polyA+)	unadj
ENSG00000198744	0.548451	Non protein coding (polyA+)	unadj
ENSG00000228327	0.456166	Non protein coding (polyA+)	unadj
ENSG00000237491	0.138553	Non protein coding (polyA+)	unadj
ENSG00000228794	0.348752	Non protein coding (polyA+)	unadj
ENSG00000225880	0.115736	Non protein coding (polyA+)	unadj
ENSG00000188976	0.326504	Protein coding	unadj
ENSG00000187961	0.26049	Protein coding	unadj
ENSG00000187583	0.268544	Protein coding	unadj
ENSG00000188290	0.315633	Protein coding	unadj
ENSG00000187608	0.341125	Protein coding	unadj
ENSG00000188157	0.318446	Protein coding	unadj
ENSG00000217801	0.475817	Non protein coding (polyA+)	unadj
ENSG00000131591	0.317322	Protein coding	unadj
ENSG00000186891	0.536213	Protein coding	unadj
ENSG00000186827	0.505931	Protein coding	unadj
ENSG00000078808	0.337994	Protein coding	unadj
ENSG00000176022	0.393613	Protein coding	unadj
ENSG00000160087	0.259861	Protein coding	unadj
ENSG00000230415	0.129919	Non protein coding (polyA+)	unadj
ENSG00000162572	0.336611	Protein coding	unadj
ENSG00000131584	0.31451	Protein coding	unadj
ENSG00000169972	0.279478	Protein coding	unadj
ENSG00000127054	0.318668	Protein coding	unadj
ENSG00000240731	0.0931168	Non protein coding (polyA+)	unadj
ENSG00000224051	0.331055	Protein coding	unadj
ENSG00000169962	0.306981	Protein coding	unadj
ENSG00000107404	0.293779	Protein coding	unadj
ENSG00000162576	0.521962	Protein coding	unadj
ENSG00000175756	0.294282	Protein coding	unadj
ENSG00000221978	0.226248	Protein coding	unadj
ENSG00000224870	0.363657	Non protein coding (polyA+)	unadj
ENSG00000242485	0.376183	Protein coding	unadj
ENSG00000272455	0.154279	Non protein coding (polyA+)	unadj
ENSG00000215915	0.375611	Protein coding	unadj
ENSG00000160072	0.378138	Protein coding	unadj
ENSG00000197785	0.336613	Protein coding	unadj
ENSG00000160075	0.314449	Protein coding	unadj
ENSG00000228594	0.324078	Protein coding	unadj
ENSG00000272106	0.153332	Non protein coding (polyA+)	unadj
ENSG00000197530	0.399283	Protein coding	unadj
ENSG00000248333	0.435873	Protein coding	unadj
ENSG00000189339	0.704583	Protein coding	unadj
ENSG00000269737	0.585363	Non protein coding (polyA+)	unadj
ENSG00000008128	0.585474	Protein coding	unadj
ENSG00000268575	0.504057	Non protein coding (polyA+)	unadj
ENSG00000227775	0.755558	Non protein coding (polyA+)	unadj
ENSG00000215790	0.458676	Protein coding	unadj
ENSG00000008130	0.391679	Protein coding	unadj
ENSG00000078369	0.284573	Protein coding	unadj
ENSG00000067606	0.38	Protein coding	unadj
ENSG00000182873	0.23068	Non protein coding (polyA+)	unadj
ENSG00000162585	0.32759	Protein coding	unadj
ENSG00000157933	0.292456	Protein coding	unadj
ENSG00000116151	0.216991	Protein coding	unadj
ENSG00000269896	0.211521	Non protein coding (polyA+)	unadj
ENSG00000157916	0.285844	Protein coding	unadj
ENSG00000157911	0.186757	Protein coding	unadj
ENSG00000149527	0.547986	Protein coding	unadj
ENSG00000157881	0.230906	Protein coding	unadj
ENSG00000272449	0.233589	Non protein coding (polyA+)	unadj
ENSG00000238164	0.458054	Non protein coding (polyA+)	unadj
ENSG00000157873	0.239746	Protein coding	unadj
ENSG00000225931	0.118348	Non protein coding (polyA+)	unadj
ENSG00000228037	0.230101	Non protein coding (polyA+)	unadj
ENSG00000157870	0.419456	Protein coding	unadj
ENSG00000215912	0.279927	Protein coding	unadj
ENSG00000162591	0.332579	Protein coding	unadj
ENSG00000238260	0.215318	Non protein coding (polyA+)	unadj
ENSG00000158109	0.400608	Protein coding	unadj
ENSG00000116213	0.343649	Protein coding	unadj
ENSG00000227372	0.32309	Non protein coding (polyA+)	unadj
ENSG00000235169	0.774665	Protein coding	unadj
ENSG00000130764	0.195995	Protein coding	unadj
ENSG00000272153	0.127341	Non protein coding (polyA+)	unadj
ENSG00000116198	0.390467	Protein coding	unadj
ENSG00000169598	0.181298	Protein coding	unadj
ENSG00000198912	0.413949	Protein coding	unadj
ENSG00000236423	0.0819491	Non protein coding (polyA+)	unadj
ENSG00000131697	0.238273	Protein coding	unadj
ENSG00000069424	0.464411	Protein coding	unadj
ENSG00000116251	0.242402	Protein coding	unadj
ENSG00000158286	0.486112	Protein coding	unadj
ENSG00000116237	0.37115	Protein coding	unadj
ENSG00000158292	0.588334	Protein coding	unadj
ENSG00000097021	0.282045	Protein coding	unadj
ENSG00000187017	0.674755	Protein coding	unadj
ENSG00000215788	0.503935	Protein coding	unadj
ENSG00000171680	0.530352	Protein coding	unadj
ENSG00000162408	0.381146	Protein coding	unadj
ENSG00000204859	0.310375	Protein coding	unadj
ENSG00000162413	0.439591	Protein coding	unadj
ENSG00000116273	0.166792	Protein coding	unadj
ENSG00000041988	0.27939	Protein coding	unadj
ENSG00000007923	0.263098	Protein coding	unadj
ENSG00000171735	0.151601	Protein coding	unadj
ENSG00000049245	0.417603	Protein coding	unadj
ENSG00000049246	0.379526	Protein coding	unadj
ENSG00000049249	0.516073	Protein coding	unadj
ENSG00000116288	0.326716	Protein coding	unadj
ENSG00000142599	0.354527	Protein coding	unadj
ENSG00000232912	0.293957	Non protein coding (polyA+)	unadj
ENSG00000074800	0.35992	Protein coding	unadj
ENSG00000232208	0.597737	Non protein coding (polyA+)	unadj
ENSG00000131686	0.67472	Protein coding	unadj
ENSG00000142583	0.455202	Protein coding	unadj
ENSG00000180758	0.535231	Protein coding	unadj
ENSG00000049239	0.458793	Protein coding	unadj
ENSG00000171621	0.316907	Protein coding	unadj
ENSG00000171612	0.13935	Protein coding	unadj
ENSG00000188807	0.147479	Protein coding	unadj
ENSG00000171608	0.333823	Protein coding	unadj
ENSG00000179840	0.161982	Non protein coding (polyA+)	unadj
ENSG00000171603	0.256102	Protein coding	unadj
ENSG00000178585	0.361344	Protein coding	unadj
ENSG00000162441	0.262121	Protein coding	unadj
ENSG00000173614	0.367467	Protein coding	unadj
ENSG00000162444	0.300553	Protein coding	unadj
ENSG00000130939	0.267461	Protein coding	unadj
ENSG00000054523	0.41588	Protein coding	unadj
ENSG00000142657	0.336435	Protein coding	unadj
ENSG00000160049	0.292305	Protein coding	unadj
ENSG00000142655	0.314269	Protein coding	unadj
ENSG00000130940	0.213694	Protein coding	unadj
ENSG00000272078	0.0499681	Non protein coding (polyA+)	unadj
ENSG00000175262	0.299473	Protein coding	unadj
ENSG00000120948	0.403266	Protein coding	unadj
ENSG00000009724	0.249543	Protein coding	unadj
ENSG00000271895	0.141662	Non protein coding (polyA+)	unadj
ENSG00000116649	0.311329	Protein coding	unadj
ENSG00000171824	0.329145	Protein coding	unadj
ENSG00000198793	0.197992	Protein coding	unadj
ENSG00000120942	0.395527	Protein coding	unadj
ENSG00000116661	0.498489	Protein coding	unadj
ENSG00000132879	0.443593	Protein coding	unadj
ENSG00000116663	0.272146	Protein coding	unadj
ENSG00000116670	0.344099	Protein coding	unadj
ENSG00000162490	0.777278	Protein coding	unadj
ENSG00000177674	0.294226	Protein coding	unadj
ENSG00000177000	0.536003	Protein coding	unadj
ENSG00000011021	0.343491	Protein coding	unadj
ENSG00000242349	0.470735	Non protein coding (polyA+)	unadj
ENSG00000116685	0.34887	Protein coding	unadj
ENSG00000083444	0.488214	Protein coding	unadj
ENSG00000116688	0.662655	Protein coding	unadj
ENSG00000116691	0.322694	Protein coding	unadj
ENSG00000120949	0.541223	Protein coding	unadj
ENSG00000028137	0.353567	Protein coding	unadj
ENSG00000048707	0.142308	Protein coding	unadj
ENSG00000162496	0.491059	Protein coding	unadj
ENSG00000116731	0.340389	Protein coding	unadj
ENSG00000189337	0.728484	Protein coding	unadj
ENSG00000228140	0.36071	Non protein coding (polyA+)	unadj
ENSG00000142634	0.378705	Protein coding	unadj
ENSG00000162438	0.191055	Protein coding	unadj
ENSG00000132906	0.326254	Protein coding	unadj
ENSG00000116138	0.380817	Protein coding	unadj
ENSG00000116771	0.466559	Protein coding	unadj
ENSG00000197312	0.364115	Protein coding	unadj
ENSG00000116786	0.287561	Protein coding	unadj
ENSG00000162461	0.25551	Protein coding	unadj
ENSG00000233954	0.246851	Protein coding	unadj
ENSG00000179743	0.201686	Non protein coding (polyA+)	unadj
ENSG00000065526	0.258268	Protein coding	unadj
ENSG00000116809	0.290316	Protein coding	unadj
ENSG00000142632	0.401817	Protein coding	unadj
ENSG00000237276	0.447215	Non protein coding (polyA+)	unadj
ENSG00000132881	0.133976	Protein coding	unadj
ENSG00000037637	0.262153	Protein coding	unadj
ENSG00000055070	0.306029	Protein coding	unadj
ENSG00000157191	0.529924	Protein coding	unadj
ENSG00000226029	0.183291	Non protein coding (polyA+)	unadj
ENSG00000080947	0.257315	Non protein coding (polyA+)	unadj
ENSG00000219481	0.433254	Protein coding	unadj
ENSG00000215908	0.50492	Non protein coding (polyA+)	unadj
ENSG00000186301	0.487599	Non protein coding (polyA+)	unadj
ENSG00000058453	0.409973	Protein coding	unadj
ENSG00000238142	0.256648	Non protein coding (polyA+)	unadj
ENSG00000159363	0.277008	Protein coding	unadj
ENSG00000117118	0.309368	Protein coding	unadj
ENSG00000117115	0.63121	Protein coding	unadj
ENSG00000159339	0.479155	Protein coding	unadj
ENSG00000179051	0.233884	Protein coding	unadj
ENSG00000074964	0.457281	Protein coding	unadj
ENSG00000159423	0.283157	Protein coding	unadj
ENSG00000169991	0.414243	Protein coding	unadj
ENSG00000272084	0.0622341	Non protein coding (polyA+)	unadj
ENSG00000127481	0.226232	Protein coding	unadj
ENSG00000127463	0.224674	Protein coding	unadj
ENSG00000053372	0.378883	Protein coding	unadj
ENSG00000053371	0.338945	Protein coding	unadj
ENSG00000040487	0.302324	Protein coding	unadj
ENSG00000077549	0.304377	Protein coding	unadj
ENSG00000173436	0.283197	Protein coding	unadj
ENSG00000226396	0.196544	Non protein coding (polyA+)	unadj
ENSG00000162542	0.39027	Protein coding	unadj
ENSG00000169914	0.357679	Protein coding	unadj
ENSG00000162543	0.395473	Protein coding	unadj
ENSG00000162545	0.447956	Protein coding	unadj
ENSG00000090432	0.276163	Protein coding	unadj
ENSG00000158825	0.461465	Protein coding	unadj
ENSG00000158828	0.473613	Protein coding	unadj
ENSG00000117242	0.186237	Non protein coding (polyA+)	unadj
ENSG00000244038	0.456369	Protein coding	unadj
ENSG00000127483	0.473429	Protein coding	unadj
ENSG00000075151	0.304672	Protein coding	unadj
ENSG00000117298	0.428806	Protein coding	unadj
ENSG00000231105	0.121542	Non protein coding (polyA+)	unadj
ENSG00000142794	0.685903	Protein coding	unadj
ENSG00000162551	0.423831	Protein coding	unadj
ENSG00000076864	0.73032	Protein coding	unadj
ENSG00000090686	0.32327	Protein coding	unadj
ENSG00000142798	0.285541	Protein coding	unadj
ENSG00000218510	0.617241	Non protein coding (polyA+)	unadj
ENSG00000070831	0.40746	Protein coding	unadj
ENSG00000162552	0.122774	Protein coding	unadj
ENSG00000184677	0.306649	Protein coding	unadj
ENSG00000173372	0.551427	Protein coding	unadj
ENSG00000173369	0.491761	Protein coding	unadj
ENSG00000133216	0.398869	Protein coding	unadj
ENSG00000004487	0.276105	Protein coding	unadj
ENSG00000169641	0.222871	Protein coding	unadj
ENSG00000261326	0.427735	Non protein coding (polyA+)	unadj
ENSG00000125944	0.20678	Protein coding	unadj
ENSG00000125945	0.163433	Protein coding	unadj
ENSG00000249087	0.0987746	Non protein coding (polyA+)	unadj
ENSG00000204219	0.653522	Protein coding	unadj
ENSG00000088280	0.146263	Protein coding	unadj
ENSG00000007968	0.499096	Protein coding	unadj
ENSG00000117318	0.488313	Protein coding	unadj
ENSG00000197880	0.64252	Protein coding	unadj
ENSG00000142676	0.312682	Protein coding	unadj
ENSG00000011007	0.326013	Protein coding	unadj
ENSG00000236810	0.0778568	Non protein coding (polyA+)	unadj
ENSG00000057757	0.298924	Protein coding	unadj
ENSG00000011009	0.261852	Protein coding	unadj
ENSG00000117308	0.333809	Protein coding	unadj
ENSG00000117305	0.360379	Protein coding	unadj
ENSG00000179163	0.618376	Protein coding	unadj
ENSG00000188822	0.582438	Protein coding	unadj
ENSG00000189266	0.382328	Protein coding	unadj
ENSG00000188529	0.410557	Protein coding	unadj
ENSG00000185436	0.502375	Protein coding	unadj
ENSG00000001460	0.181665	Protein coding	unadj
ENSG00000001461	0.407357	Protein coding	unadj
ENSG00000117602	0.583732	Protein coding	unadj
ENSG00000133226	0.275001	Protein coding	unadj
ENSG00000169504	0.551752	Protein coding	unadj
ENSG00000020633	0.530092	Protein coding	unadj
ENSG00000117614	0.191369	Protein coding	unadj
ENSG00000117616	0.478454	Protein coding	unadj
ENSG00000187010	0.936703	Protein coding	unadj
ENSG00000183726	0.494038	Protein coding	unadj
ENSG00000204178	0.220581	Protein coding	unadj
ENSG00000157978	0.691313	Protein coding	unadj
ENSG00000117643	0.610685	Protein coding	unadj
ENSG00000162430	0.380538	Protein coding	unadj
ENSG00000117640	0.493974	Protein coding	unadj
ENSG00000182749	0.501752	Protein coding	unadj
ENSG00000117632	0.384367	Protein coding	unadj
ENSG00000158006	0.42919	Protein coding	unadj
ENSG00000175087	0.328075	Protein coding	unadj
ENSG00000142675	0.44243	Protein coding	unadj
ENSG00000130695	0.30651	Protein coding	unadj
ENSG00000142669	0.395702	Protein coding	unadj
ENSG00000158062	0.490888	Protein coding	unadj
ENSG00000169442	0.238152	Protein coding	unadj
ENSG00000176092	0.353261	Protein coding	unadj
ENSG00000176083	0.877861	Protein coding	unadj
ENSG00000117682	0.40926	Protein coding	unadj
ENSG00000198830	0.434822	Protein coding	unadj
ENSG00000117676	0.340646	Protein coding	unadj
ENSG00000117713	0.256921	Protein coding	unadj
ENSG00000060642	0.229112	Protein coding	unadj
ENSG00000204160	0.485348	Protein coding	unadj
ENSG00000142751	0.235174	Protein coding	unadj
ENSG00000198746	0.367917	Protein coding	unadj
ENSG00000090273	0.370847	Protein coding	unadj
ENSG00000175707	0.205278	Protein coding	unadj
ENSG00000090020	0.271889	Protein coding	unadj
ENSG00000142784	0.282639	Protein coding	unadj
ENSG00000186501	0.304497	Protein coding	unadj
ENSG00000142765	0.379188	Protein coding	unadj
ENSG00000142733	0.447411	Protein coding	unadj
ENSG00000158195	0.340381	Protein coding	unadj
ENSG00000237429	0.246527	Non protein coding (polyA+)	unadj
ENSG00000126705	0.254225	Protein coding	unadj
ENSG00000000938	0.48661	Protein coding	unadj
ENSG00000126709	0.393563	Protein coding	unadj
ENSG00000009780	0.343125	Protein coding	unadj
ENSG00000117758	0.536163	Protein coding	unadj
ENSG00000117751	0.194174	Protein coding	unadj
ENSG00000130775	0.423746	Protein coding	unadj
ENSG00000117748	0.492283	Protein coding	unadj
ENSG00000130768	0.32489	Protein coding	unadj
ENSG00000158156	0.489151	Protein coding	unadj
ENSG00000158161	0.434653	Protein coding	unadj
ENSG00000228589	0.190747	Non protein coding (polyA+)	unadj
ENSG00000169403	0.467469	Protein coding	unadj
ENSG00000126698	0.228476	Protein coding	unadj
ENSG00000130770	0.294447	Protein coding	unadj
ENSG00000270605	0.317637	Non protein coding (polyA+)	unadj
ENSG00000130766	0.358796	Protein coding	unadj
ENSG00000130772	0.310056	Protein coding	unadj
ENSG00000204138	0.329347	Protein coding	unadj
ENSG00000180198	0.430834	Protein coding	unadj
ENSG00000242125	0.382888	Non protein coding (polyA+)	unadj
ENSG00000180098	0.312301	Protein coding	unadj
ENSG00000197989	0.296154	Non protein coding (polyA+)	unadj
ENSG00000120656	0.209125	Protein coding	unadj
ENSG00000162419	0.25719	Protein coding	unadj
ENSG00000198492	0.187677	Protein coding	unadj
ENSG00000159023	0.303364	Protein coding	unadj
ENSG00000116350	0.191155	Protein coding	unadj
ENSG00000116353	0.3699	Protein coding	unadj
ENSG00000186056	0.231673	Non protein coding (polyA+)	unadj
ENSG00000162511	0.329948	Protein coding	unadj
ENSG00000162512	0.427438	Protein coding	unadj
ENSG00000134644	0.366384	Protein coding	unadj
ENSG00000060688	0.375488	Protein coding	unadj
ENSG00000121766	0.215349	Protein coding	unadj
ENSG00000121769	0.0376762	Protein coding	unadj
ENSG00000168528	0.667583	Protein coding	unadj
ENSG00000162517	0.330403	Protein coding	unadj
ENSG00000121753	0.439226	Protein coding	unadj
ENSG00000134668	0.616595	Protein coding	unadj
ENSG00000184007	0.369829	Protein coding	unadj
ENSG00000121774	0.312912	Protein coding	unadj
ENSG00000121775	0.243613	Protein coding	unadj
ENSG00000025800	0.13255	Protein coding	unadj
ENSG00000084652	0.236257	Protein coding	unadj
ENSG00000160050	0.327401	Protein coding	unadj
ENSG00000160051	0.131648	Protein coding	unadj
ENSG00000160055	0.301096	Protein coding	unadj
ENSG00000084623	0.435194	Protein coding	unadj
ENSG00000220785	0.279239	Non protein coding (polyA+)	unadj
ENSG00000182866	0.51612	Protein coding	unadj
ENSG00000116478	0.285729	Protein coding	unadj
ENSG00000175130	0.42165	Protein coding	unadj
ENSG00000225828	0.35521	Protein coding	unadj
ENSG00000160058	0.438629	Protein coding	unadj
ENSG00000176261	0.113293	Protein coding	unadj
ENSG00000162521	0.3352	Protein coding	unadj
ENSG00000162522	0.402737	Protein coding	unadj
ENSG00000134684	0.391028	Protein coding	unadj
ENSG00000116497	0.484759	Protein coding	unadj
ENSG00000116514	0.467022	Protein coding	unadj
ENSG00000004455	0.311617	Protein coding	unadj
ENSG00000142920	0.345517	Protein coding	unadj
ENSG00000278997	0.0489684	Non protein coding (polyA+)	unadj
ENSG00000116525	0.328521	Protein coding	unadj
ENSG00000279179	0.094534	Non protein coding (polyA+)	unadj
ENSG00000160094	0.346091	Protein coding	unadj
ENSG00000225313	0.401014	Non protein coding (polyA+)	unadj
ENSG00000134686	0.396987	Protein coding	unadj
ENSG00000121903	0.133077	Protein coding	unadj
ENSG00000163866	0.386827	Protein coding	unadj
ENSG00000230163	0.0556547	Non protein coding (polyA+)	unadj
ENSG00000116544	0.217627	Protein coding	unadj
ENSG00000241014	0.27328	Non protein coding (polyA+)	unadj
ENSG00000243749	0.194045	Protein coding	unadj
ENSG00000163867	0.46353	Protein coding	unadj
ENSG00000197056	0.54379	Protein coding	unadj
ENSG00000116560	0.2241	Protein coding	unadj
ENSG00000146463	0.25284	Protein coding	unadj
ENSG00000142687	0.300521	Protein coding	unadj
ENSG00000020129	0.236432	Protein coding	unadj
ENSG00000239636	0.220767	Non protein coding (polyA+)	unadj
ENSG00000116819	0.134239	Protein coding	unadj
ENSG00000126067	0.317282	Protein coding	unadj
ENSG00000142686	0.517033	Protein coding	unadj
ENSG00000134698	0.461153	Protein coding	unadj
ENSG00000092847	0.164414	Protein coding	unadj
ENSG00000126070	0.433705	Protein coding	unadj
ENSG00000116863	0.291292	Protein coding	unadj
ENSG00000171812	0.473906	Protein coding	unadj
ENSG00000054116	0.274383	Protein coding	unadj
ENSG00000116871	0.345429	Protein coding	unadj
ENSG00000054118	0.229188	Protein coding	unadj
ENSG00000214193	0.460245	Protein coding	unadj
ENSG00000142694	0.325341	Protein coding	unadj
ENSG00000116883	0.303779	Non protein coding (polyA+)	unadj
ENSG00000196182	0.431663	Protein coding	unadj
ENSG00000181817	0.261264	Protein coding	unadj
ENSG00000116898	0.312093	Protein coding	unadj
ENSG00000119535	0.457175	Protein coding	unadj
ENSG00000233621	0.3163	Non protein coding (polyA+)	unadj
ENSG00000163874	0.368685	Protein coding	unadj
ENSG00000163875	0.298715	Protein coding	unadj
ENSG00000163877	0.317365	Protein coding	unadj
ENSG00000134697	0.275554	Protein coding	unadj
ENSG00000116922	0.190878	Protein coding	unadj
ENSG00000134690	0.147736	Protein coding	unadj
ENSG00000185090	0.190647	Protein coding	unadj
ENSG00000196449	0.0472435	Protein coding	unadj
ENSG00000197982	0.161442	Protein coding	unadj
ENSG00000188786	0.294026	Protein coding	unadj
ENSG00000204084	0.572136	Protein coding	unadj
ENSG00000183431	0.504437	Protein coding	unadj
ENSG00000183386	0.634805	Protein coding	unadj
ENSG00000183520	0.160389	Protein coding	unadj
ENSG00000116954	0.56828	Protein coding	unadj
ENSG00000214114	0.361016	Protein coding	unadj
ENSG00000174574	0.366588	Protein coding	unadj
ENSG00000168653	0.228901	Protein coding	unadj
ENSG00000127603	0.35227	Protein coding	unadj
ENSG00000183682	0.407098	Protein coding	unadj
ENSG00000182109	0.713659	Non protein coding (polyA+)	unadj
ENSG00000243970	0.354558	Non protein coding (polyA+)	unadj
ENSG00000090621	0.389609	Protein coding	unadj
ENSG00000116983	0.716063	Protein coding	unadj
ENSG00000084072	0.65331	Protein coding	unadj
ENSG00000116985	0.25183	Protein coding	unadj
ENSG00000043514	0.272765	Protein coding	unadj
ENSG00000116990	0.532541	Protein coding	unadj
ENSG00000168389	0.364263	Protein coding	unadj
ENSG00000131236	0.283264	Protein coding	unadj
ENSG00000131238	0.767498	Protein coding	unadj
ENSG00000117000	0.392652	Protein coding	unadj
ENSG00000259943	0.178083	Non protein coding (polyA+)	unadj
ENSG00000084073	0.53975	Protein coding	unadj
ENSG00000049089	0.456515	Protein coding	unadj
ENSG00000084070	0.354121	Protein coding	unadj
ENSG00000260920	0.0582991	Non protein coding (polyA+)	unadj
ENSG00000187815	0.130759	Protein coding	unadj
ENSG00000164002	0.212874	Protein coding	unadj
ENSG00000117010	0.20785	Protein coding	unadj
ENSG00000117016	0.357188	Protein coding	unadj
ENSG00000066136	0.345552	Protein coding	unadj
ENSG00000179862	0.416307	Protein coding	unadj
ENSG00000171793	0.323232	Protein coding	unadj
ENSG00000281207	0.0637076	Non protein coding (polyA+)	unadj
ENSG00000010803	0.334612	Protein coding	unadj
ENSG00000127124	0.424842	Protein coding	unadj
ENSG00000198815	0.389865	Protein coding	unadj
ENSG00000127125	0.192376	Protein coding	unadj
ENSG00000186409	0.126613	Protein coding	unadj
ENSG00000171960	0.362071	Protein coding	unadj
ENSG00000065978	0.619592	Protein coding	unadj
ENSG00000117385	0.456752	Protein coding	unadj
ENSG00000164008	0.0449146	Protein coding	unadj
ENSG00000177868	0.234863	Protein coding	unadj
ENSG00000164010	0.370726	Protein coding	unadj
ENSG00000164011	0.300189	Protein coding	unadj
ENSG00000117394	0.540184	Protein coding	unadj
ENSG00000117395	0.36485	Protein coding	unadj
ENSG00000066056	0.246551	Protein coding	unadj
ENSG00000117399	0.236743	Protein coding	unadj
ENSG00000066322	0.35582	Protein coding	unadj
ENSG00000159479	0.369114	Protein coding	unadj
ENSG00000198198	0.30942	Protein coding	unadj
ENSG00000178922	0.315711	Protein coding	unadj
ENSG00000142949	0.349622	Protein coding	unadj
ENSG00000066135	0.184477	Protein coding	unadj
ENSG00000236200	0.0699085	Non protein coding (polyA+)	unadj
ENSG00000126091	0.429321	Protein coding	unadj
ENSG00000117408	0.346275	Protein coding	unadj
ENSG00000132768	0.436099	Protein coding	unadj
ENSG00000117410	0.325277	Protein coding	unadj
ENSG00000117411	0.280211	Protein coding	unadj
ENSG00000159214	0.440549	Protein coding	unadj
ENSG00000196517	0.544345	Protein coding	unadj
ENSG00000230615	0.49673	Non protein coding (polyA+)	unadj
ENSG00000178028	0.405528	Protein coding	unadj
ENSG00000117419	0.389669	Protein coding	unadj
ENSG00000187147	0.366724	Protein coding	unadj
ENSG00000126106	0.178249	Protein coding	unadj
ENSG00000198520	0.504352	Protein coding	unadj
ENSG00000142945	0.17693	Protein coding	unadj
ENSG00000142937	0.284232	Protein coding	unadj
ENSG00000142959	0.11776	Protein coding	unadj
ENSG00000173846	0.31656	Protein coding	unadj
ENSG00000222009	0.228821	Protein coding	unadj
ENSG00000117425	0.107245	Protein coding	unadj
ENSG00000070785	0.248437	Protein coding	unadj
ENSG00000126107	0.427765	Protein coding	unadj
ENSG00000126088	0.407756	Protein coding	unadj
ENSG00000162415	0.358525	Protein coding	unadj
ENSG00000132781	0.390449	Protein coding	unadj
ENSG00000132773	0.351292	Protein coding	unadj
ENSG00000070759	0.391574	Protein coding	unadj
ENSG00000280670	0.848756	Protein coding	unadj
ENSG00000132763	0.138937	Protein coding	unadj
ENSG00000117450	0.275137	Protein coding	unadj
ENSG00000117448	0.399804	Protein coding	unadj
ENSG00000132780	0.332508	Protein coding	unadj
ENSG00000159588	0.342653	Protein coding	unadj
ENSG00000159592	0.311115	Protein coding	unadj
ENSG00000159596	0.259546	Protein coding	unadj
ENSG00000197429	0.236993	Protein coding	unadj
ENSG00000230896	0.107236	Non protein coding (polyA+)	unadj
ENSG00000086015	0.343017	Protein coding	unadj
ENSG00000117461	0.378094	Protein coding	unadj
ENSG00000085998	0.433226	Protein coding	unadj
ENSG00000132128	0.355159	Protein coding	unadj
ENSG00000173660	0.162162	Protein coding	unadj
ENSG00000117481	0.439276	Protein coding	unadj
ENSG00000117480	0.603823	Protein coding	unadj
ENSG00000232022	0.721682	Non protein coding (polyA+)	unadj
ENSG00000269956	0.252482	Non protein coding (polyA+)	unadj
ENSG00000079277	0.429788	Protein coding	unadj
ENSG00000142961	0.343095	Protein coding	unadj
ENSG00000123472	0.32515	Protein coding	unadj
ENSG00000159658	0.492091	Protein coding	unadj
ENSG00000224805	0.419966	Non protein coding (polyA+)	unadj
ENSG00000162366	0.576004	Protein coding	unadj
ENSG00000162367	0.558824	Protein coding	unadj
ENSG00000123473	0.0955165	Protein coding	unadj
ENSG00000162368	0.448605	Protein coding	unadj
ENSG00000237424	0.269617	Non protein coding (polyA+)	unadj
ENSG00000186564	0.152932	Protein coding	unadj
ENSG00000117834	0.377058	Protein coding	unadj
ENSG00000132122	0.359665	Protein coding	unadj
ENSG00000162373	0.327151	Protein coding	unadj
ENSG00000185104	0.270565	Protein coding	unadj
ENSG00000123080	0.147987	Protein coding	unadj
ENSG00000123091	0.494788	Protein coding	unadj
ENSG00000085831	0.231341	Protein coding	unadj
ENSG00000085832	0.469302	Protein coding	unadj
ENSG00000117859	0.169227	Protein coding	unadj
ENSG00000078618	0.32634	Protein coding	unadj
ENSG00000117862	0.271944	Protein coding	unadj
ENSG00000198841	0.174151	Protein coding	unadj
ENSG00000134717	0.399395	Protein coding	unadj
ENSG00000157077	0.27344	Protein coding	unadj
ENSG00000154222	0.432675	Protein coding	unadj
ENSG00000085840	0.157578	Protein coding	unadj
ENSG00000134748	0.210325	Protein coding	unadj
ENSG00000134744	0.304819	Protein coding	unadj
ENSG00000116157	0.334561	Protein coding	unadj
ENSG00000182183	0.346937	Protein coding	unadj
ENSG00000162377	0.26268	Protein coding	unadj
ENSG00000162378	0.558207	Protein coding	unadj
ENSG00000228929	0.269353	Non protein coding (polyA+)	unadj
ENSG00000121310	0.432938	Protein coding	unadj
ENSG00000116171	0.384846	Protein coding	unadj
ENSG00000174348	0.585181	Protein coding	unadj
ENSG00000162383	0.747955	Protein coding	unadj
ENSG00000157184	0.197551	Protein coding	unadj
ENSG00000162384	0.421423	Protein coding	unadj
ENSG00000162385	0.179352	Protein coding	unadj
ENSG00000157193	0.215062	Protein coding	unadj
ENSG00000230138	0.115938	Non protein coding (polyA+)	unadj
ENSG00000058804	0.330236	Protein coding	unadj
ENSG00000058799	0.28601	Protein coding	unadj
ENSG00000081870	0.256373	Protein coding	unadj
ENSG00000116212	0.154096	Protein coding	unadj
ENSG00000116209	0.288534	Protein coding	unadj
ENSG00000280378	0.0614956	Non protein coding (polyA+)	unadj
ENSG00000116205	0.246436	Protein coding	unadj
ENSG00000215883	0.256551	Protein coding	unadj
ENSG00000116221	0.375137	Protein coding	unadj
ENSG00000157216	0.367133	Protein coding	unadj
ENSG00000198711	0.187328	Non protein coding (polyA+)	unadj
ENSG00000162390	0.343404	Protein coding	unadj
ENSG00000243725	0.0942918	Protein coding	unadj
ENSG00000162396	0.151765	Protein coding	unadj
ENSG00000006555	0.495489	Protein coding	unadj
ENSG00000162398	0.44348	Protein coding	unadj
ENSG00000116133	0.555982	Protein coding	unadj
ENSG00000162402	0.39918	Protein coding	unadj
ENSG00000162600	0.376035	Protein coding	unadj
ENSG00000162601	0.34867	Protein coding	unadj
ENSG00000177606	0.324819	Protein coding	unadj
ENSG00000172456	0.258011	Protein coding	unadj
ENSG00000134709	0.356966	Protein coding	unadj
ENSG00000162599	0.138655	Protein coding	unadj
ENSG00000162604	0.32205	Protein coding	unadj
ENSG00000132849	0.355473	Protein coding	unadj
ENSG00000162607	0.388279	Protein coding	unadj
ENSG00000116641	0.218637	Protein coding	unadj
ENSG00000125703	0.391224	Protein coding	unadj
ENSG00000088035	0.610803	Protein coding	unadj
ENSG00000142856	0.328931	Protein coding	unadj
ENSG00000203965	0.200605	Protein coding	unadj
ENSG00000079739	0.317694	Protein coding	unadj
ENSG00000162437	0.721909	Protein coding	unadj
ENSG00000162434	0.3187	Protein coding	unadj
ENSG00000226891	0.25175	Non protein coding (polyA+)	unadj
ENSG00000213625	0.472492	Protein coding	unadj
ENSG00000116678	0.278752	Protein coding	unadj
ENSG00000184588	0.458041	Protein coding	unadj
ENSG00000198160	0.465312	Protein coding	unadj
ENSG00000116704	0.385046	Protein coding	unadj
ENSG00000081985	0.496934	Protein coding	unadj
ENSG00000142864	0.34229	Protein coding	unadj
ENSG00000116717	0.242011	Protein coding	unadj
ENSG00000116729	0.756092	Protein coding	unadj
ENSG00000066557	0.303011	Protein coding	unadj
ENSG00000116754	0.418033	Protein coding	unadj
ENSG00000118454	0.272354	Protein coding	unadj
ENSG00000197568	0.311062	Protein coding	unadj
ENSG00000132485	0.49017	Protein coding	unadj
ENSG00000254685	0.421778	Protein coding	unadj
ENSG00000116791	0.392012	Protein coding	unadj
ENSG00000162623	0.243987	Protein coding	unadj
ENSG00000117054	0.308445	Protein coding	unadj
ENSG00000137955	0.280582	Protein coding	unadj
ENSG00000184005	0.241806	Protein coding	unadj
ENSG00000226415	0.223607	Non protein coding (polyA+)	unadj
ENSG00000142892	0.379511	Protein coding	unadj
ENSG00000154027	0.716822	Protein coding	unadj
ENSG00000036549	0.33878	Protein coding	unadj
ENSG00000077254	0.513652	Protein coding	unadj
ENSG00000180488	0.357715	Protein coding	unadj
ENSG00000162614	0.168227	Protein coding	unadj
ENSG00000162613	0.233217	Protein coding	unadj
ENSG00000162616	0.282013	Protein coding	unadj
ENSG00000137959	0.432897	Protein coding	unadj
ENSG00000137965	0.381926	Protein coding	unadj
ENSG00000142875	0.381734	Protein coding	unadj
ENSG00000117133	0.223484	Protein coding	unadj
ENSG00000174021	0.281492	Protein coding	unadj
ENSG00000122432	0.225283	Non protein coding (polyA+)	unadj
ENSG00000117151	0.568008	Protein coding	unadj
ENSG00000117155	0.364078	Protein coding	unadj
ENSG00000153898	0.621868	Protein coding	unadj
ENSG00000162642	0.349589	Protein coding	unadj
ENSG00000142867	0.385286	Protein coding	unadj
ENSG00000117174	0.383729	Protein coding	unadj
ENSG00000122417	0.396687	Protein coding	unadj
ENSG00000097033	0.403067	Protein coding	unadj
ENSG00000183291	0.40291	Protein coding	unadj
ENSG00000153936	0.459289	Protein coding	unadj
ENSG00000143013	0.49001	Protein coding	unadj
ENSG00000065243	0.496875	Protein coding	unadj
ENSG00000137947	0.0557293	Protein coding	unadj
ENSG00000137944	0.533741	Protein coding	unadj
ENSG00000213516	0.392677	Protein coding	unadj
ENSG00000117226	0.53532	Protein coding	unadj
ENSG00000117228	0.344734	Protein coding	unadj
ENSG00000234518	0.334893	Non protein coding (polyA+)	unadj
ENSG00000162645	0.379712	Protein coding	unadj
ENSG00000162654	0.340022	Protein coding	unadj
ENSG00000154451	0.418191	Protein coding	unadj
ENSG00000197147	0.428578	Protein coding	unadj
ENSG00000231999	0.159923	Non protein coding (polyA+)	unadj
ENSG00000171488	0.544186	Protein coding	unadj
ENSG00000171492	0.478129	Protein coding	unadj
ENSG00000162664	0.329586	Protein coding	unadj
ENSG00000122482	0.338716	Protein coding	unadj
ENSG00000097046	0.347579	Protein coding	unadj
ENSG00000069702	0.602338	Protein coding	unadj
ENSG00000174842	0.444363	Protein coding	unadj
ENSG00000122484	0.272524	Protein coding	unadj
ENSG00000162676	0.626969	Protein coding	unadj
ENSG00000067208	0.397601	Protein coding	unadj
ENSG00000122406	0.243215	Protein coding	unadj
ENSG00000154511	0.438303	Protein coding	unadj
ENSG00000143033	0.341788	Protein coding	unadj
ENSG00000117500	0.520087	Protein coding	unadj
ENSG00000122483	0.200231	Protein coding	unadj
ENSG00000223745	0.592111	Non protein coding (polyA+)	unadj
ENSG00000117505	0.464865	Protein coding	unadj
ENSG00000137942	0.241506	Protein coding	unadj
ENSG00000137936	0.227127	Protein coding	unadj
ENSG00000067334	0.14451	Protein coding	unadj
ENSG00000023909	0.319993	Protein coding	unadj
ENSG00000117528	0.350659	Protein coding	unadj
ENSG00000117519	0.378064	Protein coding	unadj
ENSG00000172339	0.141655	Protein coding	unadj
ENSG00000122481	0.204257	Protein coding	unadj
ENSG00000228502	0.14939	Non protein coding (polyA+)	unadj
ENSG00000117569	0.39292	Protein coding	unadj
ENSG00000188641	0.360298	Protein coding	unadj
ENSG00000156869	0.270791	Protein coding	unadj
ENSG00000162688	0.432087	Protein coding	unadj
ENSG00000117620	0.382481	Protein coding	unadj
ENSG00000156875	0.433361	Protein coding	unadj
ENSG00000156876	0.244817	Protein coding	unadj
ENSG00000122435	0.344721	Protein coding	unadj
ENSG00000137992	0.326066	Protein coding	unadj
ENSG00000137996	0.330772	Protein coding	unadj
ENSG00000079335	0.377506	Protein coding	unadj
ENSG00000162694	0.325547	Protein coding	unadj
ENSG00000162695	0.572913	Protein coding	unadj
ENSG00000117543	0.222001	Protein coding	unadj
ENSG00000233184	0.398576	Non protein coding (polyA+)	unadj
ENSG00000225938	0.0856088	Non protein coding (polyA+)	unadj
ENSG00000170989	0.368572	Protein coding	unadj
ENSG00000185946	0.395362	Protein coding	unadj
ENSG00000240038	0.294967	Protein coding	unadj
ENSG00000198890	0.279927	Protein coding	unadj
ENSG00000134215	0.384984	Protein coding	unadj
ENSG00000226822	0.322393	Non protein coding (polyA+)	unadj
ENSG00000085491	0.401022	Protein coding	unadj
ENSG00000162636	0.406549	Protein coding	unadj
ENSG00000162639	0.176308	Protein coding	unadj
ENSG00000134186	0.33737	Protein coding	unadj
ENSG00000116266	0.414812	Protein coding	unadj
ENSG00000121957	0.27836	Protein coding	unadj
ENSG00000121940	0.143824	Protein coding	unadj
ENSG00000085433	0.332198	Protein coding	unadj
ENSG00000197780	0.36871	Protein coding	unadj
ENSG00000215717	0.463477	Protein coding	unadj
ENSG00000116299	0.839877	Protein coding	unadj
ENSG00000031698	0.400677	Protein coding	unadj
ENSG00000143126	0.280485	Protein coding	unadj
ENSG00000134222	0.481013	Protein coding	unadj
ENSG00000134243	0.244543	Protein coding	unadj
ENSG00000143106	0.303833	Protein coding	unadj
ENSG00000162650	0.280323	Protein coding	unadj
ENSG00000174151	0.294372	Protein coding	unadj
ENSG00000181754	0.573796	Protein coding	unadj
ENSG00000065135	0.486461	Protein coding	unadj
ENSG00000116337	0.439421	Protein coding	unadj
ENSG00000168765	0.775775	Protein coding	unadj
ENSG00000213366	0.728848	Protein coding	unadj
ENSG00000134202	0.86958	Protein coding	unadj
ENSG00000184371	0.473234	Protein coding	unadj
ENSG00000168710	0.366771	Protein coding	unadj
ENSG00000143093	0.249606	Protein coding	unadj
ENSG00000258634	0.144684	Non protein coding (polyA+)	unadj
ENSG00000116396	0.256517	Protein coding	unadj
ENSG00000162775	0.204388	Protein coding	unadj
ENSG00000224699	0.0666736	Non protein coding (polyA+)	unadj
ENSG00000273373	0.499504	Non protein coding (polyA+)	unadj
ENSG00000134248	0.211354	Protein coding	unadj
ENSG00000177301	0.168354	Protein coding	unadj
ENSG00000259834	0.520109	Non protein coding (polyA+)	unadj
ENSG00000177272	0.243525	Protein coding	unadj
ENSG00000143119	0.351404	Protein coding	unadj
ENSG00000121931	0.410852	Protein coding	unadj
ENSG00000156171	0.502227	Protein coding	unadj
ENSG00000134255	0.498866	Protein coding	unadj
ENSG00000162777	0.589452	Protein coding	unadj
ENSG00000064886	0.802269	Protein coding	unadj
ENSG00000085465	0.433677	Protein coding	unadj
ENSG00000260948	0.157696	Non protein coding (polyA+)	unadj
ENSG00000116455	0.300948	Protein coding	unadj
ENSG00000116459	0.174718	Protein coding	unadj
ENSG00000143110	0.394046	Protein coding	unadj
ENSG00000121933	0.477145	Protein coding	unadj
ENSG00000282608	0.582822	Protein coding	unadj
ENSG00000116473	0.467331	Protein coding	unadj
ENSG00000231346	0.116421	Non protein coding (polyA+)	unadj
ENSG00000197852	0.526744	Protein coding	unadj
ENSG00000064703	0.249307	Protein coding	unadj
ENSG00000143079	0.189713	Protein coding	unadj
ENSG00000134245	0.0335297	Protein coding	unadj
ENSG00000007341	0.193185	Protein coding	unadj
ENSG00000116489	0.329875	Protein coding	unadj
ENSG00000155363	0.221385	Protein coding	unadj
ENSG00000155366	0.530752	Protein coding	unadj
ENSG00000155367	0.308359	Protein coding	unadj
ENSG00000155380	0.414463	Protein coding	unadj
ENSG00000226419	0.229514	Non protein coding (polyA+)	unadj
ENSG00000198799	0.414407	Protein coding	unadj
ENSG00000081026	0.135684	Protein coding	unadj
ENSG00000116793	0.335498	Protein coding	unadj
ENSG00000081019	0.526313	Protein coding	unadj
ENSG00000134242	0.429476	Protein coding	unadj
ENSG00000226167	0.19034	Non protein coding (polyA+)	unadj
ENSG00000188761	0.269103	Protein coding	unadj
ENSG00000134262	0.339244	Protein coding	unadj
ENSG00000118655	0.341505	Protein coding	unadj
ENSG00000163349	0.439275	Protein coding	unadj
ENSG00000197323	0.543903	Protein coding	unadj
ENSG00000116752	0.306172	Protein coding	unadj
ENSG00000213281	0.387434	Protein coding	unadj
ENSG00000009307	0.30328	Protein coding	unadj
ENSG00000052723	0.386469	Protein coding	unadj
ENSG00000134198	0.566266	Protein coding	unadj
ENSG00000173218	0.350479	Protein coding	unadj
ENSG00000163393	0.454696	Protein coding	unadj
ENSG00000163399	0.369675	Protein coding	unadj
ENSG00000203865	0.124518	Non protein coding (polyA+)	unadj
ENSG00000224950	0.201385	Non protein coding (polyA+)	unadj
ENSG00000116815	0.423429	Protein coding	unadj
ENSG00000116824	0.626431	Protein coding	unadj
ENSG00000225079	0.503766	Non protein coding (polyA+)	unadj
ENSG00000134247	0.215635	Protein coding	unadj
ENSG00000134256	0.615621	Protein coding	unadj
ENSG00000116830	0.251717	Protein coding	unadj
ENSG00000198162	0.439088	Protein coding	unadj
ENSG00000183508	0.601516	Protein coding	unadj
ENSG00000196505	0.424278	Protein coding	unadj
ENSG00000065183	0.185026	Protein coding	unadj
ENSG00000116874	0.206017	Protein coding	unadj
ENSG00000231365	0.24484	Non protein coding (polyA+)	unadj
ENSG00000143067	0.350734	Protein coding	unadj
ENSG00000092621	0.587588	Protein coding	unadj
ENSG00000261662	0.159618	Non protein coding (polyA+)	unadj
ENSG00000134250	0.436087	Protein coding	unadj
ENSG00000265808	0.425631	Protein coding	unadj
ENSG00000223804	0.46362	Non protein coding (polyA+)	unadj
ENSG00000270231	0.611812	Non protein coding (polyA+)	unadj
ENSG00000275131	0.306884	Non protein coding (polyA+)	unadj
ENSG00000273136	0.746978	Protein coding	unadj
ENSG00000226067	0.548961	Non protein coding (polyA+)	unadj
ENSG00000198019	0.393555	Protein coding	unadj
ENSG00000171943	0.309696	Protein coding	unadj
ENSG00000231752	0.811653	Non protein coding (polyA+)	unadj
ENSG00000265531	0.424664	Non protein coding (polyA+)	unadj
ENSG00000266338	0.487542	Protein coding	unadj
ENSG00000196369	0.250794	Protein coding	unadj
ENSG00000272419	0.501466	Non protein coding (polyA+)	unadj
ENSG00000281571	0.27958	Protein coding	unadj
ENSG00000162825	0.240671	Protein coding	unadj
ENSG00000117262	0.240989	Protein coding	unadj
ENSG00000117281	0.640311	Protein coding	unadj
ENSG00000265491	0.378873	Protein coding	unadj
ENSG00000186141	0.319938	Protein coding	unadj
ENSG00000186364	0.224003	Protein coding	unadj
ENSG00000131788	0.273526	Protein coding	unadj
ENSG00000198483	0.336516	Protein coding	unadj
ENSG00000143127	0.218171	Protein coding	unadj
ENSG00000131779	0.3464	Protein coding	unadj
ENSG00000265241	0.361296	Protein coding	unadj
ENSG00000211451	0.0772849	Non protein coding (polyA+)	unadj
ENSG00000234222	0.153969	Non protein coding (polyA+)	unadj
ENSG00000271601	0.509919	Protein coding	unadj
ENSG00000272031	0.322291	Protein coding	unadj
ENSG00000121851	0.204884	Protein coding	unadj
ENSG00000265972	0.427794	Protein coding	unadj
ENSG00000271425	0.35996	Protein coding	unadj
ENSG00000277406	0.326262	Non protein coding (polyA+)	unadj
ENSG00000268043	0.358519	Protein coding	unadj
ENSG00000131791	0.377863	Protein coding	unadj
ENSG00000131781	0.261052	Protein coding	unadj
ENSG00000180867	0.0947908	Non protein coding (polyA+)	unadj
ENSG00000131778	0.339164	Protein coding	unadj
ENSG00000116128	0.327826	Protein coding	unadj
ENSG00000162836	0.561762	Protein coding	unadj
ENSG00000188092	0.172673	Protein coding	unadj
ENSG00000215859	0.137577	Non protein coding (polyA+)	unadj
ENSG00000263956	0.32225	Protein coding	unadj
ENSG00000274020	0.338529	Non protein coding (polyA+)	unadj
ENSG00000231551	0.260756	Non protein coding (polyA+)	unadj
ENSG00000225871	0.253893	Non protein coding (polyA+)	unadj
ENSG00000280649	0.254552	Protein coding	unadj
ENSG00000270629	0.469498	Protein coding	unadj
ENSG00000178104	0.381299	Protein coding	unadj
ENSG00000269713	0.398156	Protein coding	unadj
ENSG00000274265	0.488186	Non protein coding (polyA+)	unadj
ENSG00000271383	0.85199	Protein coding	unadj
ENSG00000277147	0.470335	Non protein coding (polyA+)	unadj
ENSG00000275557	0.369674	Non protein coding (polyA+)	unadj
ENSG00000150337	0.421336	Protein coding	unadj
ENSG00000203814	0.325682	Protein coding	unadj
ENSG00000261716	0.399	Non protein coding (polyA+)	unadj
ENSG00000184678	0.481435	Protein coding	unadj
ENSG00000178096	0.231475	Protein coding	unadj
ENSG00000159164	0.252351	Protein coding	unadj
ENSG00000143368	0.315186	Protein coding	unadj
ENSG00000014914	0.559331	Protein coding	unadj
ENSG00000264522	0.282996	Protein coding	unadj
ENSG00000136631	0.261666	Protein coding	unadj
ENSG00000023902	0.441685	Protein coding	unadj
ENSG00000143401	0.405641	Protein coding	unadj
ENSG00000117362	0.369005	Protein coding	unadj
ENSG00000118292	0.0931315	Protein coding	unadj
ENSG00000266472	0.294298	Protein coding	unadj
ENSG00000117360	0.390863	Protein coding	unadj
ENSG00000163125	0.133658	Protein coding	unadj
ENSG00000143374	0.362347	Protein coding	unadj
ENSG00000143369	0.246366	Protein coding	unadj
ENSG00000237781	0.350511	Non protein coding (polyA+)	unadj
ENSG00000143382	0.33913	Protein coding	unadj
ENSG00000203804	0.32771	Non protein coding (polyA+)	unadj
ENSG00000143384	0.542758	Protein coding	unadj
ENSG00000143420	0.221632	Protein coding	unadj
ENSG00000143457	0.449277	Protein coding	unadj
ENSG00000163131	0.380881	Protein coding	unadj
ENSG00000143387	0.564741	Protein coding	unadj
ENSG00000143437	0.273198	Protein coding	unadj
ENSG00000143379	0.179931	Protein coding	unadj
ENSG00000143418	0.330356	Protein coding	unadj
ENSG00000143412	0.386709	Protein coding	unadj
ENSG00000143409	0.452954	Protein coding	unadj
ENSG00000143363	0.358638	Protein coding	unadj
ENSG00000163141	0.234824	Protein coding	unadj
ENSG00000143443	0.117272	Protein coding	unadj
ENSG00000197622	0.442175	Protein coding	unadj
ENSG00000213190	0.300975	Protein coding	unadj
ENSG00000143458	0.390514	Protein coding	unadj
ENSG00000143434	0.339289	Protein coding	unadj
ENSG00000163154	0.369175	Protein coding	unadj
ENSG00000163156	0.390872	Protein coding	unadj
ENSG00000163155	0.709456	Protein coding	unadj
ENSG00000163159	0.461147	Protein coding	unadj
ENSG00000143398	0.210106	Protein coding	unadj
ENSG00000159352	0.45032	Protein coding	unadj
ENSG00000143373	0.267997	Protein coding	unadj
ENSG00000143393	0.462356	Protein coding	unadj
ENSG00000143390	0.428785	Protein coding	unadj
ENSG00000143416	0.635389	Protein coding	unadj
ENSG00000159377	0.280135	Protein coding	unadj
ENSG00000143442	0.350668	Protein coding	unadj
ENSG00000143367	0.351332	Protein coding	unadj
ENSG00000143376	0.470145	Protein coding	unadj
ENSG00000143436	0.394091	Protein coding	unadj
ENSG00000182134	0.137453	Protein coding	unadj
ENSG00000143365	0.796971	Protein coding	unadj
ENSG00000234614	0.284344	Non protein coding (polyA+)	unadj
ENSG00000196407	0.473296	Protein coding	unadj
ENSG00000159445	0.534723	Protein coding	unadj
ENSG00000197747	0.545392	Protein coding	unadj
ENSG00000163191	0.324827	Protein coding	unadj
ENSG00000163220	0.24384	Protein coding	unadj
ENSG00000163221	0.332668	Protein coding	unadj
ENSG00000143546	0.226035	Protein coding	unadj
ENSG00000238279	0.159264	Non protein coding (polyA+)	unadj
ENSG00000197956	0.272423	Protein coding	unadj
ENSG00000196154	0.398138	Protein coding	unadj
ENSG00000189171	0.391028	Protein coding	unadj
ENSG00000160678	0.178402	Protein coding	unadj
ENSG00000160679	0.407898	Protein coding	unadj
ENSG00000143553	0.222654	Protein coding	unadj
ENSG00000143621	0.471578	Protein coding	unadj
ENSG00000143624	0.193407	Protein coding	unadj
ENSG00000143554	0.386164	Protein coding	unadj
ENSG00000143614	0.213298	Protein coding	unadj
ENSG00000198837	0.277324	Protein coding	unadj
ENSG00000160741	0.365559	Protein coding	unadj
ENSG00000143570	0.452012	Protein coding	unadj
ENSG00000143578	0.377424	Protein coding	unadj
ENSG00000143543	0.189425	Protein coding	unadj
ENSG00000143545	0.422294	Protein coding	unadj
ENSG00000177954	0.274589	Protein coding	unadj
ENSG00000143549	0.27135	Protein coding	unadj
ENSG00000143612	0.176146	Protein coding	unadj
ENSG00000143569	0.24246	Protein coding	unadj
ENSG00000143575	0.397255	Protein coding	unadj
ENSG00000143595	0.68313	Protein coding	unadj
ENSG00000143515	0.383603	Protein coding	unadj
ENSG00000160712	0.423992	Protein coding	unadj
ENSG00000160714	0.293757	Protein coding	unadj
ENSG00000160710	0.293126	Protein coding	unadj
ENSG00000163344	0.323634	Protein coding	unadj
ENSG00000163346	0.367466	Protein coding	unadj
ENSG00000163348	0.406366	Protein coding	unadj
ENSG00000160691	0.292767	Protein coding	unadj
ENSG00000173207	0.195553	Protein coding	unadj
ENSG00000160688	0.470222	Protein coding	unadj
ENSG00000160685	0.397742	Protein coding	unadj
ENSG00000163354	0.127158	Protein coding	unadj
ENSG00000143537	0.530539	Protein coding	unadj
ENSG00000243364	0.228374	Protein coding	unadj
ENSG00000143590	0.158634	Protein coding	unadj
ENSG00000169242	0.405014	Protein coding	unadj
ENSG00000169241	0.377048	Protein coding	unadj
ENSG00000179085	0.211941	Protein coding	unadj
ENSG00000163463	0.234248	Protein coding	unadj
ENSG00000163462	0.389416	Protein coding	unadj
ENSG00000185499	0.411383	Protein coding	unadj
ENSG00000231064	0.095527	Non protein coding (polyA+)	unadj
ENSG00000169231	0.500796	Protein coding	unadj
ENSG00000173171	0.361178	Protein coding	unadj
ENSG00000160766	0.48184	Non protein coding (polyA+)	unadj
ENSG00000236675	0.225006	Non protein coding (polyA+)	unadj
ENSG00000177628	0.316135	Protein coding	unadj
ENSG00000160767	0.273834	Protein coding	unadj
ENSG00000116521	0.340476	Protein coding	unadj
ENSG00000176444	0.342302	Protein coding	unadj
ENSG00000143630	0.094099	Protein coding	unadj
ENSG00000160752	0.49477	Protein coding	unadj
ENSG00000225855	0.137863	Non protein coding (polyA+)	unadj
ENSG00000160753	0.280239	Protein coding	unadj
ENSG00000116539	0.324859	Protein coding	unadj
ENSG00000235919	0.021492	Non protein coding (polyA+)	unadj
ENSG00000125459	0.316196	Protein coding	unadj
ENSG00000246203	0.116003	Non protein coding (polyA+)	unadj
ENSG00000163374	0.476244	Protein coding	unadj
ENSG00000132676	0.43617	Protein coding	unadj
ENSG00000203761	0.210899	Non protein coding (polyA+)	unadj
ENSG00000116580	0.280341	Protein coding	unadj
ENSG00000132718	0.7196	Protein coding	unadj
ENSG00000143622	0.422504	Protein coding	unadj
ENSG00000132680	0.346088	Protein coding	unadj
ENSG00000116584	0.38224	Protein coding	unadj
ENSG00000273002	0.292664	Non protein coding (polyA+)	unadj
ENSG00000163479	0.301898	Protein coding	unadj
ENSG00000160803	0.342177	Protein coding	unadj
ENSG00000116586	0.324509	Protein coding	unadj
ENSG00000160789	0.547906	Protein coding	unadj
ENSG00000196189	0.411726	Protein coding	unadj
ENSG00000160785	0.413891	Protein coding	unadj
ENSG00000160783	0.320419	Protein coding	unadj
ENSG00000242252	0.214424	Protein coding	unadj
ENSG00000160781	0.677242	Protein coding	unadj
ENSG00000198952	0.585247	Protein coding	unadj
ENSG00000163472	0.283187	Protein coding	unadj
ENSG00000198715	0.695841	Protein coding	unadj
ENSG00000163468	0.439613	Protein coding	unadj
ENSG00000125462	0.248755	Protein coding	unadj
ENSG00000116604	0.395552	Protein coding	unadj
ENSG00000187862	0.579909	Protein coding	unadj
ENSG00000163382	0.382242	Protein coding	unadj
ENSG00000160818	0.323461	Protein coding	unadj
ENSG00000143320	0.373318	Protein coding	unadj
ENSG00000143319	0.386338	Protein coding	unadj
ENSG00000143303	0.337421	Protein coding	unadj
ENSG00000143314	0.362175	Protein coding	unadj
ENSG00000143321	0.489736	Protein coding	unadj
ENSG00000143294	0.335835	Protein coding	unadj
ENSG00000027869	0.499289	Protein coding	unadj
ENSG00000198400	0.45566	Protein coding	unadj
ENSG00000187800	0.527629	Protein coding	unadj
ENSG00000132694	0.358208	Protein coding	unadj
ENSG00000117036	0.330413	Protein coding	unadj
ENSG00000143297	0.886632	Protein coding	unadj
ENSG00000160856	0.798648	Protein coding	unadj
ENSG00000132704	0.637922	Protein coding	unadj
ENSG00000163534	0.629395	Protein coding	unadj
ENSG00000158473	0.497115	Protein coding	unadj
ENSG00000158477	0.230452	Protein coding	unadj
ENSG00000158481	0.58645	Protein coding	unadj
ENSG00000158488	0.240468	Protein coding	unadj
ENSG00000163554	0.469667	Protein coding	unadj
ENSG00000163563	0.50784	Protein coding	unadj
ENSG00000163564	0.643326	Protein coding	unadj
ENSG00000163565	0.277493	Protein coding	unadj
ENSG00000163568	0.280945	Protein coding	unadj
ENSG00000213088	0.521141	Protein coding	unadj
ENSG00000179639	0.349004	Protein coding	unadj
ENSG00000158716	0.261102	Protein coding	unadj
ENSG00000181036	0.825117	Protein coding	unadj
ENSG00000158714	0.474545	Protein coding	unadj
ENSG00000188004	0.0848715	Protein coding	unadj
ENSG00000272668	0.459721	Non protein coding (polyA+)	unadj
ENSG00000213085	0.550025	Protein coding	unadj
ENSG00000158710	0.419619	Protein coding	unadj
ENSG00000260766	0.366288	Non protein coding (polyA+)	unadj
ENSG00000143315	0.301594	Protein coding	unadj
ENSG00000162729	0.40883	Protein coding	unadj
ENSG00000162734	0.560656	Protein coding	unadj
ENSG00000132716	0.273698	Protein coding	unadj
ENSG00000162735	0.199307	Protein coding	unadj
ENSG00000122218	0.2229	Protein coding	unadj
ENSG00000162736	0.370414	Protein coding	unadj
ENSG00000171786	0.151995	Protein coding	unadj
ENSG00000162739	0.606624	Protein coding	unadj
ENSG00000066294	0.443481	Protein coding	unadj
ENSG00000117090	0.533429	Protein coding	unadj
ENSG00000228863	0.212772	Non protein coding (polyA+)	unadj
ENSG00000117091	0.217277	Protein coding	unadj
ENSG00000026751	0.648203	Protein coding	unadj
ENSG00000122224	0.550116	Protein coding	unadj
ENSG00000122223	0.659056	Protein coding	unadj
ENSG00000179914	0.488296	Protein coding	unadj
ENSG00000158769	0.435751	Protein coding	unadj
ENSG00000215845	0.312356	Protein coding	unadj
ENSG00000158773	0.430216	Protein coding	unadj
ENSG00000186517	0.346445	Protein coding	unadj
ENSG00000143256	0.266015	Protein coding	unadj
ENSG00000158793	0.349234	Protein coding	unadj
ENSG00000158796	0.254022	Protein coding	unadj
ENSG00000143222	0.364764	Protein coding	unadj
ENSG00000143258	0.299136	Protein coding	unadj
ENSG00000143224	0.383398	Protein coding	unadj
ENSG00000158850	0.478581	Protein coding	unadj
ENSG00000158859	0.232572	Protein coding	unadj
ENSG00000158864	0.420565	Protein coding	unadj
ENSG00000158869	0.442027	Protein coding	unadj
ENSG00000158882	0.388248	Protein coding	unadj
ENSG00000158887	0.296055	Protein coding	unadj
ENSG00000143252	0.488436	Protein coding	unadj
ENSG00000283696	0.316629	Non protein coding (polyA+)	unadj
ENSG00000143226	0.478163	Protein coding	unadj
ENSG00000173110	0.50379	Protein coding	unadj
ENSG00000203747	0.63437	Protein coding	unadj
ENSG00000244682	0.752367	Non protein coding (polyA+)	unadj
ENSG00000225217	0.834066	Non protein coding (polyA+)	unadj
ENSG00000162747	0.789741	Protein coding	unadj
ENSG00000072694	0.779518	Protein coding	unadj
ENSG00000132185	0.770106	Protein coding	unadj
ENSG00000162746	0.295424	Protein coding	unadj
ENSG00000081721	0.116249	Protein coding	unadj
ENSG00000118217	0.367692	Protein coding	unadj
ENSG00000229808	0.244268	Non protein coding (polyA+)	unadj
ENSG00000198574	0.650821	Protein coding	unadj
ENSG00000152332	0.586018	Protein coding	unadj
ENSG00000117143	0.2547	Protein coding	unadj
ENSG00000132196	0.245072	Protein coding	unadj
ENSG00000185630	0.52659	Protein coding	unadj
ENSG00000143198	0.434866	Protein coding	unadj
ENSG00000143149	0.328859	Protein coding	unadj
ENSG00000143183	0.192015	Protein coding	unadj
ENSG00000143179	0.427792	Protein coding	unadj
ENSG00000143157	0.415338	Protein coding	unadj
ENSG00000152382	0.208293	Protein coding	unadj
ENSG00000143167	0.634747	Protein coding	unadj
ENSG00000143190	0.302496	Protein coding	unadj
ENSG00000198821	0.576554	Protein coding	unadj
ENSG00000143162	0.480592	Protein coding	unadj
ENSG00000241666	0.662966	Non protein coding (polyA+)	unadj
ENSG00000198771	0.334172	Protein coding	unadj
ENSG00000197965	0.632888	Protein coding	unadj
ENSG00000143158	0.358718	Protein coding	unadj
ENSG00000143164	0.538045	Protein coding	unadj
ENSG00000143155	0.49451	Protein coding	unadj
ENSG00000213064	0.596552	Protein coding	unadj
ENSG00000143178	0.267375	Protein coding	unadj
ENSG00000143185	0.597419	Protein coding	unadj
ENSG00000143184	0.651601	Protein coding	unadj
ENSG00000143153	0.366873	Protein coding	unadj
ENSG00000143156	0.201758	Protein coding	unadj
ENSG00000117475	0.265693	Protein coding	unadj
ENSG00000117479	0.242676	Protein coding	unadj
ENSG00000198734	0.429268	Protein coding	unadj
ENSG00000174175	0.503974	Protein coding	unadj
ENSG00000000460	0.261974	Protein coding	unadj
ENSG00000188404	0.440546	Protein coding	unadj
ENSG00000171806	0.311985	Protein coding	unadj
ENSG00000000457	0.416499	Protein coding	unadj
ENSG00000075945	0.31958	Protein coding	unadj
ENSG00000120370	0.268568	Protein coding	unadj
ENSG00000076258	0.102405	Protein coding	unadj
ENSG00000117523	0.306097	Protein coding	unadj
ENSG00000233328	0.310978	Non protein coding (polyA+)	unadj
ENSG00000117533	0.48714	Protein coding	unadj
ENSG00000010165	0.343834	Protein coding	unadj
ENSG00000197959	0.336426	Protein coding	unadj
ENSG00000135845	0.415427	Protein coding	unadj
ENSG00000094975	0.408705	Protein coding	unadj
ENSG00000117560	0.562354	Protein coding	unadj
ENSG00000117586	0.332169	Protein coding	unadj
ENSG00000203739	0.173832	Non protein coding (polyA+)	unadj
ENSG00000117592	0.595946	Protein coding	unadj
ENSG00000076321	0.293197	Protein coding	unadj
ENSG00000120334	0.135169	Protein coding	unadj
ENSG00000117593	0.175115	Protein coding	unadj
ENSG00000234741	0.292418	Non protein coding (polyA+)	unadj
ENSG00000185278	0.446437	Protein coding	unadj
ENSG00000135870	0.614154	Protein coding	unadj
ENSG00000152061	0.506129	Protein coding	unadj
ENSG00000116161	0.200765	Protein coding	unadj
ENSG00000120333	0.166888	Protein coding	unadj
ENSG00000235750	0.362941	Protein coding	unadj
ENSG00000143207	0.356222	Protein coding	unadj
ENSG00000228686	0.19598	Non protein coding (polyA+)	unadj
ENSG00000242193	0.36377	Non protein coding (polyA+)	unadj
ENSG00000213057	0.318167	Non protein coding (polyA+)	unadj
ENSG00000116191	0.552536	Protein coding	unadj
ENSG00000116199	0.388958	Protein coding	unadj
ENSG00000186283	0.515585	Protein coding	unadj
ENSG00000143322	0.311605	Protein coding	unadj
ENSG00000057252	0.573083	Protein coding	unadj
ENSG00000169905	0.464534	Protein coding	unadj
ENSG00000143337	0.436022	Protein coding	unadj
ENSG00000135837	0.449974	Protein coding	unadj
ENSG00000116260	0.36301	Protein coding	unadj
ENSG00000121454	0.157907	Protein coding	unadj
ENSG00000230124	0.378892	Protein coding	unadj
ENSG00000143324	0.461819	Protein coding	unadj
ENSG00000135835	0.090202	Protein coding	unadj
ENSG00000243155	0.135678	Non protein coding (polyA+)	unadj
ENSG00000135823	0.456938	Protein coding	unadj
ENSG00000153029	0.322274	Protein coding	unadj
ENSG00000162783	0.44117	Protein coding	unadj
ENSG00000198216	0.410621	Protein coding	unadj
ENSG00000135821	0.431403	Protein coding	unadj
ENSG00000135828	0.428429	Protein coding	unadj
ENSG00000135838	0.504504	Protein coding	unadj
ENSG00000135829	0.210469	Protein coding	unadj
ENSG00000135862	0.448007	Protein coding	unadj
ENSG00000116698	0.336248	Protein coding	unadj
ENSG00000116701	0.465506	Protein coding	unadj
ENSG00000162704	0.615363	Protein coding	unadj
ENSG00000143344	0.186786	Protein coding	unadj
ENSG00000198756	0.719533	Protein coding	unadj
ENSG00000198860	0.431424	Protein coding	unadj
ENSG00000116667	0.690954	Protein coding	unadj
ENSG00000116406	0.403134	Protein coding	unadj
ENSG00000135842	0.434705	Protein coding	unadj
ENSG00000121481	0.39229	Protein coding	unadj
ENSG00000121486	0.460511	Protein coding	unadj
ENSG00000116668	0.320785	Protein coding	unadj
ENSG00000116679	0.48092	Protein coding	unadj
ENSG00000047410	0.300807	Protein coding	unadj
ENSG00000157181	0.309034	Protein coding	unadj
ENSG00000073756	0.456129	Protein coding	unadj
ENSG00000116711	0.269851	Protein coding	unadj
ENSG00000150681	0.284075	Protein coding	unadj
ENSG00000231767	0.241588	Non protein coding (polyA+)	unadj
ENSG00000116741	0.431796	Protein coding	unadj
ENSG00000116750	0.391454	Protein coding	unadj
ENSG00000116747	0.504588	Protein coding	unadj
ENSG00000272579	0.291475	Non protein coding (polyA+)	unadj
ENSG00000023572	0.155291	Protein coding	unadj
ENSG00000134371	0.32464	Protein coding	unadj
ENSG00000000971	0.566805	Protein coding	unadj
ENSG00000177888	0.42774	Protein coding	unadj
ENSG00000213047	0.410338	Protein coding	unadj
ENSG00000151414	0.431036	Protein coding	unadj
ENSG00000081237	0.361178	Protein coding	unadj
ENSG00000162702	0.438073	Protein coding	unadj
ENSG00000118197	0.277997	Protein coding	unadj
ENSG00000118200	0.255111	Protein coding	unadj
ENSG00000170128	0.436208	Protein coding	unadj
ENSG00000116852	0.323368	Protein coding	unadj
ENSG00000229191	0.146482	Non protein coding (polyA+)	unadj
ENSG00000116857	0.456309	Protein coding	unadj
ENSG00000159176	0.464794	Protein coding	unadj
ENSG00000224536	0.160365	Non protein coding (polyA+)	unadj
ENSG00000223396	0.0910625	Non protein coding (polyA+)	unadj
ENSG00000134369	0.363199	Protein coding	unadj
ENSG00000198700	0.226235	Protein coding	unadj
ENSG00000198892	0.627324	Protein coding	unadj
ENSG00000134375	0.279942	Protein coding	unadj
ENSG00000176393	0.516502	Protein coding	unadj
ENSG00000273478	0.316791	Non protein coding (polyA+)	unadj
ENSG00000234678	0.172626	Non protein coding (polyA+)	unadj
ENSG00000143862	0.38916	Protein coding	unadj
ENSG00000143851	0.599648	Protein coding	unadj
ENSG00000133067	0.766967	Protein coding	unadj
ENSG00000077152	0.120429	Protein coding	unadj
ENSG00000077157	0.519769	Protein coding	unadj
ENSG00000143858	0.34786	Protein coding	unadj
ENSG00000226862	0.260312	Non protein coding (polyA+)	unadj
ENSG00000117139	0.297243	Protein coding	unadj
ENSG00000183155	0.12291	Protein coding	unadj
ENSG00000117153	0.319748	Protein coding	unadj
ENSG00000159346	0.612382	Protein coding	unadj
ENSG00000159348	0.497772	Protein coding	unadj
ENSG00000163444	0.205013	Protein coding	unadj
ENSG00000143847	0.795206	Protein coding	unadj
ENSG00000133055	0.668379	Protein coding	unadj
ENSG00000133048	0.760699	Protein coding	unadj
ENSG00000133063	0.564385	Protein coding	unadj
ENSG00000159388	0.482954	Protein coding	unadj
ENSG00000058668	0.314295	Protein coding	unadj
ENSG00000122188	0.358589	Protein coding	unadj
ENSG00000058673	0.377986	Protein coding	unadj
ENSG00000182004	0.214637	Protein coding	unadj
ENSG00000143842	0.668127	Protein coding	unadj
ENSG00000143845	0.184045	Protein coding	unadj
ENSG00000158615	0.43588	Protein coding	unadj
ENSG00000133056	0.375283	Protein coding	unadj
ENSG00000198625	0.552812	Protein coding	unadj
ENSG00000240710	0.147957	Non protein coding (polyA+)	unadj
ENSG00000170382	0.228186	Protein coding	unadj
ENSG00000240219	0.373355	Non protein coding (polyA+)	unadj
ENSG00000174529	0.172875	Protein coding	unadj
ENSG00000117222	0.301708	Protein coding	unadj
ENSG00000133059	0.274191	Protein coding	unadj
ENSG00000133069	0.643571	Protein coding	unadj
ENSG00000163545	0.416898	Protein coding	unadj
ENSG00000162873	0.501598	Protein coding	unadj
ENSG00000117266	0.340314	Protein coding	unadj
ENSG00000174514	0.178231	Protein coding	unadj
ENSG00000158711	0.567654	Protein coding	unadj
ENSG00000158715	0.586108	Protein coding	unadj
ENSG00000069275	0.540098	Protein coding	unadj
ENSG00000117280	0.422004	Protein coding	unadj
ENSG00000133065	0.245367	Protein coding	unadj
ENSG00000196188	0.422645	Protein coding	unadj
ENSG00000263961	0.459591	Protein coding	unadj
ENSG00000266028	0.256767	Protein coding	unadj
ENSG00000263528	0.46063	Protein coding	unadj
ENSG00000162888	0.0641774	Non protein coding (polyA+)	unadj
ENSG00000261000	0.505771	Non protein coding (polyA+)	unadj
ENSG00000266094	0.357868	Protein coding	unadj
ENSG00000143486	0.446586	Protein coding	unadj
ENSG00000162889	0.360973	Protein coding	unadj
ENSG00000162892	0.49919	Protein coding	unadj
ENSG00000162894	0.559956	Protein coding	unadj
ENSG00000271680	0.296601	Non protein coding (polyA+)	unadj
ENSG00000226945	0.129884	Non protein coding (polyA+)	unadj
ENSG00000182795	0.364859	Protein coding	unadj
ENSG00000123836	0.376372	Protein coding	unadj
ENSG00000180667	0.53277	Protein coding	unadj
ENSG00000123838	0.863212	Protein coding	unadj
ENSG00000196352	0.497191	Protein coding	unadj
ENSG00000117322	0.515943	Protein coding	unadj
ENSG00000203710	0.398214	Protein coding	unadj
ENSG00000197721	0.341949	Protein coding	unadj
ENSG00000117335	0.459815	Protein coding	unadj
ENSG00000203709	0.466708	Non protein coding (polyA+)	unadj
ENSG00000174059	0.438372	Protein coding	unadj
ENSG00000076356	0.419169	Protein coding	unadj
ENSG00000196878	0.13306	Protein coding	unadj
ENSG00000123689	0.309988	Protein coding	unadj
ENSG00000009790	0.508718	Protein coding	unadj
ENSG00000162757	0.20246	Protein coding	unadj
ENSG00000117595	0.635646	Protein coding	unadj
ENSG00000117597	0.379337	Protein coding	unadj
ENSG00000054392	0.195979	Protein coding	unadj
ENSG00000117625	0.381679	Protein coding	unadj
ENSG00000082512	0.436805	Protein coding	unadj
ENSG00000153363	0.154577	Non protein coding (polyA+)	unadj
ENSG00000170385	0.522402	Protein coding	unadj
ENSG00000123684	0.473752	Protein coding	unadj
ENSG00000143493	0.24359	Protein coding	unadj
ENSG00000066027	0.529888	Protein coding	unadj
ENSG00000065600	0.203884	Protein coding	unadj
ENSG00000117691	0.259038	Protein coding	unadj
ENSG00000162772	0.224113	Protein coding	unadj
ENSG00000123685	0.384267	Protein coding	unadj
ENSG00000117697	0.281648	Protein coding	unadj
ENSG00000203705	0.280418	Protein coding	unadj
ENSG00000198468	0.762748	Non protein coding (polyA+)	unadj
ENSG00000162769	0.495596	Protein coding	unadj
ENSG00000174606	0.385271	Protein coding	unadj
ENSG00000136643	0.263262	Protein coding	unadj
ENSG00000143499	0.218803	Protein coding	unadj
ENSG00000117724	0.213027	Protein coding	unadj
ENSG00000136636	0.201763	Protein coding	unadj
ENSG00000092978	0.286155	Protein coding	unadj
ENSG00000067533	0.215678	Protein coding	unadj
ENSG00000143353	0.494381	Protein coding	unadj
ENSG00000136628	0.302349	Protein coding	unadj
ENSG00000162813	0.215987	Protein coding	unadj
ENSG00000067704	0.248846	Protein coding	unadj
ENSG00000118873	0.335249	Protein coding	unadj
ENSG00000218283	0.18928	Non protein coding (polyA+)	unadj
ENSG00000162817	0.585814	Protein coding	unadj
ENSG00000186205	0.490179	Protein coding	unadj
ENSG00000136630	0.383682	Protein coding	unadj
ENSG00000143507	0.230829	Protein coding	unadj
ENSG00000143498	0.177951	Protein coding	unadj
ENSG00000154305	0.1632	Protein coding	unadj
ENSG00000186063	0.387855	Protein coding	unadj
ENSG00000162819	0.546801	Protein coding	unadj
ENSG00000197520	0.401665	Protein coding	unadj
ENSG00000154309	0.126754	Protein coding	unadj
ENSG00000187554	0.335261	Protein coding	unadj
ENSG00000143502	0.654763	Protein coding	unadj
ENSG00000162909	0.429249	Protein coding	unadj
ENSG00000143514	0.228935	Protein coding	unadj
ENSG00000272645	0.39452	Non protein coding (polyA+)	unadj
ENSG00000185495	0.380269	Non protein coding (polyA+)	unadj
ENSG00000143756	0.535863	Protein coding	unadj
ENSG00000143753	0.534396	Protein coding	unadj
ENSG00000143748	0.253985	Protein coding	unadj
ENSG00000143771	0.250072	Protein coding	unadj
ENSG00000162923	0.479739	Protein coding	unadj
ENSG00000143786	0.28934	Protein coding	unadj
ENSG00000143815	0.533414	Protein coding	unadj
ENSG00000143742	0.507815	Protein coding	unadj
ENSG00000143819	0.302531	Protein coding	unadj
ENSG00000242861	0.365314	Non protein coding (polyA+)	unadj
ENSG00000196187	0.475079	Protein coding	unadj
ENSG00000143811	0.487919	Protein coding	unadj
ENSG00000143751	0.346175	Protein coding	unadj
ENSG00000163041	0.420557	Protein coding	unadj
ENSG00000182827	0.395044	Protein coding	unadj
ENSG00000143799	0.296585	Protein coding	unadj
ENSG00000143772	0.344471	Protein coding	unadj
ENSG00000228382	0.339952	Non protein coding (polyA+)	unadj
ENSG00000143801	0.351361	Protein coding	unadj
ENSG00000163050	0.407156	Protein coding	unadj
ENSG00000181450	0.236903	Protein coding	unadj
ENSG00000143740	0.283734	Protein coding	unadj
ENSG00000081692	0.169956	Protein coding	unadj
ENSG00000143761	0.276252	Protein coding	unadj
ENSG00000143793	0.287225	Protein coding	unadj
ENSG00000162910	0.339564	Protein coding	unadj
ENSG00000280157	0.0635385	Non protein coding (polyA+)	unadj
ENSG00000143774	0.474805	Protein coding	unadj
ENSG00000181873	0.453521	Protein coding	unadj
ENSG00000162913	0.294879	Protein coding	unadj
ENSG00000154358	0.532441	Protein coding	unadj
ENSG00000154370	0.391206	Protein coding	unadj
ENSG00000162931	0.131596	Protein coding	unadj
ENSG00000181218	0.286045	Protein coding	unadj
ENSG00000168159	0.539091	Protein coding	unadj
ENSG00000234975	0.29862	Non protein coding (polyA+)	unadj
ENSG00000116574	0.377811	Protein coding	unadj
ENSG00000168118	0.170209	Protein coding	unadj
ENSG00000154429	0.39926	Protein coding	unadj
ENSG00000069248	0.301212	Protein coding	unadj
ENSG00000135776	0.342317	Protein coding	unadj
ENSG00000135801	0.212953	Protein coding	unadj
ENSG00000135763	0.174313	Protein coding	unadj
ENSG00000143641	0.226204	Protein coding	unadj
ENSG00000135775	0.225969	Protein coding	unadj
ENSG00000119280	0.335623	Protein coding	unadj
ENSG00000143643	0.307187	Protein coding	unadj
ENSG00000173409	0.196091	Protein coding	unadj
ENSG00000182118	0.159772	Protein coding	unadj
ENSG00000143633	0.166575	Protein coding	unadj
ENSG00000116906	0.293287	Protein coding	unadj
ENSG00000116903	0.448693	Protein coding	unadj
ENSG00000010072	0.25863	Protein coding	unadj
ENSG00000135766	0.54682	Protein coding	unadj
ENSG00000233461	0.266956	Non protein coding (polyA+)	unadj
ENSG00000116918	0.353137	Protein coding	unadj
ENSG00000162946	0.382313	Protein coding	unadj
ENSG00000116991	0.448193	Protein coding	unadj
ENSG00000212916	0.107821	Protein coding	unadj
ENSG00000135778	0.720035	Protein coding	unadj
ENSG00000135749	0.27836	Protein coding	unadj
ENSG00000231663	0.299681	Non protein coding (polyA+)	unadj
ENSG00000168275	0.342925	Protein coding	unadj
ENSG00000059588	0.328105	Protein coding	unadj
ENSG00000168264	0.49108	Protein coding	unadj
ENSG00000238005	0.360269	Non protein coding (polyA+)	unadj
ENSG00000258082	0.212332	Non protein coding (polyA+)	unadj
ENSG00000173726	0.274485	Protein coding	unadj
ENSG00000054267	0.366383	Protein coding	unadj
ENSG00000152904	0.262341	Protein coding	unadj
ENSG00000116957	0.126479	Protein coding	unadj
ENSG00000162885	0.310631	Protein coding	unadj
ENSG00000143669	0.503554	Protein coding	unadj
ENSG00000116962	0.394393	Protein coding	unadj
ENSG00000077585	0.456879	Protein coding	unadj
ENSG00000086619	0.437504	Protein coding	unadj
ENSG00000186197	0.304543	Protein coding	unadj
ENSG00000116977	0.383602	Protein coding	unadj
ENSG00000273058	0.262093	Non protein coding (polyA+)	unadj
ENSG00000119285	0.186779	Protein coding	unadj
ENSG00000116984	0.319886	Protein coding	unadj
ENSG00000233355	0.805273	Non protein coding (polyA+)	unadj
ENSG00000091483	0.307159	Protein coding	unadj
ENSG00000117009	0.397701	Protein coding	unadj
ENSG00000054277	0.185813	Protein coding	unadj
ENSG00000203668	0.320791	Protein coding	unadj
ENSG00000214837	0.189052	Non protein coding (polyA+)	unadj
ENSG00000143702	0.417718	Protein coding	unadj
ENSG00000054282	0.17609	Protein coding	unadj
ENSG00000117020	0.400764	Protein coding	unadj
ENSG00000179456	0.506555	Protein coding	unadj
ENSG00000035687	0.483997	Protein coding	unadj
ENSG00000121644	0.458914	Protein coding	unadj
ENSG00000203667	0.200512	Protein coding	unadj
ENSG00000153187	0.136134	Protein coding	unadj
ENSG00000203666	0.38974	Protein coding	unadj
ENSG00000185420	0.228162	Protein coding	unadj
ENSG00000162851	0.158518	Protein coding	unadj
ENSG00000162852	0.326779	Protein coding	unadj
ENSG00000260698	0.173616	Non protein coding (polyA+)	unadj
ENSG00000143653	0.300678	Protein coding	unadj
ENSG00000223519	0.3775	Non protein coding (polyA+)	unadj
ENSG00000153207	0.403396	Protein coding	unadj
ENSG00000188295	0.320552	Protein coding	unadj
ENSG00000196418	0.242253	Protein coding	unadj
ENSG00000259865	0.393013	Non protein coding (polyA+)	unadj
ENSG00000227671	0.371909	Non protein coding (polyA+)	unadj
ENSG00000162714	0.45367	Protein coding	unadj
ENSG00000162711	0.435814	Protein coding	unadj
ENSG00000162722	0.650486	Protein coding	unadj
ENSG00000238243	0.659442	Protein coding	unadj
ENSG00000175137	0.407454	Protein coding	unadj
ENSG00000171161	0.290698	Protein coding	unadj
ENSG00000171163	0.389416	Protein coding	unadj
ENSG00000185220	0.193447	Protein coding	unadj
ENSG00000035115	0.587677	Protein coding	unadj
ENSG00000143727	0.307245	Protein coding	unadj
ENSG00000151353	0.141251	Protein coding	unadj
ENSG00000032389	0.332847	Protein coding	unadj
ENSG00000171853	0.389366	Protein coding	unadj
ENSG00000182551	0.409545	Protein coding	unadj
ENSG00000242282	0.196183	Non protein coding (polyA+)	unadj
ENSG00000171865	0.165034	Protein coding	unadj
ENSG00000234171	0.176794	Non protein coding (polyA+)	unadj
ENSG00000171863	0.195517	Protein coding	unadj
ENSG00000225964	0.323422	Non protein coding (polyA+)	unadj
ENSG00000134326	0.367031	Protein coding	unadj
ENSG00000134321	0.436932	Protein coding	unadj
ENSG00000151692	0.513794	Protein coding	unadj
ENSG00000235576	0.36076	Non protein coding (polyA+)	unadj
ENSG00000236790	0.376569	Non protein coding (polyA+)	unadj
ENSG00000115738	0.590619	Protein coding	unadj
ENSG00000260837	0.348803	Non protein coding (polyA+)	unadj
ENSG00000134313	0.299921	Protein coding	unadj
ENSG00000143797	0.497339	Protein coding	unadj
ENSG00000119185	0.49823	Protein coding	unadj
ENSG00000119203	0.234834	Protein coding	unadj
ENSG00000134330	0.162995	Protein coding	unadj
ENSG00000151694	0.313516	Protein coding	unadj
ENSG00000134308	0.634585	Protein coding	unadj
ENSG00000115750	0.385963	Protein coding	unadj
ENSG00000269973	0.331067	Non protein coding (polyA+)	unadj
ENSG00000260077	0.506192	Non protein coding (polyA+)	unadj
ENSG00000172059	0.42121	Protein coding	unadj
ENSG00000171848	0.236519	Protein coding	unadj
ENSG00000115756	0.350578	Protein coding	unadj
ENSG00000115758	0.449282	Protein coding	unadj
ENSG00000115761	0.188121	Protein coding	unadj
ENSG00000143882	0.169182	Protein coding	unadj
ENSG00000143870	0.320598	Protein coding	unadj
ENSG00000162976	0.426473	Protein coding	unadj
ENSG00000134318	0.406608	Protein coding	unadj
ENSG00000224177	0.47998	Non protein coding (polyA+)	unadj
ENSG00000169016	0.225162	Protein coding	unadj
ENSG00000134324	0.42503	Protein coding	unadj
ENSG00000071575	0.46485	Protein coding	unadj
ENSG00000151779	0.256889	Protein coding	unadj
ENSG00000079785	0.237327	Protein coding	unadj
ENSG00000197872	0.501151	Protein coding	unadj
ENSG00000163029	0.345619	Protein coding	unadj
ENSG00000178295	0.524959	Protein coding	unadj
ENSG00000240857	0.150536	Protein coding	unadj
ENSG00000228784	0.413237	Non protein coding (polyA+)	unadj
ENSG00000183891	0.286048	Protein coding	unadj
ENSG00000118965	0.208997	Protein coding	unadj
ENSG00000068697	0.444582	Protein coding	unadj
ENSG00000055917	0.537189	Protein coding	unadj
ENSG00000143878	0.589462	Protein coding	unadj
ENSG00000118960	0.356541	Protein coding	unadj
ENSG00000143869	0.499687	Protein coding	unadj
ENSG00000118961	0.261455	Protein coding	unadj
ENSG00000119771	0.140491	Protein coding	unadj
ENSG00000119778	0.361152	Protein coding	unadj
ENSG00000173960	0.258526	Protein coding	unadj
ENSG00000205639	0.529151	Protein coding	unadj
ENSG00000163026	0.250825	Protein coding	unadj
ENSG00000119782	0.250335	Protein coding	unadj
ENSG00000115128	0.126129	Protein coding	unadj
ENSG00000219626	0.152744	Protein coding	unadj
ENSG00000115129	0.484746	Protein coding	unadj
ENSG00000198399	0.355627	Protein coding	unadj
ENSG00000084676	0.397558	Protein coding	unadj
ENSG00000184924	0.133549	Protein coding	unadj
ENSG00000138092	0.303195	Protein coding	unadj
ENSG00000138031	0.176998	Protein coding	unadj
ENSG00000115137	0.337452	Protein coding	unadj
ENSG00000115138	0.361832	Protein coding	unadj
ENSG00000119772	0.556212	Protein coding	unadj
ENSG00000235072	0.151169	Non protein coding (polyA+)	unadj
ENSG00000138101	0.33082	Protein coding	unadj
ENSG00000143970	0.414923	Protein coding	unadj
ENSG00000084731	0.272145	Protein coding	unadj
ENSG00000084733	0.486707	Protein coding	unadj
ENSG00000157833	0.261725	Protein coding	unadj
ENSG00000084754	0.443478	Protein coding	unadj
ENSG00000138029	0.311213	Protein coding	unadj
ENSG00000138018	0.367326	Protein coding	unadj
ENSG00000115155	0.316153	Protein coding	unadj
ENSG00000213699	0.350576	Protein coding	unadj
ENSG00000084764	0.463749	Protein coding	unadj
ENSG00000119777	0.333087	Protein coding	unadj
ENSG00000084693	0.336645	Protein coding	unadj
ENSG00000229122	0.0359865	Non protein coding (polyA+)	unadj
ENSG00000272148	0.0383698	Non protein coding (polyA+)	unadj
ENSG00000228474	0.289659	Protein coding	unadj
ENSG00000138080	0.31473	Protein coding	unadj
ENSG00000138030	0.393139	Protein coding	unadj
ENSG00000143994	0.118981	Protein coding	unadj
ENSG00000138073	0.476998	Protein coding	unadj
ENSG00000138074	0.346576	Protein coding	unadj
ENSG00000138085	0.303789	Protein coding	unadj
ENSG00000084774	0.284568	Protein coding	unadj
ENSG00000163794	0.132218	Protein coding	unadj
ENSG00000115204	0.381712	Protein coding	unadj
ENSG00000115207	0.362663	Protein coding	unadj
ENSG00000234072	0.232402	Non protein coding (polyA+)	unadj
ENSG00000115211	0.400928	Protein coding	unadj
ENSG00000115234	0.376497	Protein coding	unadj
ENSG00000163795	0.237295	Protein coding	unadj
ENSG00000115241	0.346388	Protein coding	unadj
ENSG00000115216	0.357337	Protein coding	unadj
ENSG00000157992	0.346296	Protein coding	unadj
ENSG00000138002	0.206057	Protein coding	unadj
ENSG00000243943	0.496532	Protein coding	unadj
ENSG00000176714	0.0988715	Protein coding	unadj
ENSG00000198522	0.244325	Protein coding	unadj
ENSG00000119760	0.230576	Protein coding	unadj
ENSG00000163798	0.248065	Protein coding	unadj
ENSG00000243147	0.124358	Protein coding	unadj
ENSG00000171174	0.0633295	Protein coding	unadj
ENSG00000158019	0.258441	Protein coding	unadj
ENSG00000075426	0.397602	Protein coding	unadj
ENSG00000270210	0.219729	Non protein coding (polyA+)	unadj
ENSG00000163803	0.668477	Protein coding	unadj
ENSG00000213639	0.489654	Protein coding	unadj
ENSG00000171103	0.140237	Protein coding	unadj
ENSG00000163811	0.321116	Protein coding	unadj
ENSG00000189350	0.570776	Protein coding	unadj
ENSG00000115295	0.451533	Protein coding	unadj
ENSG00000119801	0.375132	Protein coding	unadj
ENSG00000213626	0.545528	Protein coding	unadj
ENSG00000172954	0.476405	Protein coding	unadj
ENSG00000158089	0.479813	Protein coding	unadj
ENSG00000013016	0.451944	Protein coding	unadj
ENSG00000162959	0.181311	Protein coding	unadj
ENSG00000162961	0.162118	Protein coding	unadj
ENSG00000021574	0.498357	Protein coding	unadj
ENSG00000152683	0.387324	Protein coding	unadj
ENSG00000091106	0.32905	Protein coding	unadj
ENSG00000119820	0.581281	Protein coding	unadj
ENSG00000115760	0.331981	Protein coding	unadj
ENSG00000018699	0.231157	Protein coding	unadj
ENSG00000049323	0.458155	Protein coding	unadj
ENSG00000152689	0.495065	Protein coding	unadj
ENSG00000119812	0.421201	Protein coding	unadj
ENSG00000150938	0.276055	Protein coding	unadj
ENSG00000171055	0.456588	Protein coding	unadj
ENSG00000279519	0.305854	Non protein coding (polyA+)	unadj
ENSG00000115808	0.579643	Protein coding	unadj
ENSG00000008869	0.290181	Protein coding	unadj
ENSG00000152133	0.204168	Protein coding	unadj
ENSG00000055332	0.453405	Protein coding	unadj
ENSG00000218739	0.582183	Protein coding	unadj
ENSG00000115816	0.261816	Protein coding	unadj
ENSG00000003509	0.246764	Protein coding	unadj
ENSG00000115825	0.479207	Protein coding	unadj
ENSG00000115828	0.470048	Protein coding	unadj
ENSG00000236213	0.35817	Non protein coding (polyA+)	unadj
ENSG00000163171	0.348107	Protein coding	unadj
ENSG00000237803	0.372072	Non protein coding (polyA+)	unadj
ENSG00000115841	0.268514	Protein coding	unadj
ENSG00000138061	0.477524	Protein coding	unadj
ENSG00000232973	0.312651	Non protein coding (polyA+)	unadj
ENSG00000119787	0.454103	Protein coding	unadj
ENSG00000213553	0.172888	Non protein coding (polyA+)	unadj
ENSG00000143889	0.362485	Protein coding	unadj
ENSG00000143891	0.311343	Protein coding	unadj
ENSG00000115875	0.226597	Protein coding	unadj
ENSG00000152147	0.17057	Protein coding	unadj
ENSG00000163214	0.396376	Protein coding	unadj
ENSG00000115904	0.516399	Protein coding	unadj
ENSG00000011566	0.301497	Protein coding	unadj
ENSG00000138050	0.228753	Protein coding	unadj
ENSG00000183023	0.37437	Protein coding	unadj
ENSG00000143924	0.51641	Protein coding	unadj
ENSG00000115944	0.13602	Protein coding	unadj
ENSG00000057935	0.481368	Protein coding	unadj
ENSG00000162881	0.453492	Protein coding	unadj
ENSG00000162882	0.384909	Protein coding	unadj
ENSG00000226491	0.187224	Non protein coding (polyA+)	unadj
ENSG00000231826	0.336348	Non protein coding (polyA+)	unadj
ENSG00000152518	0.513263	Protein coding	unadj
ENSG00000279873	0.138113	Non protein coding (polyA+)	unadj
ENSG00000234936	0.125941	Non protein coding (polyA+)	unadj
ENSG00000115970	0.259776	Protein coding	unadj
ENSG00000138095	0.423568	Protein coding	unadj
ENSG00000138032	0.365609	Protein coding	unadj
ENSG00000138078	0.399557	Protein coding	unadj
ENSG00000143919	0.10366	Protein coding	unadj
ENSG00000068784	0.279345	Protein coding	unadj
ENSG00000171132	0.258059	Protein coding	unadj
ENSG00000116016	0.354918	Protein coding	unadj
ENSG00000250565	0.397959	Protein coding	unadj
ENSG00000119729	0.496296	Protein coding	unadj
ENSG00000151665	0.304351	Protein coding	unadj
ENSG00000119878	0.407969	Protein coding	unadj
ENSG00000171150	0.362069	Protein coding	unadj
ENSG00000260977	0.109506	Non protein coding (polyA+)	unadj
ENSG00000180398	0.339317	Protein coding	unadj
ENSG00000068724	0.385051	Protein coding	unadj
ENSG00000143933	0.376356	Protein coding	unadj
ENSG00000095002	0.34298	Protein coding	unadj
ENSG00000230979	0.252838	Non protein coding (polyA+)	unadj
ENSG00000116062	0.239633	Protein coding	unadj
ENSG00000138081	0.348208	Protein coding	unadj
ENSG00000233230	0.0630071	Non protein coding (polyA+)	unadj
ENSG00000170802	0.456801	Protein coding	unadj
ENSG00000162869	0.375986	Protein coding	unadj
ENSG00000243244	0.0331025	Protein coding	unadj
ENSG00000115239	0.0770153	Protein coding	unadj
ENSG00000068912	0.242468	Protein coding	unadj
ENSG00000068878	0.380665	Protein coding	unadj
ENSG00000170634	0.163206	Protein coding	unadj
ENSG00000115306	0.404205	Protein coding	unadj
ENSG00000214595	0.431517	Protein coding	unadj
ENSG00000115310	0.538415	Protein coding	unadj
ENSG00000162994	0.299218	Protein coding	unadj
ENSG00000227799	-0.0128893	Non protein coding (polyA+)	unadj
ENSG00000143947	0.257138	Protein coding	unadj
ENSG00000085760	0.226033	Protein coding	unadj
ENSG00000162997	0.0890166	Non protein coding (polyA+)	unadj
ENSG00000115355	0.320915	Protein coding	unadj
ENSG00000163001	0.194571	Protein coding	unadj
ENSG00000275052	0.479826	Protein coding	unadj
ENSG00000138035	0.217406	Protein coding	unadj
ENSG00000028116	0.245079	Protein coding	unadj
ENSG00000115392	0.276208	Protein coding	unadj
ENSG00000233426	0.474916	Non protein coding (polyA+)	unadj
ENSG00000119866	0.487546	Protein coding	unadj
ENSG00000115421	0.47363	Protein coding	unadj
ENSG00000162924	0.378851	Protein coding	unadj
ENSG00000162927	0.412209	Protein coding	unadj
ENSG00000162928	0.351887	Protein coding	unadj
ENSG00000162929	0.250151	Protein coding	unadj
ENSG00000212978	0.213875	Non protein coding (polyA+)	unadj
ENSG00000173209	0.399444	Protein coding	unadj
ENSG00000115464	0.406313	Protein coding	unadj
ENSG00000270820	0.199966	Non protein coding (polyA+)	unadj
ENSG00000082898	0.562325	Protein coding	unadj
ENSG00000115484	0.318146	Protein coding	unadj
ENSG00000173163	0.28628	Protein coding	unadj
ENSG00000170340	0.382258	Protein coding	unadj
ENSG00000115504	0.151036	Protein coding	unadj
ENSG00000115507	0.450397	Protein coding	unadj
ENSG00000143951	0.147627	Protein coding	unadj
ENSG00000014641	0.273364	Protein coding	unadj
ENSG00000169764	0.463951	Protein coding	unadj
ENSG00000143952	0.38688	Protein coding	unadj
ENSG00000197329	0.456894	Protein coding	unadj
ENSG00000225889	0.622415	Non protein coding (polyA+)	unadj
ENSG00000238201	0.472118	Non protein coding (polyA+)	unadj
ENSG00000119862	0.567028	Protein coding	unadj
ENSG00000119844	0.624548	Protein coding	unadj
ENSG00000179833	0.38942	Protein coding	unadj
ENSG00000115902	0.439733	Protein coding	unadj
ENSG00000011523	0.427691	Protein coding	unadj
ENSG00000138069	0.50131	Protein coding	unadj
ENSG00000138071	0.534919	Protein coding	unadj
ENSG00000198369	0.110206	Protein coding	unadj
ENSG00000143995	0.383288	Protein coding	unadj
ENSG00000143971	0.327074	Protein coding	unadj
ENSG00000197223	0.321228	Protein coding	unadj
ENSG00000243667	0.130967	Protein coding	unadj
ENSG00000115946	0.196413	Protein coding	unadj
ENSG00000221823	0.585981	Protein coding	unadj
ENSG00000115956	0.388815	Protein coding	unadj
ENSG00000204923	0.36625	Protein coding	unadj
ENSG00000169621	0.0686612	Protein coding	unadj
ENSG00000163219	0.480012	Protein coding	unadj
ENSG00000198380	0.430681	Protein coding	unadj
ENSG00000169599	0.169628	Protein coding	unadj
ENSG00000115977	0.412961	Protein coding	unadj
ENSG00000196975	0.518144	Protein coding	unadj
ENSG00000087338	0.459759	Protein coding	unadj
ENSG00000124380	0.272739	Protein coding	unadj
ENSG00000059728	0.551586	Protein coding	unadj
ENSG00000244617	0.443781	Protein coding	unadj
ENSG00000179818	0.480391	Non protein coding (polyA+)	unadj
ENSG00000169564	0.265224	Protein coding	unadj
ENSG00000115998	0.261435	Protein coding	unadj
ENSG00000116001	0.498609	Protein coding	unadj
ENSG00000116005	0.496094	Protein coding	unadj
ENSG00000143977	0.158437	Protein coding	unadj
ENSG00000035141	0.233298	Protein coding	unadj
ENSG00000163235	0.37939	Protein coding	unadj
ENSG00000075340	0.525682	Protein coding	unadj
ENSG00000152672	0.799173	Protein coding	unadj
ENSG00000144043	0.346071	Protein coding	unadj
ENSG00000124357	0.565808	Protein coding	unadj
ENSG00000124370	0.0666405	Protein coding	unadj
ENSG00000124383	0.156647	Protein coding	unadj
ENSG00000124374	0.316176	Protein coding	unadj
ENSG00000075292	0.332137	Protein coding	unadj
ENSG00000135636	0.33112	Protein coding	unadj
ENSG00000144036	0.17947	Protein coding	unadj
ENSG00000116096	0.22508	Protein coding	unadj
ENSG00000144040	0.43505	Protein coding	unadj
ENSG00000135631	0.729596	Protein coding	unadj
ENSG00000135632	0.475454	Protein coding	unadj
ENSG00000135617	0.203376	Protein coding	unadj
ENSG00000135624	0.396071	Protein coding	unadj
ENSG00000163013	0.385042	Protein coding	unadj
ENSG00000116127	0.310554	Protein coding	unadj
ENSG00000204872	0.469969	Non protein coding (polyA+)	unadj
ENSG00000144034	0.168223	Protein coding	unadj
ENSG00000144048	0.153642	Protein coding	unadj
ENSG00000124356	0.206578	Protein coding	unadj
ENSG00000114956	0.309229	Protein coding	unadj
ENSG00000237883	0.341938	Non protein coding (polyA+)	unadj
ENSG00000187605	0.400301	Protein coding	unadj
ENSG00000163170	0.12768	Protein coding	unadj
ENSG00000225439	0.0544112	Non protein coding (polyA+)	unadj
ENSG00000114978	0.523499	Protein coding	unadj
ENSG00000065911	0.252337	Protein coding	unadj
ENSG00000188687	0.151263	Protein coding	unadj
ENSG00000204843	0.27394	Protein coding	unadj
ENSG00000159239	0.387335	Protein coding	unadj
ENSG00000005448	0.38663	Protein coding	unadj
ENSG00000114993	0.306604	Protein coding	unadj
ENSG00000115274	0.101734	Protein coding	unadj
ENSG00000239779	0.232292	Protein coding	unadj
ENSG00000115275	0.39115	Protein coding	unadj
ENSG00000204822	0.125219	Protein coding	unadj
ENSG00000135637	0.153656	Protein coding	unadj
ENSG00000115282	0.393037	Protein coding	unadj
ENSG00000257702	0.350732	Non protein coding (polyA+)	unadj
ENSG00000115289	0.354878	Protein coding	unadj
ENSG00000115307	0.460049	Protein coding	unadj
ENSG00000115317	0.260944	Protein coding	unadj
ENSG00000115318	0.373614	Protein coding	unadj
ENSG00000115325	0.39981	Protein coding	unadj
ENSG00000159374	0.203912	Protein coding	unadj
ENSG00000135622	0.368526	Protein coding	unadj
ENSG00000272711	0.174139	Non protein coding (polyA+)	unadj
ENSG00000159399	0.483987	Protein coding	unadj
ENSG00000115350	0.201724	Protein coding	unadj
ENSG00000115364	0.301211	Protein coding	unadj
ENSG00000005436	0.422849	Protein coding	unadj
ENSG00000270696	0.415458	Non protein coding (polyA+)	unadj
ENSG00000163541	0.176886	Protein coding	unadj
ENSG00000115423	0.443355	Protein coding	unadj
ENSG00000186854	0.694423	Protein coding	unadj
ENSG00000034510	0.302254	Protein coding	unadj
ENSG00000176407	0.328557	Protein coding	unadj
ENSG00000152284	0.198054	Protein coding	unadj
ENSG00000246575	0.317531	Non protein coding (polyA+)	unadj
ENSG00000152291	0.26161	Protein coding	unadj
ENSG00000042445	0.437513	Protein coding	unadj
ENSG00000115459	0.37808	Protein coding	unadj
ENSG00000042493	0.528909	Protein coding	unadj
ENSG00000168906	0.306162	Protein coding	unadj
ENSG00000115486	0.347604	Protein coding	unadj
ENSG00000118640	0.344823	Protein coding	unadj
ENSG00000168899	0.332335	Protein coding	unadj
ENSG00000168894	0.316394	Protein coding	unadj
ENSG00000168890	0.341636	Protein coding	unadj
ENSG00000168883	0.368674	Protein coding	unadj
ENSG00000168887	0.333285	Protein coding	unadj
ENSG00000115523	0.754161	Protein coding	unadj
ENSG00000168874	0.811502	Protein coding	unadj
ENSG00000115525	0.323193	Protein coding	unadj
ENSG00000068654	0.248228	Protein coding	unadj
ENSG00000132300	0.316852	Protein coding	unadj
ENSG00000132305	0.352454	Protein coding	unadj
ENSG00000132313	0.263123	Protein coding	unadj
ENSG00000115548	0.368863	Protein coding	unadj
ENSG00000115561	0.333704	Protein coding	unadj
ENSG00000239305	0.47207	Protein coding	unadj
ENSG00000153561	0.534816	Protein coding	unadj
ENSG00000153563	0.864782	Protein coding	unadj
ENSG00000172116	0.792599	Protein coding	unadj
ENSG00000183281	0.472114	Protein coding	unadj
ENSG00000231259	0.661457	Non protein coding (polyA+)	unadj
ENSG00000204745	0.381967	Non protein coding (polyA+)	unadj
ENSG00000280721	0.247389	Non protein coding (polyA+)	unadj
ENSG00000222041	0.391032	Non protein coding (polyA+)	unadj
ENSG00000234231	0.508698	Non protein coding (polyA+)	unadj
ENSG00000172086	0.203648	Protein coding	unadj
ENSG00000144115	0.839431	Protein coding	unadj
ENSG00000172071	0.27827	Protein coding	unadj
ENSG00000234028	0.0973402	Non protein coding (polyA+)	unadj
ENSG00000153574	0.383345	Protein coding	unadj
ENSG00000230006	0.562155	Non protein coding (polyA+)	unadj
ENSG00000211592	0.521558	Non protein coding (polyA+)	unadj
ENSG00000211597	0.269312	Non protein coding (polyA+)	unadj
ENSG00000211598	0.531867	Non protein coding (polyA+)	unadj
ENSG00000243466	0.514122	Non protein coding (polyA+)	unadj
ENSG00000239855	0.386511	Non protein coding (polyA+)	unadj
ENSG00000240671	0.536405	Non protein coding (polyA+)	unadj
ENSG00000241755	0.473657	Non protein coding (polyA+)	unadj
ENSG00000241351	0.48512	Non protein coding (polyA+)	unadj
ENSG00000243290	0.4678	Non protein coding (polyA+)	unadj
ENSG00000244437	0.478202	Non protein coding (polyA+)	unadj
ENSG00000240864	0.403458	Non protein coding (polyA+)	unadj
ENSG00000240382	0.435217	Non protein coding (polyA+)	unadj
ENSG00000239951	0.470361	Non protein coding (polyA+)	unadj
ENSG00000211611	0.371422	Non protein coding (polyA+)	unadj
ENSG00000241294	0.46376	Non protein coding (polyA+)	unadj
ENSG00000244575	0.525193	Non protein coding (polyA+)	unadj
ENSG00000244116	0.42813	Non protein coding (polyA+)	unadj
ENSG00000243238	0.502883	Non protein coding (polyA+)	unadj
ENSG00000242371	0.330328	Non protein coding (polyA+)	unadj
ENSG00000243264	0.4386	Non protein coding (polyA+)	unadj
ENSG00000211625	0.386315	Non protein coding (polyA+)	unadj
ENSG00000233850	0.300257	Non protein coding (polyA+)	unadj
ENSG00000172005	0.646956	Protein coding	unadj
ENSG00000231062	0.391666	Non protein coding (polyA+)	unadj
ENSG00000144029	0.356486	Protein coding	unadj
ENSG00000144026	0.464251	Protein coding	unadj
ENSG00000275111	0.0738067	Protein coding	unadj
ENSG00000115042	0.383973	Protein coding	unadj
ENSG00000232931	0.215464	Non protein coding (polyA+)	unadj
ENSG00000174501	0.166635	Protein coding	unadj
ENSG00000231584	0.336794	Non protein coding (polyA+)	unadj
ENSG00000186281	0.746332	Protein coding	unadj
ENSG00000158050	0.548787	Protein coding	unadj
ENSG00000084090	0.400606	Protein coding	unadj
ENSG00000204685	0.165741	Non protein coding (polyA+)	unadj
ENSG00000135956	0.341776	Protein coding	unadj
ENSG00000144021	0.360605	Protein coding	unadj
ENSG00000144028	0.243503	Protein coding	unadj
ENSG00000198885	0.625269	Protein coding	unadj
ENSG00000121152	0.155852	Protein coding	unadj
ENSG00000196843	0.316339	Protein coding	unadj
ENSG00000114982	0.28887	Protein coding	unadj
ENSG00000114988	0.193586	Protein coding	unadj
ENSG00000158158	0.338897	Protein coding	unadj
ENSG00000168763	0.218284	Protein coding	unadj
ENSG00000163126	0.12571	Protein coding	unadj
ENSG00000213337	0.0685385	Protein coding	unadj
ENSG00000168758	0.360848	Protein coding	unadj
ENSG00000144199	0.338755	Protein coding	unadj
ENSG00000135976	0.216778	Protein coding	unadj
ENSG00000135940	0.240482	Protein coding	unadj
ENSG00000115073	0.242947	Protein coding	unadj
ENSG00000228486	0.25579	Protein coding	unadj
ENSG00000115085	0.440373	Protein coding	unadj
ENSG00000075568	0.0982303	Protein coding	unadj
ENSG00000040933	0.403627	Protein coding	unadj
ENSG00000183513	0.297479	Protein coding	unadj
ENSG00000115446	0.393318	Protein coding	unadj
ENSG00000071073	0.397519	Protein coding	unadj
ENSG00000226791	0.135259	Non protein coding (polyA+)	unadj
ENSG00000196872	0.45406	Protein coding	unadj
ENSG00000135951	0.210564	Protein coding	unadj
ENSG00000144182	0.309875	Protein coding	unadj
ENSG00000158411	0.309294	Protein coding	unadj
ENSG00000185414	0.244921	Protein coding	unadj
ENSG00000144214	0.308956	Protein coding	unadj
ENSG00000115514	0.198692	Protein coding	unadj
ENSG00000158417	0.191894	Protein coding	unadj
ENSG00000135945	0.25117	Protein coding	unadj
ENSG00000144218	0.528491	Protein coding	unadj
ENSG00000115526	0.394128	Protein coding	unadj
ENSG00000115539	0.310197	Protein coding	unadj
ENSG00000170485	0.418621	Protein coding	unadj
ENSG00000071082	0.189133	Protein coding	unadj
ENSG00000204634	0.446505	Protein coding	unadj
ENSG00000158435	0.549816	Protein coding	unadj
ENSG00000163162	0.527916	Protein coding	unadj
ENSG00000212283	0.295737	Non protein coding (polyA+)	unadj
ENSG00000071054	0.360438	Protein coding	unadj
ENSG00000281162	0.630605	Non protein coding (polyA+)	unadj
ENSG00000115590	0.348584	Protein coding	unadj
ENSG00000115594	0.42745	Protein coding	unadj
ENSG00000115602	0.390887	Protein coding	unadj
ENSG00000115604	0.395843	Protein coding	unadj
ENSG00000115607	0.593818	Protein coding	unadj
ENSG00000234389	0.596709	Non protein coding (polyA+)	unadj
ENSG00000135953	0.680389	Protein coding	unadj
ENSG00000135972	0.294334	Protein coding	unadj
ENSG00000135966	0.227186	Protein coding	unadj
ENSG00000272994	0.0945978	Non protein coding (polyA+)	unadj
ENSG00000135974	0.30997	Protein coding	unadj
ENSG00000115641	0.328849	Protein coding	unadj
ENSG00000071051	0.382567	Protein coding	unadj
ENSG00000115652	0.411502	Protein coding	unadj
ENSG00000135968	0.496182	Protein coding	unadj
ENSG00000169756	0.538286	Protein coding	unadj
ENSG00000153201	0.350997	Protein coding	unadj
ENSG00000163006	0.148824	Protein coding	unadj
ENSG00000135960	0.568678	Protein coding	unadj
ENSG00000172985	0.51569	Protein coding	unadj
ENSG00000186522	0.267909	Protein coding	unadj
ENSG00000175701	0.259237	Protein coding	unadj
ENSG00000169679	0.239096	Protein coding	unadj
ENSG00000153094	0.575863	Protein coding	unadj
ENSG00000172965	0.296392	Non protein coding (polyA+)	unadj
ENSG00000153107	0.217472	Protein coding	unadj
ENSG00000153208	0.493852	Protein coding	unadj
ENSG00000153214	0.444515	Protein coding	unadj
ENSG00000144152	0.456497	Protein coding	unadj
ENSG00000144161	0.32135	Protein coding	unadj
ENSG00000188177	0.341518	Protein coding	unadj
ENSG00000114999	0.240424	Protein coding	unadj
ENSG00000125630	0.294477	Protein coding	unadj
ENSG00000125611	0.232469	Protein coding	unadj
ENSG00000237753	0.483262	Non protein coding (polyA+)	unadj
ENSG00000144136	0.555885	Protein coding	unadj
ENSG00000144130	0.419014	Protein coding	unadj
ENSG00000125538	0.474858	Protein coding	unadj
ENSG00000136689	0.311627	Protein coding	unadj
ENSG00000125637	0.49508	Protein coding	unadj
ENSG00000189223	0.934548	Non protein coding (polyA+)	unadj
ENSG00000125618	0.860464	Protein coding	unadj
ENSG00000136682	0.210362	Protein coding	unadj
ENSG00000146556	0.413487	Non protein coding (polyA+)	unadj
ENSG00000236397	0.882279	Non protein coding (polyA+)	unadj
ENSG00000279267	0.358473	Non protein coding (polyA+)	unadj
ENSG00000240356	0.752215	Non protein coding (polyA+)	unadj
ENSG00000144134	0.224019	Protein coding	unadj
ENSG00000115084	0.465557	Protein coding	unadj
ENSG00000115091	0.392736	Protein coding	unadj
ENSG00000088205	0.413136	Protein coding	unadj
ENSG00000236255	0.148467	Non protein coding (polyA+)	unadj
ENSG00000125633	0.259544	Protein coding	unadj
ENSG00000279227	0.100599	Non protein coding (polyA+)	unadj
ENSG00000125629	0.408514	Protein coding	unadj
ENSG00000019169	0.73763	Protein coding	unadj
ENSG00000115107	0.600832	Protein coding	unadj
ENSG00000186132	0.138622	Protein coding	unadj
ENSG00000155368	0.188422	Protein coding	unadj
ENSG00000144120	0.228883	Protein coding	unadj
ENSG00000088179	0.459251	Protein coding	unadj
ENSG00000115109	0.272376	Protein coding	unadj
ENSG00000226479	0.288451	Protein coding	unadj
ENSG00000144118	0.406781	Protein coding	unadj
ENSG00000163083	0.328588	Protein coding	unadj
ENSG00000115112	0.603039	Protein coding	unadj
ENSG00000074054	0.183536	Protein coding	unadj
ENSG00000236859	0.0675181	Non protein coding (polyA+)	unadj
ENSG00000155438	0.193287	Protein coding	unadj
ENSG00000211460	0.436746	Protein coding	unadj
ENSG00000136732	0.560995	Protein coding	unadj
ENSG00000136717	0.494195	Protein coding	unadj
ENSG00000163161	0.412441	Protein coding	unadj
ENSG00000169967	0.474341	Protein coding	unadj
ENSG00000236682	0.621356	Non protein coding (polyA+)	unadj
ENSG00000115718	0.337489	Protein coding	unadj
ENSG00000163166	0.190378	Protein coding	unadj
ENSG00000231731	0.117815	Non protein coding (polyA+)	unadj
ENSG00000169994	0.680884	Protein coding	unadj
ENSG00000072163	0.600874	Protein coding	unadj
ENSG00000136709	0.124912	Protein coding	unadj
ENSG00000144231	0.310661	Protein coding	unadj
ENSG00000144233	0.280413	Protein coding	unadj
ENSG00000272667	0.0977955	Non protein coding (polyA+)	unadj
ENSG00000136715	0.241928	Protein coding	unadj
ENSG00000136731	0.391023	Protein coding	unadj
ENSG00000136720	0.363269	Protein coding	unadj
ENSG00000136699	0.31986	Protein coding	unadj
ENSG00000152082	0.219301	Protein coding	unadj
ENSG00000136710	0.331118	Protein coding	unadj
[truncated: 25,405 more rows]

## Sheet: Figure 2c
Gene_ID	Var_within	Var_between	Category	Model
ENSG00000227232	0.15697	0.11641	Non protein coding (polyA+)	unadj
ENSG00000278267	0.133335	0.0659917	Non protein coding (polyA+)	unadj
ENSG00000233750	0.205123	0.114177	Non protein coding (polyA+)	unadj
ENSG00000268903	0.782493	0.342819	Non protein coding (polyA+)	unadj
ENSG00000269981	0.350462	0.228379	Non protein coding (polyA+)	unadj
ENSG00000239906	0.298701	0.136922	Non protein coding (polyA+)	unadj
ENSG00000279928	0.169439	0.296304	Protein coding	unadj
ENSG00000279457	0.101607	0.191021	Protein coding	unadj
ENSG00000228463	0.166196	0.183728	Non protein coding (polyA+)	unadj
ENSG00000237094	0.232528	0.0588864	Non protein coding (polyA+)	unadj
ENSG00000225630	0.217356	1.04794	Non protein coding (polyA+)	unadj
ENSG00000237973	0.153793	0.8436	Non protein coding (polyA+)	unadj
ENSG00000229344	0.210908	0.0756873	Non protein coding (polyA+)	unadj
ENSG00000248527	0.255619	0.456816	Non protein coding (polyA+)	unadj
ENSG00000198744	0.392262	0.47644	Non protein coding (polyA+)	unadj
ENSG00000228327	0.160068	0.134265	Non protein coding (polyA+)	unadj
ENSG00000237491	0.146667	0.0235896	Non protein coding (polyA+)	unadj
ENSG00000228794	0.0501735	0.0268686	Non protein coding (polyA+)	unadj
ENSG00000225880	0.137415	0.0179854	Non protein coding (polyA+)	unadj
ENSG00000188976	0.0734363	0.0356011	Protein coding	unadj
ENSG00000187961	0.115722	0.0407625	Protein coding	unadj
ENSG00000187583	0.139741	0.051304	Protein coding	unadj
ENSG00000188290	0.406128	0.187308	Protein coding	unadj
ENSG00000187608	0.919827	0.47623	Protein coding	unadj
ENSG00000188157	0.362414	0.169333	Protein coding	unadj
ENSG00000217801	0.122693	0.111372	Non protein coding (polyA+)	unadj
ENSG00000131591	0.139424	0.0648067	Protein coding	unadj
ENSG00000186891	0.168946	0.195329	Protein coding	unadj
ENSG00000186827	0.20977	0.214806	Protein coding	unadj
ENSG00000078808	0.0509303	0.026003	Protein coding	unadj
ENSG00000176022	0.0571103	0.037071	Protein coding	unadj
ENSG00000160087	0.0396824	0.0139324	Protein coding	unadj
ENSG00000230415	0.133876	0.0199901	Non protein coding (polyA+)	unadj
ENSG00000162572	0.171572	0.0870577	Protein coding	unadj
ENSG00000131584	0.117864	0.0540772	Protein coding	unadj
ENSG00000169972	0.102896	0.0399115	Protein coding	unadj
ENSG00000127054	0.0684462	0.0320132	Protein coding	unadj
ENSG00000240731	0.111406	0.011439	Non protein coding (polyA+)	unadj
ENSG00000224051	0.150596	0.0745285	Protein coding	unadj
ENSG00000169962	0.150868	0.0668289	Protein coding	unadj
ENSG00000107404	0.114121	0.0474728	Protein coding	unadj
ENSG00000162576	0.117348	0.128131	Protein coding	unadj
ENSG00000175756	0.142622	0.0594726	Protein coding	unadj
ENSG00000221978	0.0314371	0.00919232	Protein coding	unadj
ENSG00000224870	0.0352329	0.0201349	Non protein coding (polyA+)	unadj
ENSG00000242485	0.0467261	0.0281775	Protein coding	unadj
ENSG00000272455	0.0826953	0.0150855	Non protein coding (polyA+)	unadj
ENSG00000215915	0.130552	0.0785358	Protein coding	unadj
ENSG00000160072	0.0977707	0.0594517	Protein coding	unadj
ENSG00000197785	0.128041	0.0649703	Protein coding	unadj
ENSG00000160075	0.0398373	0.0182726	Protein coding	unadj
ENSG00000228594	0.155315	0.0744675	Protein coding	unadj
ENSG00000272106	0.0720929	0.0130561	Non protein coding (polyA+)	unadj
ENSG00000197530	0.201827	0.13415	Protein coding	unadj
ENSG00000248333	0.0520162	0.0401904	Protein coding	unadj
ENSG00000189339	0.0315679	0.075291	Protein coding	unadj
ENSG00000269737	0.165526	0.233681	Non protein coding (polyA+)	unadj
ENSG00000008128	0.101722	0.143671	Protein coding	unadj
ENSG00000268575	0.133196	0.135376	Non protein coding (polyA+)	unadj
ENSG00000227775	0.101263	0.312997	Non protein coding (polyA+)	unadj
ENSG00000215790	0.101197	0.0857464	Protein coding	unadj
ENSG00000008130	0.111813	0.0719926	Protein coding	unadj
ENSG00000078369	0.0366925	0.0145951	Protein coding	unadj
ENSG00000067606	0.07345	0.0450177	Protein coding	unadj
ENSG00000182873	0.0781322	0.0234279	Non protein coding (polyA+)	unadj
ENSG00000162585	0.12513	0.0609618	Protein coding	unadj
ENSG00000157933	0.103635	0.0428365	Protein coding	unadj
ENSG00000116151	0.0861648	0.0238783	Protein coding	unadj
ENSG00000269896	0.112095	0.0300711	Non protein coding (polyA+)	unadj
ENSG00000157916	0.0149793	0.00599552	Protein coding	unadj
ENSG00000157911	0.0726522	0.0166841	Protein coding	unadj
ENSG00000149527	0.134581	0.163155	Protein coding	unadj
ENSG00000157881	0.0482481	0.0144856	Protein coding	unadj
ENSG00000272449	0.19503	0.0594419	Non protein coding (polyA+)	unadj
ENSG00000238164	0.0958497	0.0810124	Non protein coding (polyA+)	unadj
ENSG00000157873	0.0965126	0.0304352	Protein coding	unadj
ENSG00000225931	0.13504	0.018127	Non protein coding (polyA+)	unadj
ENSG00000228037	0.11464	0.0342626	Non protein coding (polyA+)	unadj
ENSG00000157870	0.0691258	0.0499449	Protein coding	unadj
ENSG00000215912	0.111315	0.0432737	Protein coding	unadj
ENSG00000162591	0.171115	0.0852672	Protein coding	unadj
ENSG00000238260	0.101048	0.0277276	Non protein coding (polyA+)	unadj
ENSG00000158109	0.0407692	0.0272484	Protein coding	unadj
ENSG00000116213	0.0285959	0.0149721	Protein coding	unadj
ENSG00000227372	0.0409007	0.0195219	Non protein coding (polyA+)	unadj
ENSG00000235169	0.336911	1.15825	Protein coding	unadj
ENSG00000130764	0.0262418	0.00639707	Protein coding	unadj
ENSG00000272153	0.108442	0.0158242	Non protein coding (polyA+)	unadj
ENSG00000116198	0.0324943	0.0208158	Protein coding	unadj
ENSG00000169598	0.0575542	0.0127451	Protein coding	unadj
ENSG00000198912	0.0297133	0.0209875	Protein coding	unadj
ENSG00000236423	0.136299	0.0121666	Non protein coding (polyA+)	unadj
ENSG00000131697	0.0660387	0.0206573	Protein coding	unadj
ENSG00000069424	0.0701395	0.0608181	Protein coding	unadj
ENSG00000116251	0.110184	0.0352546	Protein coding	unadj
ENSG00000158286	0.115295	0.109064	Protein coding	unadj
ENSG00000116237	0.0279018	0.0164678	Protein coding	unadj
ENSG00000158292	0.108943	0.155697	Protein coding	unadj
ENSG00000097021	0.12311	0.0483632	Protein coding	unadj
ENSG00000187017	0.232287	0.481902	Protein coding	unadj
ENSG00000215788	0.0745859	0.0757692	Protein coding	unadj
ENSG00000171680	0.111574	0.125995	Protein coding	unadj
ENSG00000162408	0.0469935	0.0289429	Protein coding	unadj
ENSG00000204859	0.0633997	0.0285339	Protein coding	unadj
ENSG00000162413	0.0567938	0.0445497	Protein coding	unadj
ENSG00000116273	0.063883	0.0127881	Protein coding	unadj
ENSG00000041988	0.0603075	0.023382	Protein coding	unadj
ENSG00000007923	0.0619034	0.0221015	Protein coding	unadj
ENSG00000171735	0.0579631	0.0103574	Protein coding	unadj
ENSG00000049245	0.0504562	0.0361792	Protein coding	unadj
ENSG00000049246	0.125409	0.0767092	Protein coding	unadj
ENSG00000049249	0.122952	0.131119	Protein coding	unadj
ENSG00000116288	0.0511351	0.0248137	Protein coding	unadj
ENSG00000142599	0.0834405	0.0458299	Protein coding	unadj
ENSG00000232912	0.122498	0.0510013	Non protein coding (polyA+)	unadj
ENSG00000074800	0.12559	0.0706199	Protein coding	unadj
ENSG00000232208	0.13267	0.197139	Non protein coding (polyA+)	unadj
ENSG00000131686	0.140835	0.292131	Protein coding	unadj
ENSG00000142583	0.143222	0.119668	Protein coding	unadj
ENSG00000180758	0.0617805	0.0711467	Protein coding	unadj
ENSG00000049239	0.0463901	0.0393258	Protein coding	unadj
ENSG00000171621	0.096755	0.0448876	Protein coding	unadj
ENSG00000171612	0.083985	0.0135982	Protein coding	unadj
ENSG00000188807	0.0890313	0.0154017	Protein coding	unadj
ENSG00000171608	0.0717709	0.0359646	Protein coding	unadj
ENSG00000179840	0.121887	0.0235598	Non protein coding (polyA+)	unadj
ENSG00000171603	0.101942	0.0350958	Protein coding	unadj
ENSG00000178585	0.0437933	0.0247778	Protein coding	unadj
ENSG00000162441	0.0547764	0.0194585	Protein coding	unadj
ENSG00000173614	0.0441861	0.0256697	Protein coding	unadj
ENSG00000162444	0.159653	0.068603	Protein coding	unadj
ENSG00000130939	0.0532625	0.019447	Protein coding	unadj
ENSG00000054523	0.119024	0.0847423	Protein coding	unadj
ENSG00000142657	0.15059	0.0763511	Protein coding	unadj
ENSG00000160049	0.0301821	0.0124663	Protein coding	unadj
ENSG00000142655	0.0682776	0.0312915	Protein coding	unadj
ENSG00000130940	0.0997115	0.0270985	Protein coding	unadj
ENSG00000272078	0.132437	0.00696567	Non protein coding (polyA+)	unadj
ENSG00000175262	0.130426	0.0557568	Protein coding	unadj
ENSG00000120948	0.0293875	0.0198597	Protein coding	unadj
ENSG00000009724	0.212026	0.0705031	Protein coding	unadj
ENSG00000271895	0.0750443	0.0123854	Non protein coding (polyA+)	unadj
ENSG00000116649	0.0942723	0.0426179	Protein coding	unadj
ENSG00000171824	0.0655937	0.0321825	Protein coding	unadj
ENSG00000198793	0.0547869	0.0135253	Protein coding	unadj
ENSG00000120942	0.0338178	0.0221281	Protein coding	unadj
ENSG00000116661	0.137232	0.136405	Protein coding	unadj
ENSG00000132879	0.0749251	0.0597338	Protein coding	unadj
ENSG00000116663	0.196706	0.0735486	Protein coding	unadj
ENSG00000116670	0.0869975	0.0456406	Protein coding	unadj
ENSG00000162490	0.101553	0.354412	Protein coding	unadj
ENSG00000177674	0.128959	0.0537608	Protein coding	unadj
ENSG00000177000	0.0334881	0.0386851	Protein coding	unadj
ENSG00000011021	0.054043	0.0282757	Protein coding	unadj
ENSG00000242349	0.109814	0.09767	Non protein coding (polyA+)	unadj
ENSG00000116685	0.0699028	0.0374534	Protein coding	unadj
ENSG00000083444	0.119436	0.113935	Protein coding	unadj
ENSG00000116688	0.0619755	0.12174	Protein coding	unadj
ENSG00000116691	0.136385	0.0649789	Protein coding	unadj
ENSG00000120949	0.088463	0.104361	Protein coding	unadj
ENSG00000028137	0.102449	0.0560347	Protein coding	unadj
ENSG00000048707	0.0489438	0.00812073	Protein coding	unadj
ENSG00000162496	0.082592	0.0796901	Protein coding	unadj
ENSG00000116731	0.0334869	0.0172807	Protein coding	unadj
ENSG00000189337	0.172524	0.462886	Protein coding	unadj
ENSG00000228140	0.0925531	0.0522216	Non protein coding (polyA+)	unadj
ENSG00000142634	0.0895673	0.0545949	Protein coding	unadj
ENSG00000162438	0.150216	0.0354778	Protein coding	unadj
ENSG00000132906	0.0534282	0.025872	Protein coding	unadj
ENSG00000116138	0.0625816	0.0384897	Protein coding	unadj
ENSG00000116771	0.0722462	0.063188	Protein coding	unadj
ENSG00000197312	0.0639795	0.0366354	Protein coding	unadj
ENSG00000116786	0.075353	0.0304146	Protein coding	unadj
ENSG00000162461	0.110806	0.0380287	Protein coding	unadj
ENSG00000233954	0.11182	0.0366502	Protein coding	unadj
ENSG00000179743	0.075215	0.0190024	Non protein coding (polyA+)	unadj
ENSG00000065526	0.0939797	0.0327233	Protein coding	unadj
ENSG00000116809	0.0799322	0.0326985	Protein coding	unadj
ENSG00000142632	0.0644501	0.043293	Protein coding	unadj
ENSG00000237276	0.182433	0.147592	Non protein coding (polyA+)	unadj
ENSG00000132881	0.115286	0.0178351	Protein coding	unadj
ENSG00000037637	0.0306816	0.010901	Protein coding	unadj
ENSG00000055070	0.026288	0.0115925	Protein coding	unadj
ENSG00000157191	0.0159754	0.0180093	Protein coding	unadj
ENSG00000226029	0.103092	0.0231367	Non protein coding (polyA+)	unadj
ENSG00000080947	0.0728377	0.0252358	Non protein coding (polyA+)	unadj
ENSG00000219481	0.100681	0.076966	Protein coding	unadj
ENSG00000215908	0.124845	0.127326	Non protein coding (polyA+)	unadj
ENSG00000186301	0.103665	0.0986476	Non protein coding (polyA+)	unadj
ENSG00000058453	0.120584	0.0837861	Protein coding	unadj
ENSG00000238142	0.157995	0.0545492	Non protein coding (polyA+)	unadj
ENSG00000159363	0.114269	0.0437811	Protein coding	unadj
ENSG00000117118	0.0332318	0.0148862	Protein coding	unadj
ENSG00000117115	0.219701	0.376032	Protein coding	unadj
ENSG00000159339	0.212473	0.195466	Protein coding	unadj
ENSG00000179051	0.0378724	0.0115619	Protein coding	unadj
ENSG00000074964	0.108266	0.0912221	Protein coding	unadj
ENSG00000159423	0.0941435	0.0371873	Protein coding	unadj
ENSG00000169991	0.0528708	0.0373898	Protein coding	unadj
ENSG00000272084	0.133947	0.00888926	Non protein coding (polyA+)	unadj
ENSG00000127481	0.0552458	0.0161526	Protein coding	unadj
ENSG00000127463	0.0356768	0.0103384	Protein coding	unadj
ENSG00000053372	0.0528831	0.0322588	Protein coding	unadj
ENSG00000053371	0.0825583	0.0423303	Protein coding	unadj
ENSG00000040487	0.0727246	0.0315138	Protein coding	unadj
ENSG00000077549	0.0764276	0.0334417	Protein coding	unadj
ENSG00000173436	0.0512434	0.0202455	Protein coding	unadj
ENSG00000226396	0.101583	0.0248494	Non protein coding (polyA+)	unadj
ENSG00000162542	0.05312	0.0340006	Protein coding	unadj
ENSG00000169914	0.0937718	0.0522171	Protein coding	unadj
ENSG00000162543	0.1113	0.0728111	Protein coding	unadj
ENSG00000162545	0.10892	0.0883828	Protein coding	unadj
ENSG00000090432	0.0543464	0.0207346	Protein coding	unadj
ENSG00000158825	0.203289	0.174196	Protein coding	unadj
ENSG00000158828	0.12105	0.108914	Protein coding	unadj
ENSG00000117242	0.0629372	0.0144038	Non protein coding (polyA+)	unadj
ENSG00000244038	0.0326125	0.0273777	Protein coding	unadj
ENSG00000127483	0.0602272	0.054149	Protein coding	unadj
ENSG00000075151	0.106489	0.04666	Protein coding	unadj
ENSG00000117298	0.113347	0.0850916	Protein coding	unadj
ENSG00000231105	0.121111	0.0167567	Non protein coding (polyA+)	unadj
ENSG00000142794	0.0927178	0.202471	Protein coding	unadj
ENSG00000162551	0.445613	0.327793	Protein coding	unadj
ENSG00000076864	0.369369	1.00029	Protein coding	unadj
ENSG00000090686	0.0452209	0.0216018	Protein coding	unadj
ENSG00000142798	0.165481	0.066136	Protein coding	unadj
ENSG00000218510	0.0478333	0.0771364	Non protein coding (polyA+)	unadj
ENSG00000070831	0.0380874	0.0261908	Protein coding	unadj
ENSG00000162552	0.126244	0.0176687	Protein coding	unadj
ENSG00000184677	0.0535334	0.0236762	Protein coding	unadj
ENSG00000173372	0.290538	0.357156	Protein coding	unadj
ENSG00000173369	0.355166	0.343651	Protein coding	unadj
ENSG00000133216	0.215474	0.142974	Protein coding	unadj
ENSG00000004487	0.0476654	0.0181803	Protein coding	unadj
ENSG00000169641	0.0777884	0.0223088	Protein coding	unadj
ENSG00000261326	0.144215	0.107793	Non protein coding (polyA+)	unadj
ENSG00000125944	0.0474727	0.0123754	Protein coding	unadj
ENSG00000125945	0.0746905	0.0145916	Protein coding	unadj
ENSG00000249087	0.0915642	0.0100355	Non protein coding (polyA+)	unadj
ENSG00000204219	0.0819625	0.154596	Protein coding	unadj
ENSG00000088280	0.127529	0.0218484	Protein coding	unadj
ENSG00000007968	0.117051	0.116628	Protein coding	unadj
ENSG00000117318	0.123122	0.117498	Protein coding	unadj
ENSG00000197880	0.0906043	0.162848	Protein coding	unadj
ENSG00000142676	0.29139	0.132563	Protein coding	unadj
ENSG00000011007	0.030932	0.0149621	Protein coding	unadj
ENSG00000236810	0.0961431	0.00811739	Non protein coding (polyA+)	unadj
ENSG00000057757	0.0310547	0.013241	Protein coding	unadj
ENSG00000011009	0.0870549	0.030882	Protein coding	unadj
ENSG00000117308	0.0596589	0.0298933	Protein coding	unadj
ENSG00000117305	0.0348509	0.0196359	Protein coding	unadj
ENSG00000179163	0.0361954	0.0586504	Protein coding	unadj
ENSG00000188822	0.0652586	0.0910263	Protein coding	unadj
ENSG00000189266	0.215772	0.133559	Protein coding	unadj
ENSG00000188529	0.198464	0.138233	Protein coding	unadj
ENSG00000185436	0.119561	0.120702	Protein coding	unadj
ENSG00000001460	0.0888606	0.0197265	Protein coding	unadj
ENSG00000001461	0.0429222	0.0295028	Protein coding	unadj
ENSG00000117602	0.098803	0.138551	Protein coding	unadj
ENSG00000133226	0.0511375	0.0193971	Protein coding	unadj
ENSG00000169504	0.16397	0.201832	Protein coding	unadj
ENSG00000020633	0.0834561	0.0941447	Protein coding	unadj
ENSG00000117614	0.0426716	0.0100985	Protein coding	unadj
ENSG00000117616	0.153873	0.141159	Protein coding	unadj
ENSG00000187010	0.114974	1.70147	Protein coding	unadj
ENSG00000183726	0.0320489	0.0312936	Protein coding	unadj
ENSG00000204178	0.0348823	0.00987191	Protein coding	unadj
ENSG00000157978	0.0556911	0.124722	Protein coding	unadj
ENSG00000117643	0.0603884	0.0947261	Protein coding	unadj
ENSG00000162430	0.0668564	0.0410702	Protein coding	unadj
ENSG00000117640	0.0231039	0.0225537	Protein coding	unadj
ENSG00000182749	0.0654855	0.0659459	Protein coding	unadj
ENSG00000117632	0.0762979	0.0476361	Protein coding	unadj
ENSG00000158006	0.0369805	0.0278055	Protein coding	unadj
ENSG00000175087	0.269046	0.131365	Protein coding	unadj
ENSG00000142675	0.110976	0.0880587	Protein coding	unadj
ENSG00000130695	0.0536405	0.0237081	Protein coding	unadj
ENSG00000142669	0.119916	0.0785226	Protein coding	unadj
ENSG00000158062	0.0851592	0.0821108	Protein coding	unadj
ENSG00000169442	0.46821	0.146362	Protein coding	unadj
ENSG00000176092	0.0893394	0.0487989	Protein coding	unadj
ENSG00000176083	0.155377	1.11676	Protein coding	unadj
ENSG00000117682	0.0235636	0.0163247	Protein coding	unadj
ENSG00000198830	0.0222584	0.0171246	Protein coding	unadj
ENSG00000117676	0.0776805	0.0401325	Protein coding	unadj
ENSG00000117713	0.0943345	0.0326163	Protein coding	unadj
ENSG00000060642	0.0297035	0.00882802	Protein coding	unadj
ENSG00000204160	0.0899895	0.0848655	Protein coding	unadj
ENSG00000142751	0.0209231	0.00643358	Protein coding	unadj
ENSG00000198746	0.0568126	0.0330689	Protein coding	unadj
ENSG00000090273	0.0922719	0.0543886	Protein coding	unadj
ENSG00000175707	0.127307	0.0328836	Protein coding	unadj
ENSG00000090020	0.135544	0.0506146	Protein coding	unadj
ENSG00000142784	0.106707	0.0420425	Protein coding	unadj
ENSG00000186501	0.0649972	0.0284563	Protein coding	unadj
ENSG00000142765	0.113651	0.0694175	Protein coding	unadj
ENSG00000142733	0.0952092	0.0770873	Protein coding	unadj
ENSG00000158195	0.0391745	0.0202151	Protein coding	unadj
ENSG00000237429	0.109536	0.0358388	Non protein coding (polyA+)	unadj
ENSG00000126705	0.114793	0.0391316	Protein coding	unadj
ENSG00000000938	0.0652775	0.0618723	Protein coding	unadj
ENSG00000126709	0.693364	0.449976	Protein coding	unadj
ENSG00000009780	0.0629998	0.0329086	Protein coding	unadj
ENSG00000117758	0.0485683	0.0561415	Protein coding	unadj
ENSG00000117751	0.0289185	0.00696829	Protein coding	unadj
ENSG00000130775	0.0755895	0.0555844	Protein coding	unadj
ENSG00000117748	0.0198033	0.0192013	Protein coding	unadj
ENSG00000130768	0.113564	0.0546516	Protein coding	unadj
ENSG00000158156	0.0800741	0.0766729	Protein coding	unadj
ENSG00000158161	0.0227194	0.0174672	Protein coding	unadj
ENSG00000228589	0.0961385	0.0226606	Non protein coding (polyA+)	unadj
ENSG00000169403	0.0995564	0.087393	Protein coding	unadj
ENSG00000126698	0.0408668	0.0121021	Protein coding	unadj
ENSG00000130770	0.0402546	0.0167993	Protein coding	unadj
ENSG00000270605	0.0703822	0.0327627	Non protein coding (polyA+)	unadj
ENSG00000130766	0.0884298	0.0494824	Protein coding	unadj
ENSG00000130772	0.0351257	0.0157852	Protein coding	unadj
ENSG00000204138	0.0494348	0.0242766	Protein coding	unadj
ENSG00000180198	0.0399721	0.0302571	Protein coding	unadj
ENSG00000242125	0.0481336	0.0298646	Non protein coding (polyA+)	unadj
ENSG00000180098	0.0335535	0.0152375	Protein coding	unadj
ENSG00000197989	0.0530722	0.0223309	Non protein coding (polyA+)	unadj
ENSG00000120656	0.04817	0.0127372	Protein coding	unadj
ENSG00000162419	0.0494721	0.0171292	Protein coding	unadj
ENSG00000198492	0.0332388	0.00767941	Protein coding	unadj
ENSG00000159023	0.0632138	0.0275278	Protein coding	unadj
ENSG00000116350	0.053432	0.0126276	Protein coding	unadj
ENSG00000116353	0.062675	0.0367932	Protein coding	unadj
ENSG00000186056	0.0927546	0.0279682	Non protein coding (polyA+)	unadj
ENSG00000162511	0.0504512	0.0248432	Protein coding	unadj
ENSG00000162512	0.248141	0.185247	Protein coding	unadj
ENSG00000134644	0.117829	0.0681336	Protein coding	unadj
ENSG00000060688	0.0367876	0.0221186	Protein coding	unadj
ENSG00000121766	0.0897882	0.0246426	Protein coding	unadj
ENSG00000121769	0.13573	0.00531402	Protein coding	unadj
ENSG00000168528	0.155079	0.31144	Protein coding	unadj
ENSG00000162517	0.0498421	0.0245939	Protein coding	unadj
ENSG00000121753	0.13388	0.104861	Protein coding	unadj
ENSG00000134668	0.224303	0.360726	Protein coding	unadj
ENSG00000184007	0.0446072	0.0261787	Protein coding	unadj
ENSG00000121774	0.0270292	0.0123096	Protein coding	unadj
ENSG00000121775	0.0601362	0.0193683	Protein coding	unadj
ENSG00000025800	0.0319142	0.00487661	Protein coding	unadj
ENSG00000084652	0.0250974	0.00776365	Protein coding	unadj
ENSG00000160050	0.0720294	0.0350618	Protein coding	unadj
ENSG00000160051	0.0831848	0.0126114	Protein coding	unadj
ENSG00000160055	0.0661335	0.0284911	Protein coding	unadj
ENSG00000084623	0.0441783	0.0340402	Protein coding	unadj
ENSG00000220785	0.131113	0.0507959	Non protein coding (polyA+)	unadj
ENSG00000182866	0.0555447	0.0592454	Protein coding	unadj
ENSG00000116478	0.0259118	0.0103655	Protein coding	unadj
ENSG00000175130	0.0720194	0.0525063	Protein coding	unadj
ENSG00000225828	0.0787668	0.0433921	Protein coding	unadj
ENSG00000160058	0.0180144	0.0140756	Protein coding	unadj
ENSG00000176261	0.078314	0.010006	Protein coding	unadj
ENSG00000162521	0.0294423	0.0148451	Protein coding	unadj
ENSG00000162522	0.12542	0.0845712	Protein coding	unadj
ENSG00000134684	0.0710998	0.045654	Protein coding	unadj
ENSG00000116497	0.0489514	0.0460554	Protein coding	unadj
ENSG00000116514	0.0817111	0.0715993	Protein coding	unadj
ENSG00000004455	0.0165734	0.00750245	Protein coding	unadj
ENSG00000142920	0.0790986	0.041758	Protein coding	unadj
ENSG00000278997	0.10722	0.00552072	Non protein coding (polyA+)	unadj
ENSG00000116525	0.0469117	0.0229515	Protein coding	unadj
ENSG00000279179	0.120598	0.0125908	Non protein coding (polyA+)	unadj
ENSG00000160094	0.0534357	0.0282817	Protein coding	unadj
ENSG00000225313	0.157871	0.105693	Non protein coding (polyA+)	unadj
ENSG00000134686	0.161693	0.106449	Protein coding	unadj
ENSG00000121903	0.110077	0.0168974	Protein coding	unadj
ENSG00000163866	0.0341283	0.0215302	Protein coding	unadj
ENSG00000230163	0.092741	0.00546567	Non protein coding (polyA+)	unadj
ENSG00000116544	0.149007	0.0414483	Protein coding	unadj
ENSG00000241014	0.059031	0.0221984	Non protein coding (polyA+)	unadj
ENSG00000243749	0.178482	0.0429721	Protein coding	unadj
ENSG00000163867	0.135753	0.117296	Protein coding	unadj
ENSG00000197056	0.188608	0.224815	Protein coding	unadj
ENSG00000116560	0.0221302	0.00639177	Protein coding	unadj
ENSG00000146463	0.0600528	0.020322	Protein coding	unadj
ENSG00000142687	0.0795503	0.0341776	Protein coding	unadj
ENSG00000020129	0.0929068	0.0287678	Protein coding	unadj
ENSG00000239636	0.114359	0.0323992	Non protein coding (polyA+)	unadj
ENSG00000116819	0.0786962	0.0122021	Protein coding	unadj
ENSG00000126067	0.0397322	0.0184649	Protein coding	unadj
ENSG00000142686	0.0464879	0.0497669	Protein coding	unadj
ENSG00000134698	0.114549	0.0980322	Protein coding	unadj
ENSG00000092847	0.0512109	0.0100765	Protein coding	unadj
ENSG00000126070	0.117158	0.0897273	Protein coding	unadj
ENSG00000116863	0.0534462	0.0219674	Protein coding	unadj
ENSG00000171812	0.102934	0.0927228	Protein coding	unadj
ENSG00000054116	0.0330652	0.0125032	Protein coding	unadj
ENSG00000116871	0.110391	0.0582555	Protein coding	unadj
ENSG00000054118	0.0464707	0.0138173	Protein coding	unadj
ENSG00000214193	0.103434	0.0881971	Protein coding	unadj
ENSG00000142694	0.218759	0.105492	Protein coding	unadj
ENSG00000116883	0.144252	0.0629407	Non protein coding (polyA+)	unadj
ENSG00000196182	0.0938178	0.0712565	Protein coding	unadj
ENSG00000181817	0.105996	0.0374868	Protein coding	unadj
ENSG00000116898	0.0553311	0.0251029	Protein coding	unadj
ENSG00000119535	0.138037	0.116257	Protein coding	unadj
ENSG00000233621	0.0799274	0.0369769	Non protein coding (polyA+)	unadj
ENSG00000163874	0.052139	0.030449	Protein coding	unadj
ENSG00000163875	0.0286663	0.0122105	Protein coding	unadj
ENSG00000163877	0.0298672	0.0138856	Protein coding	unadj
ENSG00000134697	0.0434576	0.0165298	Protein coding	unadj
ENSG00000116922	0.0732472	0.0172796	Protein coding	unadj
ENSG00000134690	0.10332	0.0179099	Protein coding	unadj
ENSG00000185090	0.132025	0.0310993	Protein coding	unadj
ENSG00000196449	0.0666446	0.00330465	Protein coding	unadj
ENSG00000197982	0.143047	0.0275399	Protein coding	unadj
ENSG00000188786	0.0825721	0.0343899	Protein coding	unadj
ENSG00000204084	0.0343361	0.045914	Protein coding	unadj
ENSG00000183431	0.0280267	0.0285286	Protein coding	unadj
ENSG00000183386	0.114939	0.199793	Protein coding	unadj
ENSG00000183520	0.0455515	0.00870161	Protein coding	unadj
ENSG00000116954	0.0856948	0.112802	Protein coding	unadj
ENSG00000214114	0.0831899	0.047001	Protein coding	unadj
ENSG00000174574	0.0981917	0.0568286	Protein coding	unadj
ENSG00000168653	0.19853	0.0589337	Protein coding	unadj
ENSG00000127603	0.0735138	0.0399808	Protein coding	unadj
ENSG00000183682	0.131189	0.0900771	Protein coding	unadj
ENSG00000182109	0.0960326	0.239345	Non protein coding (polyA+)	unadj
ENSG00000243970	0.151852	0.0834164	Non protein coding (polyA+)	unadj
ENSG00000090621	0.0267872	0.0170981	Protein coding	unadj
ENSG00000116983	0.0913637	0.23041	Protein coding	unadj
ENSG00000084072	0.0403387	0.0760149	Protein coding	unadj
ENSG00000116985	0.0804228	0.0270699	Protein coding	unadj
ENSG00000043514	0.0440491	0.0165215	Protein coding	unadj
ENSG00000116990	0.0479137	0.0545845	Protein coding	unadj
ENSG00000168389	0.0919879	0.052707	Protein coding	unadj
ENSG00000131236	0.0528264	0.0208777	Protein coding	unadj
ENSG00000131238	0.0410966	0.135662	Protein coding	unadj
ENSG00000117000	0.144877	0.0936633	Protein coding	unadj
ENSG00000259943	0.196094	0.0424874	Non protein coding (polyA+)	unadj
ENSG00000084073	0.138263	0.162145	Protein coding	unadj
ENSG00000049089	0.162541	0.136531	Protein coding	unadj
ENSG00000084070	0.139392	0.0764256	Protein coding	unadj
ENSG00000260920	0.113537	0.0070289	Non protein coding (polyA+)	unadj
ENSG00000187815	0.119462	0.0179706	Protein coding	unadj
ENSG00000164002	0.065404	0.0176881	Protein coding	unadj
ENSG00000117010	0.184073	0.0482986	Protein coding	unadj
ENSG00000117016	0.0706543	0.0392601	Protein coding	unadj
ENSG00000066136	0.0539655	0.0284941	Protein coding	unadj
ENSG00000179862	0.166922	0.119054	Protein coding	unadj
ENSG00000171793	0.0451797	0.0215783	Protein coding	unadj
ENSG00000281207	0.133445	0.0090799	Non protein coding (polyA+)	unadj
ENSG00000010803	0.042652	0.0214489	Protein coding	unadj
ENSG00000127124	0.129705	0.095807	Protein coding	unadj
ENSG00000198815	0.0696676	0.0445162	Protein coding	unadj
ENSG00000127125	0.0621422	0.0148023	Protein coding	unadj
ENSG00000186409	0.0994164	0.0144122	Protein coding	unadj
ENSG00000171960	0.0538186	0.030546	Protein coding	unadj
ENSG00000065978	0.0659558	0.107426	Protein coding	unadj
ENSG00000117385	0.0317883	0.026727	Protein coding	unadj
ENSG00000164008	0.114701	0.00539403	Protein coding	unadj
ENSG00000177868	0.097173	0.0298278	Protein coding	unadj
ENSG00000164010	0.0419441	0.0247107	Protein coding	unadj
ENSG00000164011	0.0402422	0.0172622	Protein coding	unadj
ENSG00000117394	0.0439028	0.0515763	Protein coding	unadj
ENSG00000117395	0.0497263	0.0285643	Protein coding	unadj
ENSG00000066056	0.141784	0.046396	Protein coding	unadj
ENSG00000117399	0.324126	0.100536	Protein coding	unadj
ENSG00000066322	0.0427805	0.0236302	Protein coding	unadj
ENSG00000159479	0.026875	0.0157238	Protein coding	unadj
ENSG00000198198	0.055379	0.024813	Protein coding	unadj
ENSG00000178922	0.0918405	0.0423724	Protein coding	unadj
ENSG00000142949	0.179272	0.0963705	Protein coding	unadj
ENSG00000066135	0.0757206	0.0171285	Protein coding	unadj
ENSG00000236200	0.135669	0.0101973	Non protein coding (polyA+)	unadj
ENSG00000126091	0.0778874	0.0585946	Protein coding	unadj
ENSG00000117408	0.0657449	0.0348247	Protein coding	unadj
ENSG00000132768	0.0361648	0.0279684	Protein coding	unadj
ENSG00000117410	0.0992415	0.0478433	Protein coding	unadj
ENSG00000117411	0.107797	0.0419647	Protein coding	unadj
ENSG00000159214	0.107368	0.0845489	Protein coding	unadj
ENSG00000196517	0.200606	0.239652	Protein coding	unadj
ENSG00000230615	0.220324	0.217461	Non protein coding (polyA+)	unadj
ENSG00000178028	0.0362834	0.0247513	Protein coding	unadj
ENSG00000117419	0.0631018	0.0402876	Protein coding	unadj
ENSG00000187147	0.0208403	0.0120684	Protein coding	unadj
ENSG00000126106	0.0825728	0.0179112	Protein coding	unadj
ENSG00000198520	0.1054	0.107251	Protein coding	unadj
ENSG00000142945	0.171244	0.0368113	Protein coding	unadj
ENSG00000142937	0.16097	0.0639214	Protein coding	unadj
ENSG00000142959	0.134921	0.018009	Protein coding	unadj
ENSG00000173846	0.0658444	0.0304982	Protein coding	unadj
ENSG00000222009	0.13642	0.0404781	Protein coding	unadj
ENSG00000117425	0.118204	0.0141995	Protein coding	unadj
ENSG00000070785	0.0734876	0.024292	Protein coding	unadj
ENSG00000126107	0.0586535	0.0438454	Protein coding	unadj
ENSG00000126088	0.0528928	0.0364163	Protein coding	unadj
ENSG00000162415	0.12209	0.068237	Protein coding	unadj
ENSG00000132781	0.0458177	0.0293486	Protein coding	unadj
ENSG00000132773	0.0416872	0.0225746	Protein coding	unadj
ENSG00000070759	0.0485087	0.0312194	Protein coding	unadj
ENSG00000280670	0.0981179	0.550619	Protein coding	unadj
ENSG00000132763	0.0652129	0.0105224	Protein coding	unadj
ENSG00000117450	0.0683152	0.0259304	Protein coding	unadj
ENSG00000117448	0.054078	0.0360226	Protein coding	unadj
ENSG00000132780	0.0338736	0.016874	Protein coding	unadj
ENSG00000159588	0.125398	0.0653657	Protein coding	unadj
ENSG00000159592	0.0323207	0.0145967	Protein coding	unadj
ENSG00000159596	0.0264024	0.00925465	Protein coding	unadj
ENSG00000197429	0.0760985	0.0236365	Protein coding	unadj
ENSG00000230896	0.105183	0.0126343	Non protein coding (polyA+)	unadj
ENSG00000086015	0.0896288	0.0467959	Protein coding	unadj
ENSG00000117461	0.109494	0.0665678	Protein coding	unadj
ENSG00000085998	0.0387731	0.029637	Protein coding	unadj
ENSG00000132128	0.0505677	0.0278511	Protein coding	unadj
ENSG00000173660	0.151529	0.029328	Protein coding	unadj
ENSG00000117481	0.0264592	0.0207283	Protein coding	unadj
ENSG00000117480	0.0839621	0.127969	Protein coding	unadj
ENSG00000232022	0.0833686	0.216175	Non protein coding (polyA+)	unadj
ENSG00000269956	0.202162	0.0682824	Non protein coding (polyA+)	unadj
ENSG00000079277	0.0962618	0.0725557	Protein coding	unadj
ENSG00000142961	0.044103	0.0230346	Protein coding	unadj
ENSG00000123472	0.0325357	0.0156761	Protein coding	unadj
ENSG00000159658	0.0262757	0.0254574	Protein coding	unadj
ENSG00000224805	0.156953	0.11364	Non protein coding (polyA+)	unadj
ENSG00000162366	0.365619	0.496698	Protein coding	unadj
ENSG00000162367	0.209877	0.265845	Protein coding	unadj
ENSG00000123473	0.158524	0.0167407	Protein coding	unadj
ENSG00000162368	0.230788	0.187765	Protein coding	unadj
ENSG00000237424	0.0852671	0.0314759	Non protein coding (polyA+)	unadj
ENSG00000186564	0.1298	0.0234344	Protein coding	unadj
ENSG00000117834	0.139501	0.0844381	Protein coding	unadj
ENSG00000132122	0.112665	0.0632821	Protein coding	unadj
ENSG00000162373	0.112643	0.0547692	Protein coding	unadj
ENSG00000185104	0.0451366	0.0167423	Protein coding	unadj
ENSG00000123080	0.112225	0.0194925	Protein coding	unadj
ENSG00000123091	0.256863	0.251563	Protein coding	unadj
ENSG00000085831	0.130234	0.039196	Protein coding	unadj
ENSG00000085832	0.0807346	0.0713944	Protein coding	unadj
ENSG00000117859	0.0441697	0.00899731	Protein coding	unadj
ENSG00000078618	0.0546394	0.0264689	Protein coding	unadj
ENSG00000117862	0.0535851	0.0200151	Protein coding	unadj
ENSG00000198841	0.0432666	0.00912384	Protein coding	unadj
ENSG00000134717	0.159135	0.105823	Protein coding	unadj
ENSG00000157077	0.0878425	0.0330595	Protein coding	unadj
ENSG00000154222	0.0213279	0.0162659	Protein coding	unadj
ENSG00000085840	0.146468	0.0273974	Protein coding	unadj
ENSG00000134748	0.0237197	0.00631759	Protein coding	unadj
ENSG00000134744	0.0844634	0.037035	Protein coding	unadj
ENSG00000116157	0.0976475	0.0490939	Protein coding	unadj
ENSG00000182183	0.0999798	0.053114	Protein coding	unadj
ENSG00000162377	0.0696405	0.0248103	Protein coding	unadj
ENSG00000162378	0.147085	0.185843	Protein coding	unadj
ENSG00000228929	0.14171	0.0522414	Non protein coding (polyA+)	unadj
ENSG00000121310	0.0641472	0.0489748	Protein coding	unadj
ENSG00000116171	0.0471115	0.0294735	Protein coding	unadj
ENSG00000174348	0.163965	0.231303	Protein coding	unadj
ENSG00000162383	0.155648	0.461892	Protein coding	unadj
ENSG00000157184	0.0394911	0.00972211	Protein coding	unadj
ENSG00000162384	0.0283954	0.0206826	Protein coding	unadj
ENSG00000162385	0.110808	0.0242169	Protein coding	unadj
ENSG00000157193	0.0954704	0.0261576	Protein coding	unadj
ENSG00000230138	0.129938	0.0170403	Non protein coding (polyA+)	unadj
ENSG00000058804	0.12072	0.0595225	Protein coding	unadj
ENSG00000058799	0.0818661	0.032794	Protein coding	unadj
ENSG00000081870	0.131101	0.0451984	Protein coding	unadj
ENSG00000116212	0.0465086	0.00847232	Protein coding	unadj
ENSG00000116209	0.065839	0.026701	Protein coding	unadj
ENSG00000280378	0.134329	0.00880188	Non protein coding (polyA+)	unadj
ENSG00000116205	0.0415387	0.0135843	Protein coding	unadj
ENSG00000215883	0.0918458	0.0316944	Protein coding	unadj
ENSG00000116221	0.0664787	0.0399106	Protein coding	unadj
ENSG00000157216	0.0942634	0.0546832	Protein coding	unadj
ENSG00000198711	0.150583	0.0347105	Non protein coding (polyA+)	unadj
ENSG00000162390	0.137821	0.0720811	Protein coding	unadj
ENSG00000243725	0.0924855	0.00962852	Protein coding	unadj
ENSG00000162396	0.0694466	0.0124253	Protein coding	unadj
ENSG00000006555	0.0500861	0.0491904	Protein coding	unadj
ENSG00000162398	0.139832	0.11143	Protein coding	unadj
ENSG00000116133	0.0999072	0.1251	Protein coding	unadj
ENSG00000162402	0.0351565	0.0233577	Protein coding	unadj
ENSG00000162600	0.103931	0.0626343	Protein coding	unadj
ENSG00000162601	0.328161	0.175671	Protein coding	unadj
ENSG00000177606	0.112533	0.0541378	Protein coding	unadj
ENSG00000172456	0.0856075	0.0297682	Protein coding	unadj
ENSG00000134709	0.251682	0.139715	Protein coding	unadj
ENSG00000162599	0.0949564	0.0152856	Protein coding	unadj
ENSG00000162604	0.0702572	0.0333746	Protein coding	unadj
ENSG00000132849	0.105948	0.0584328	Protein coding	unadj
ENSG00000162607	0.29494	0.187208	Protein coding	unadj
ENSG00000116641	0.110871	0.0310232	Protein coding	unadj
ENSG00000125703	0.133696	0.0859184	Protein coding	unadj
ENSG00000088035	0.115614	0.181444	Protein coding	unadj
ENSG00000142856	0.222469	0.109045	Protein coding	unadj
ENSG00000203965	0.216785	0.0544015	Protein coding	unadj
ENSG00000079739	0.0744918	0.0346848	Protein coding	unadj
ENSG00000162437	0.130433	0.338599	Protein coding	unadj
ENSG00000162434	0.0625377	0.029254	Protein coding	unadj
ENSG00000226891	0.13997	0.0470932	Non protein coding (polyA+)	unadj
ENSG00000213625	0.0594383	0.0532392	Protein coding	unadj
ENSG00000116678	0.219752	0.0849313	Protein coding	unadj
ENSG00000184588	0.118513	0.100162	Protein coding	unadj
ENSG00000198160	0.311577	0.271149	Protein coding	unadj
ENSG00000116704	0.0993929	0.0622338	Protein coding	unadj
ENSG00000081985	0.121792	0.120307	Protein coding	unadj
ENSG00000142864	0.0177399	0.00923231	Protein coding	unadj
ENSG00000116717	0.138584	0.0442472	Protein coding	unadj
ENSG00000116729	0.148081	0.459038	Protein coding	unadj
ENSG00000066557	0.270102	0.117425	Protein coding	unadj
ENSG00000116754	0.240164	0.172512	Protein coding	unadj
ENSG00000118454	0.194117	0.0726573	Protein coding	unadj
ENSG00000197568	0.104473	0.0471708	Protein coding	unadj
ENSG00000132485	0.364379	0.350327	Protein coding	unadj
ENSG00000254685	0.260155	0.189767	Protein coding	unadj
ENSG00000116791	0.206245	0.132981	Protein coding	unadj
ENSG00000162623	0.165139	0.0532951	Protein coding	unadj
ENSG00000117054	0.162595	0.07252	Protein coding	unadj
ENSG00000137955	0.134279	0.0523705	Protein coding	unadj
ENSG00000184005	0.19928	0.0635551	Protein coding	unadj
ENSG00000226415	0.106758	0.0307471	Non protein coding (polyA+)	unadj
ENSG00000142892	0.230289	0.140852	Protein coding	unadj
ENSG00000154027	0.0754747	0.191053	Protein coding	unadj
ENSG00000036549	0.219209	0.112313	Protein coding	unadj
ENSG00000077254	0.125663	0.132718	Protein coding	unadj
ENSG00000180488	0.189676	0.105639	Protein coding	unadj
ENSG00000162614	0.21318	0.0431161	Protein coding	unadj
ENSG00000162613	0.0379537	0.0115437	Protein coding	unadj
ENSG00000162616	0.234082	0.0919431	Protein coding	unadj
ENSG00000137959	0.922278	0.704018	Protein coding	unadj
ENSG00000137965	0.770792	0.476294	Protein coding	unadj
ENSG00000142875	0.475556	0.293621	Protein coding	unadj
ENSG00000117133	0.0952313	0.0274078	Protein coding	unadj
ENSG00000174021	0.101307	0.0396892	Protein coding	unadj
ENSG00000122432	0.126024	0.0366469	Non protein coding (polyA+)	unadj
ENSG00000117151	0.134577	0.17695	Protein coding	unadj
ENSG00000117155	0.212292	0.121542	Protein coding	unadj
ENSG00000153898	0.0746752	0.122809	Protein coding	unadj
ENSG00000162642	0.0841813	0.0452465	Protein coding	unadj
ENSG00000142867	0.0647932	0.0406106	Protein coding	unadj
ENSG00000117174	0.0783382	0.0487782	Protein coding	unadj
ENSG00000122417	0.138593	0.0911269	Protein coding	unadj
ENSG00000097033	0.0914325	0.0617379	Protein coding	unadj
ENSG00000183291	0.0905425	0.061097	Protein coding	unadj
ENSG00000153936	0.195966	0.166456	Protein coding	unadj
ENSG00000143013	0.0351584	0.033781	Protein coding	unadj
ENSG00000065243	0.428528	0.423206	Protein coding	unadj
ENSG00000137947	0.124475	0.0073463	Protein coding	unadj
ENSG00000137944	0.0572329	0.0655162	Protein coding	unadj
ENSG00000213516	0.0622693	0.0402615	Protein coding	unadj
ENSG00000117226	0.210496	0.242495	Protein coding	unadj
ENSG00000117228	0.365201	0.192132	Protein coding	unadj
ENSG00000234518	0.142208	0.0716039	Non protein coding (polyA+)	unadj
ENSG00000162645	0.15219	0.0931637	Protein coding	unadj
ENSG00000162654	0.217786	0.112204	Protein coding	unadj
ENSG00000154451	0.303545	0.218181	Protein coding	unadj
ENSG00000197147	0.193084	0.144816	Protein coding	unadj
ENSG00000231999	0.114545	0.0218056	Non protein coding (polyA+)	unadj
ENSG00000171488	0.0889896	0.106243	Protein coding	unadj
ENSG00000171492	0.0445179	0.0407866	Protein coding	unadj
ENSG00000162664	0.123988	0.0609544	Protein coding	unadj
ENSG00000122482	0.386974	0.198211	Protein coding	unadj
ENSG00000097046	0.16754	0.089257	Protein coding	unadj
ENSG00000069702	0.173799	0.263253	Protein coding	unadj
ENSG00000174842	0.137549	0.110003	Protein coding	unadj
ENSG00000122484	0.100494	0.0376465	Protein coding	unadj
ENSG00000162676	0.0812299	0.136527	Protein coding	unadj
ENSG00000067208	0.129254	0.0853113	Protein coding	unadj
ENSG00000122406	0.147486	0.0473991	Protein coding	unadj
ENSG00000154511	0.106352	0.0829882	Protein coding	unadj
ENSG00000143033	0.179375	0.0931435	Protein coding	unadj
ENSG00000117500	0.214165	0.232093	Protein coding	unadj
ENSG00000122483	0.192842	0.0482802	Protein coding	unadj
ENSG00000223745	0.0663752	0.0963534	Non protein coding (polyA+)	unadj
ENSG00000117505	0.0756406	0.0657081	Protein coding	unadj
ENSG00000137942	0.151077	0.0481033	Protein coding	unadj
ENSG00000137936	0.133789	0.0393169	Protein coding	unadj
ENSG00000067334	0.119122	0.0201221	Protein coding	unadj
ENSG00000023909	0.118605	0.0558126	Protein coding	unadj
ENSG00000117528	0.195313	0.105473	Protein coding	unadj
ENSG00000117519	0.137919	0.0838386	Protein coding	unadj
ENSG00000172339	0.116499	0.0192261	Protein coding	unadj
ENSG00000122481	0.216394	0.0555455	Protein coding	unadj
ENSG00000228502	0.235945	0.0414383	Non protein coding (polyA+)	unadj
ENSG00000117569	0.241285	0.156167	Protein coding	unadj
ENSG00000188641	0.130527	0.0735165	Protein coding	unadj
ENSG00000156869	0.206154	0.0765553	Protein coding	unadj
ENSG00000162688	0.312463	0.237732	Protein coding	unadj
ENSG00000117620	0.211645	0.13109	Protein coding	unadj
ENSG00000156875	0.120825	0.0924062	Protein coding	unadj
ENSG00000156876	0.22638	0.0733882	Protein coding	unadj
ENSG00000122435	0.290694	0.152924	Protein coding	unadj
ENSG00000137992	0.118559	0.057362	Protein coding	unadj
ENSG00000137996	0.0440607	0.0217774	Protein coding	unadj
ENSG00000079335	0.257911	0.156408	Protein coding	unadj
ENSG00000162694	0.161123	0.0777716	Protein coding	unadj
ENSG00000162695	0.18576	0.249187	Protein coding	unadj
ENSG00000117543	0.15561	0.0444033	Protein coding	unadj
ENSG00000233184	0.164735	0.109173	Non protein coding (polyA+)	unadj
ENSG00000225938	0.150806	0.014119	Non protein coding (polyA+)	unadj
ENSG00000170989	0.0887003	0.0517755	Protein coding	unadj
ENSG00000185946	0.161864	0.10584	Protein coding	unadj
ENSG00000240038	0.0876636	0.0366761	Protein coding	unadj
ENSG00000198890	0.108745	0.0422745	Protein coding	unadj
ENSG00000134215	0.103719	0.0649255	Protein coding	unadj
ENSG00000226822	0.142613	0.0678527	Non protein coding (polyA+)	unadj
ENSG00000085491	0.239646	0.160446	Protein coding	unadj
ENSG00000162636	0.184197	0.126186	Protein coding	unadj
ENSG00000162639	0.0944636	0.0202196	Protein coding	unadj
ENSG00000134186	0.13977	0.071162	Protein coding	unadj
ENSG00000116266	0.170033	0.120529	Protein coding	unadj
ENSG00000121957	0.108673	0.0419185	Protein coding	unadj
ENSG00000121940	0.0715252	0.0120151	Protein coding	unadj
ENSG00000085433	0.117285	0.0583437	Protein coding	unadj
ENSG00000197780	0.176482	0.103076	Protein coding	unadj
ENSG00000215717	0.154894	0.133806	Protein coding	unadj
ENSG00000116299	0.173225	0.908595	Protein coding	unadj
ENSG00000031698	0.0627357	0.0419419	Protein coding	unadj
ENSG00000143126	0.132918	0.0518147	Protein coding	unadj
ENSG00000134222	0.0668803	0.0619866	Protein coding	unadj
ENSG00000134243	0.154275	0.0499394	Protein coding	unadj
ENSG00000143106	0.0481918	0.0210327	Protein coding	unadj
ENSG00000162650	0.068362	0.0266279	Protein coding	unadj
ENSG00000174151	0.0198703	0.00828944	Protein coding	unadj
ENSG00000181754	0.0577845	0.077795	Protein coding	unadj
ENSG00000065135	0.0766748	0.0726318	Protein coding	unadj
ENSG00000116337	0.091982	0.0721019	Protein coding	unadj
ENSG00000168765	0.114238	0.39524	Protein coding	unadj
ENSG00000213366	0.0942255	0.253275	Protein coding	unadj
ENSG00000134202	0.0972402	0.64835	Protein coding	unadj
ENSG00000184371	0.101155	0.0908748	Protein coding	unadj
ENSG00000168710	0.0262248	0.0151896	Protein coding	unadj
ENSG00000143093	0.0320587	0.0106638	Protein coding	unadj
ENSG00000258634	0.0612813	0.0103663	Non protein coding (polyA+)	unadj
ENSG00000116396	0.114071	0.0393567	Protein coding	unadj
ENSG00000162775	0.0716503	0.0184066	Protein coding	unadj
ENSG00000224699	0.0926469	0.00661837	Non protein coding (polyA+)	unadj
ENSG00000273373	0.124995	0.124748	Non protein coding (polyA+)	unadj
ENSG00000134248	0.0873422	0.0234074	Protein coding	unadj
ENSG00000177301	0.142838	0.0289155	Protein coding	unadj
ENSG00000259834	0.275329	0.298403	Non protein coding (polyA+)	unadj
ENSG00000177272	0.0826794	0.0266162	Protein coding	unadj
ENSG00000143119	0.0364049	0.0197239	Protein coding	unadj
ENSG00000121931	0.14227	0.0992143	Protein coding	unadj
ENSG00000156171	0.104627	0.105563	Protein coding	unadj
ENSG00000134255	0.180904	0.180085	Protein coding	unadj
ENSG00000162777	0.0287533	0.0412831	Protein coding	unadj
ENSG00000064886	0.0715751	0.290407	Protein coding	unadj
ENSG00000085465	0.0877421	0.067191	Protein coding	unadj
ENSG00000260948	0.13447	0.0251755	Non protein coding (polyA+)	unadj
ENSG00000116455	0.0326369	0.0140505	Protein coding	unadj
ENSG00000116459	0.0650173	0.0137646	Protein coding	unadj
ENSG00000143110	0.0753623	0.0490074	Protein coding	unadj
ENSG00000121933	0.158721	0.144845	Protein coding	unadj
ENSG00000282608	0.177014	0.247299	Protein coding	unadj
ENSG00000116473	0.080694	0.0707958	Protein coding	unadj
ENSG00000231346	0.134847	0.0177675	Non protein coding (polyA+)	unadj
ENSG00000197852	0.104514	0.116326	Protein coding	unadj
ENSG00000064703	0.0423136	0.0140525	Protein coding	unadj
ENSG00000143079	0.117144	0.0274271	Protein coding	unadj
ENSG00000134245	0.137332	0.00476445	Protein coding	unadj
ENSG00000007341	0.0671104	0.0160691	Protein coding	unadj
ENSG00000116489	0.328551	0.161732	Protein coding	unadj
ENSG00000155363	0.151789	0.0431586	Protein coding	unadj
ENSG00000155366	0.122885	0.138992	Protein coding	unadj
ENSG00000155367	0.13213	0.0589084	Protein coding	unadj
ENSG00000155380	0.0950226	0.0672603	Protein coding	unadj
ENSG00000226419	0.0990902	0.0295172	Non protein coding (polyA+)	unadj
ENSG00000198799	0.0638915	0.0452141	Protein coding	unadj
ENSG00000081026	0.142828	0.0224218	Protein coding	unadj
ENSG00000116793	0.140198	0.0707839	Protein coding	unadj
ENSG00000081019	0.16155	0.179498	Protein coding	unadj
ENSG00000134242	0.147095	0.110729	Protein coding	unadj
ENSG00000226167	0.167593	0.0393987	Non protein coding (polyA+)	unadj
ENSG00000188761	0.122498	0.0451017	Protein coding	unadj
ENSG00000134262	0.0290071	0.0148928	Protein coding	unadj
ENSG00000118655	0.0492854	0.0255601	Protein coding	unadj
ENSG00000163349	0.110437	0.0865171	Protein coding	unadj
ENSG00000197323	0.175235	0.208971	Protein coding	unadj
ENSG00000116752	0.0604732	0.0266855	Protein coding	unadj
ENSG00000213281	0.219306	0.138706	Protein coding	unadj
ENSG00000009307	0.0225544	0.00981784	Protein coding	unadj
ENSG00000052723	0.170594	0.107459	Protein coding	unadj
ENSG00000134198	0.172472	0.225172	Protein coding	unadj
ENSG00000173218	0.0953507	0.0514508	Protein coding	unadj
ENSG00000163393	0.172799	0.144087	Protein coding	unadj
ENSG00000163399	0.0603119	0.0353719	Protein coding	unadj
ENSG00000203865	0.123683	0.0175913	Non protein coding (polyA+)	unadj
ENSG00000224950	0.10377	0.0261675	Non protein coding (polyA+)	unadj
ENSG00000116815	0.226945	0.166666	Protein coding	unadj
ENSG00000116824	0.0472503	0.0792333	Protein coding	unadj
ENSG00000225079	0.14854	0.150794	Non protein coding (polyA+)	unadj
ENSG00000134247	0.150649	0.041416	Protein coding	unadj
ENSG00000134256	0.131199	0.210128	Protein coding	unadj
ENSG00000116830	0.0824086	0.0277217	Protein coding	unadj
ENSG00000198162	0.162663	0.127334	Protein coding	unadj
ENSG00000183508	0.186171	0.281027	Protein coding	unadj
ENSG00000196505	0.068389	0.0503991	Protein coding	unadj
ENSG00000065183	0.0728979	0.0165502	Protein coding	unadj
ENSG00000116874	0.0790681	0.020516	Protein coding	unadj
ENSG00000231365	0.0850872	0.0275872	Non protein coding (polyA+)	unadj
ENSG00000143067	0.149784	0.0809134	Protein coding	unadj
ENSG00000092621	0.142504	0.203034	Protein coding	unadj
ENSG00000261662	0.103267	0.0196141	Non protein coding (polyA+)	unadj
ENSG00000134250	0.093019	0.0719337	Protein coding	unadj
ENSG00000265808	0.0525295	0.0389265	Protein coding	unadj
ENSG00000223804	0.0894393	0.0773068	Non protein coding (polyA+)	unadj
ENSG00000270231	0.130456	0.205608	Non protein coding (polyA+)	unadj
ENSG00000275131	0.14101	0.0624336	Non protein coding (polyA+)	unadj
ENSG00000273136	0.0999302	0.295017	Protein coding	unadj
ENSG00000226067	0.0442148	0.053814	Non protein coding (polyA+)	unadj
ENSG00000198019	0.399726	0.259403	Protein coding	unadj
ENSG00000171943	0.14066	0.0631053	Protein coding	unadj
ENSG00000231752	0.127536	0.549597	Non protein coding (polyA+)	unadj
ENSG00000265531	0.38184	0.281842	Non protein coding (polyA+)	unadj
ENSG00000266338	0.122511	0.116555	Protein coding	unadj
ENSG00000196369	0.174023	0.0582536	Protein coding	unadj
ENSG00000272419	0.0638861	0.0642617	Non protein coding (polyA+)	unadj
ENSG00000281571	0.218962	0.0849748	Protein coding	unadj
ENSG00000162825	0.095157	0.0301603	Protein coding	unadj
ENSG00000117262	0.0757233	0.0240425	Protein coding	unadj
ENSG00000117281	0.135828	0.241797	Protein coding	unadj
ENSG00000265491	0.0275701	0.0168171	Protein coding	unadj
ENSG00000186141	0.0399009	0.0187716	Protein coding	unadj
ENSG00000186364	0.0781095	0.0225475	Protein coding	unadj
ENSG00000131788	0.0440214	0.0165746	Protein coding	unadj
ENSG00000198483	0.155006	0.0786185	Protein coding	unadj
ENSG00000143127	0.103648	0.0289232	Protein coding	unadj
ENSG00000131779	0.0356921	0.0189164	Protein coding	unadj
ENSG00000265241	0.0288017	0.0162923	Protein coding	unadj
ENSG00000211451	0.114148	0.00956084	Non protein coding (polyA+)	unadj
ENSG00000234222	0.10478	0.0190689	Non protein coding (polyA+)	unadj
ENSG00000271601	0.0270212	0.028115	Protein coding	unadj
ENSG00000272031	0.0802685	0.0381725	Protein coding	unadj
ENSG00000121851	0.0729049	0.0187861	Protein coding	unadj
ENSG00000265972	0.0578705	0.0432653	Protein coding	unadj
ENSG00000271425	0.080781	0.0454313	Protein coding	unadj
ENSG00000277406	0.150128	0.0727003	Non protein coding (polyA+)	unadj
ENSG00000268043	0.0602983	0.0337002	Protein coding	unadj
ENSG00000131791	0.174703	0.106108	Protein coding	unadj
ENSG00000131781	0.0974731	0.0344347	Protein coding	unadj
ENSG00000180867	0.115454	0.01209	Non protein coding (polyA+)	unadj
ENSG00000131778	0.0266546	0.0136801	Protein coding	unadj
ENSG00000116128	0.0753515	0.0367497	Protein coding	unadj
ENSG00000162836	0.0408288	0.052337	Protein coding	unadj
ENSG00000188092	0.0855093	0.0178468	Protein coding	unadj
ENSG00000215859	0.139676	0.0222816	Non protein coding (polyA+)	unadj
ENSG00000263956	0.0788507	0.0374912	Protein coding	unadj
ENSG00000274020	0.0530439	0.0271469	Non protein coding (polyA+)	unadj
ENSG00000231551	0.0854412	0.030138	Non protein coding (polyA+)	unadj
ENSG00000225871	0.194272	0.0661089	Non protein coding (polyA+)	unadj
ENSG00000280649	0.144908	0.0494825	Protein coding	unadj
ENSG00000270629	0.0511567	0.045274	Protein coding	unadj
ENSG00000178104	0.0484193	0.0298403	Protein coding	unadj
ENSG00000269713	0.0802863	0.0531142	Protein coding	unadj
ENSG00000274265	0.121309	0.115709	Non protein coding (polyA+)	unadj
ENSG00000271383	0.0323312	0.186108	Protein coding	unadj
ENSG00000277147	0.0333798	0.0296408	Non protein coding (polyA+)	unadj
ENSG00000275557	0.204944	0.120196	Non protein coding (polyA+)	unadj
ENSG00000150337	0.485622	0.35359	Protein coding	unadj
ENSG00000203814	0.236824	0.114381	Protein coding	unadj
ENSG00000261716	0.173834	0.115407	Non protein coding (polyA+)	unadj
ENSG00000184678	0.134786	0.125134	Protein coding	unadj
ENSG00000178096	0.0903838	0.0272231	Protein coding	unadj
ENSG00000159164	0.112982	0.0381344	Protein coding	unadj
ENSG00000143368	0.106138	0.0488499	Protein coding	unadj
ENSG00000014914	0.0568488	0.072157	Protein coding	unadj
ENSG00000264522	0.066099	0.0260888	Protein coding	unadj
ENSG00000136631	0.0338796	0.0120069	Protein coding	unadj
ENSG00000023902	0.0684269	0.0541328	Protein coding	unadj
ENSG00000143401	0.198403	0.135407	Protein coding	unadj
ENSG00000117362	0.0214531	0.0125458	Protein coding	unadj
ENSG00000118292	0.125649	0.0129037	Protein coding	unadj
ENSG00000266472	0.0972452	0.040554	Protein coding	unadj
ENSG00000117360	0.0208871	0.0134026	Protein coding	unadj
ENSG00000163125	0.0943911	0.0145625	Protein coding	unadj
ENSG00000143374	0.0577796	0.0328334	Protein coding	unadj
ENSG00000143369	0.132746	0.0433953	Protein coding	unadj
ENSG00000237781	0.183788	0.0991854	Non protein coding (polyA+)	unadj
ENSG00000143382	0.181802	0.0932928	Protein coding	unadj
ENSG00000203804	0.190078	0.0926543	Non protein coding (polyA+)	unadj
ENSG00000143384	0.0931409	0.110561	Protein coding	unadj
ENSG00000143420	0.0421457	0.0120005	Protein coding	unadj
ENSG00000143457	0.0570828	0.0465678	Protein coding	unadj
ENSG00000163131	0.0862166	0.0530403	Protein coding	unadj
ENSG00000143387	0.0501375	0.0650525	Protein coding	unadj
ENSG00000143437	0.0384019	0.0144349	Protein coding	unadj
ENSG00000143379	0.0531687	0.0116657	Protein coding	unadj
ENSG00000143418	0.0297312	0.0146673	Protein coding	unadj
ENSG00000143412	0.0816832	0.0515052	Protein coding	unadj
ENSG00000143409	0.0915902	0.0758368	Protein coding	unadj
ENSG00000143363	0.0323567	0.0180933	Protein coding	unadj
ENSG00000163141	0.0963575	0.029571	Protein coding	unadj
ENSG00000143443	0.0658327	0.00874598	Protein coding	unadj
ENSG00000197622	0.0281102	0.0222823	Protein coding	unadj
ENSG00000213190	0.139925	0.0602466	Protein coding	unadj
ENSG00000143458	0.0726089	0.0465224	Protein coding	unadj
ENSG00000143434	0.0954752	0.0490286	Protein coding	unadj
ENSG00000163154	0.0626706	0.0366764	Protein coding	unadj
ENSG00000163156	0.0672317	0.043142	Protein coding	unadj
ENSG00000163155	0.0966211	0.235932	Protein coding	unadj
ENSG00000163159	0.0422478	0.0361554	Protein coding	unadj
ENSG00000143398	0.0409233	0.0108853	Protein coding	unadj
ENSG00000159352	0.0444421	0.0364087	Protein coding	unadj
ENSG00000143373	0.0704616	0.0257971	Protein coding	unadj
ENSG00000143393	0.0278606	0.0239592	Protein coding	unadj
ENSG00000143390	0.0241575	0.0181339	Protein coding	unadj
ENSG00000143416	0.500898	0.872888	Protein coding	unadj
ENSG00000159377	0.0515379	0.020056	Protein coding	unadj
ENSG00000143442	0.0437819	0.0236442	Protein coding	unadj
ENSG00000143367	0.0895836	0.0485202	Protein coding	unadj
ENSG00000143376	0.0554947	0.0492408	Protein coding	unadj
ENSG00000143436	0.0473017	0.0307656	Protein coding	unadj
ENSG00000182134	0.0916531	0.0146056	Protein coding	unadj
ENSG00000143365	0.0773422	0.3036	Protein coding	unadj
ENSG00000234614	0.148216	0.058889	Non protein coding (polyA+)	unadj
ENSG00000196407	0.0791495	0.0711237	Protein coding	unadj
ENSG00000159445	0.0593203	0.0681742	Protein coding	unadj
ENSG00000197747	0.0588349	0.0705842	Protein coding	unadj
ENSG00000163191	0.188055	0.0904734	Protein coding	unadj
ENSG00000163220	0.361946	0.116717	Protein coding	unadj
ENSG00000163221	0.49193	0.24523	Protein coding	unadj
ENSG00000143546	0.857864	0.250537	Protein coding	unadj
ENSG00000238279	0.125858	0.0238418	Non protein coding (polyA+)	unadj
ENSG00000197956	0.143583	0.053761	Protein coding	unadj
ENSG00000196154	0.100218	0.0662952	Protein coding	unadj
ENSG00000189171	0.115846	0.074386	Protein coding	unadj
ENSG00000160678	0.151845	0.0329717	Protein coding	unadj
ENSG00000160679	0.0107767	0.00742406	Protein coding	unadj
ENSG00000143553	0.041432	0.0118673	Protein coding	unadj
ENSG00000143621	0.032674	0.0291592	Protein coding	unadj
ENSG00000143624	0.074576	0.017882	Protein coding	unadj
ENSG00000143554	0.0975551	0.061372	Protein coding	unadj
ENSG00000143614	0.0477782	0.012954	Protein coding	unadj
ENSG00000198837	0.036517	0.0140133	Protein coding	unadj
ENSG00000160741	0.0579889	0.0334127	Protein coding	unadj
ENSG00000143570	0.0430102	0.0354773	Protein coding	unadj
ENSG00000143578	0.0596961	0.0361896	Protein coding	unadj
ENSG00000143543	0.078284	0.0182943	Protein coding	unadj
ENSG00000143545	0.110607	0.0808517	Protein coding	unadj
ENSG00000177954	0.757259	0.286644	Protein coding	unadj
ENSG00000143549	0.0247997	0.00923545	Protein coding	unadj
ENSG00000143612	0.0387932	0.00829425	Protein coding	unadj
ENSG00000143569	0.0669815	0.0214382	Protein coding	unadj
ENSG00000143575	0.0679584	0.0447898	Protein coding	unadj
ENSG00000143595	0.203494	0.438707	Protein coding	unadj
ENSG00000143515	0.0587206	0.0365438	Protein coding	unadj
ENSG00000160712	0.0838945	0.0617536	Protein coding	unadj
ENSG00000160714	0.0204235	0.008495	Protein coding	unadj
ENSG00000160710	0.10408	0.0431597	Protein coding	unadj
ENSG00000163344	0.0881661	0.0421866	Protein coding	unadj
ENSG00000163346	0.0755779	0.0439063	Protein coding	unadj
ENSG00000163348	0.0202852	0.013886	Protein coding	unadj
ENSG00000160691	0.0473635	0.0196067	Protein coding	unadj
ENSG00000173207	0.134426	0.0326778	Protein coding	unadj
ENSG00000160688	0.043949	0.0390084	Protein coding	unadj
ENSG00000160685	0.0609952	0.0402823	Protein coding	unadj
ENSG00000163354	0.111065	0.0161804	Protein coding	unadj
ENSG00000143537	0.0789687	0.0892429	Protein coding	unadj
ENSG00000243364	0.0568491	0.0168253	Protein coding	unadj
ENSG00000143590	0.110227	0.0207826	Protein coding	unadj
ENSG00000169242	0.139369	0.0948706	Protein coding	unadj
ENSG00000169241	0.0316601	0.0191626	Protein coding	unadj
ENSG00000179085	0.16155	0.0434474	Protein coding	unadj
ENSG00000163463	0.0652878	0.0199719	Protein coding	unadj
ENSG00000163462	0.0935708	0.0596771	Protein coding	unadj
ENSG00000185499	0.111525	0.0779448	Protein coding	unadj
ENSG00000231064	0.139654	0.0147497	Non protein coding (polyA+)	unadj
ENSG00000169231	0.0560615	0.0562402	Protein coding	unadj
ENSG00000173171	0.0854962	0.0483379	Protein coding	unadj
ENSG00000160766	0.0931495	0.0866202	Non protein coding (polyA+)	unadj
ENSG00000236675	0.129151	0.0374968	Non protein coding (polyA+)	unadj
ENSG00000177628	0.111177	0.0513944	Protein coding	unadj
ENSG00000160767	0.0915567	0.0345257	Protein coding	unadj
ENSG00000116521	0.0792174	0.0408957	Protein coding	unadj
ENSG00000176444	0.0227083	0.0118186	Protein coding	unadj
ENSG00000143630	0.0948891	0.00985645	Protein coding	unadj
ENSG00000160752	0.0390853	0.0382761	Protein coding	unadj
ENSG00000225855	0.0758076	0.0121223	Non protein coding (polyA+)	unadj
ENSG00000160753	0.0538574	0.0209694	Protein coding	unadj
ENSG00000116539	0.107875	0.0519065	Protein coding	unadj
ENSG00000235919	0.139813	0.00307086	Non protein coding (polyA+)	unadj
ENSG00000125459	0.0598496	0.027675	Protein coding	unadj
ENSG00000246203	0.111264	0.0146007	Non protein coding (polyA+)	unadj
ENSG00000163374	0.0660679	0.0600746	Protein coding	unadj
ENSG00000132676	0.0166591	0.0128872	Protein coding	unadj
ENSG00000203761	0.073217	0.0195684	Non protein coding (polyA+)	unadj
ENSG00000116580	0.0492345	0.0191792	Protein coding	unadj
ENSG00000132718	0.0370309	0.0950338	Protein coding	unadj
ENSG00000143622	0.114863	0.0840354	Protein coding	unadj
ENSG00000132680	0.0613772	0.0324844	Protein coding	unadj
ENSG00000116584	0.0469025	0.029021	Protein coding	unadj
ENSG00000273002	0.0787018	0.0325632	Non protein coding (polyA+)	unadj
ENSG00000163479	0.100772	0.0435794	Protein coding	unadj
ENSG00000160803	0.0546906	0.0284482	Protein coding	unadj
ENSG00000116586	0.0837611	0.0402392	Protein coding	unadj
ENSG00000160789	0.183882	0.222852	Protein coding	unadj
ENSG00000196189	0.18502	0.129493	Protein coding	unadj
ENSG00000160785	0.0775864	0.054789	Protein coding	unadj
ENSG00000160783	0.0822913	0.0388	Protein coding	unadj
ENSG00000242252	0.170902	0.046648	Protein coding	unadj
ENSG00000160781	0.119053	0.249809	Protein coding	unadj
ENSG00000198952	0.0457454	0.0645501	Protein coding	unadj
ENSG00000163472	0.0508	0.0200693	Protein coding	unadj
ENSG00000198715	0.0597735	0.136747	Protein coding	unadj
ENSG00000163468	0.0439951	0.0345134	Protein coding	unadj
[truncated: 26,406 more rows]

[truncated: 74 more sheets: Figure 2d, Figure 2e, Figure 2f, Figure 2g, Figure 2h, Figure 2i, Figure 2j, Figure 3a, Figure 3b, Figure 3c, Figure 4b, Figure 4c, Figure 4d, Figure 4e, Figure 4f, Figure 5b, Figure 5c, Figure 5d, Figure 5e, Figure 5f …]
