# Supplementary material for: Large-scale analysis of temporal gene expression variation in peripheral blood
Source: Nat Commun. 2026 May 29;17:6992. doi: 10.1038/s41467-026-73218-6 (PMC13392353; doi:10.1038/s41467-026-73218-6)
Supplement: Supplementary file 8 — Figure 2 source data [file 41467_2026_73218_MOESM8_ESM.xlsx]

## Sheet: Figure 1a
Between_principal_components

## Sheet: Figure 1b
Within_principal_components

## Sheet: Figure 1c
Sex

## Sheet: Figure 1d
Annual_season

## Sheet: Figure 1e
Gene_ID

## Sheet: Figure 1f
Explained variance (Neutrophils genes)

## Sheet: Figure 1g
Gene_ID
