# Supplementary material for: Large-scale analysis of temporal gene expression variation in peripheral blood
Source: Nat Commun. 2026 May 29;17:6992. doi: 10.1038/s41467-026-73218-6 (PMC13392353; doi:10.1038/s41467-026-73218-6)
Supplement: Supplementary file 9 — Figure 3 source data [file 41467_2026_73218_MOESM9_ESM.xlsx]

## Sheet: Figure 2a
Gene_ID

## Sheet: Figure 2b
Gene_ID

## Sheet: Figure 2c
Gene_ID

## Sheet: Figure 2d
Gene

## Sheet: Figure 2e
Gene_ID

## Sheet: Figure 2f
Gene_ID

## Sheet: Figure 2g
Gene_ID

## Sheet: Figure 2h
Gene_ID

## Sheet: Figure 2i
Heritable

## Sheet: Figure 2j
Group1
