# Supplementary material for: Large-scale analysis of temporal gene expression variation in peripheral blood
Source: Nat Commun. 2026 May 29;17:6992. doi: 10.1038/s41467-026-73218-6 (PMC13392353; doi:10.1038/s41467-026-73218-6)
Supplement: Supplementary file 11 — Figure 5 source data [file 41467_2026_73218_MOESM11_ESM.xlsx]

## Sheet: Figure 4b
feature

## Sheet: Figure 4c
Heatmap

## Sheet: Figure 4d
Gene_ID

## Sheet: Figure 4e
Group

## Sheet: Figure 4f
TREM1_gene_expression
