# Supplementary material for: Large-scale analysis of temporal gene expression variation in peripheral blood
Source: Nat Commun. 2026 May 29;17:6992. doi: 10.1038/s41467-026-73218-6 (PMC13392353; doi:10.1038/s41467-026-73218-6)
Supplement: Supplementary file 12 — Figure 6 source data [file 41467_2026_73218_MOESM12_ESM.xlsx]

## Sheet: Figure 5b
Heatmap

## Sheet: Figure 5c
Group

## Sheet: Figure 5d
Individual

## Sheet: Figure 5e
Heatmap

## Sheet: Figure 5f
GO.ID

## Sheet: Figure 5g
Heatmap
