# Supplementary material for: Large-scale analysis of temporal gene expression variation in peripheral blood
Source: Nat Commun. 2026 May 29;17:6992. doi: 10.1038/s41467-026-73218-6 (PMC13392353; doi:10.1038/s41467-026-73218-6)
Supplement: Supplementary file 13 — Figure S2 source data [file 41467_2026_73218_MOESM13_ESM.xlsx]

## Sheet: Figure 6a
eGene

## Sheet: Figure 6b
eGene

## Sheet: Figure 6c
eGene

## Sheet: Figure 6d
ICC_bin

## Sheet: Figure 6e
Gene_ID

## Sheet: Figure 6f
Disease

## Sheet: Figure 6g
DE_Prior_cutoff
