# Supplementary material for: Large-scale analysis of temporal gene expression variation in peripheral blood
Source: Nat Commun. 2026 May 29;17:6992. doi: 10.1038/s41467-026-73218-6 (PMC13392353; doi:10.1038/s41467-026-73218-6)
Supplement: Supplementary file 14 — Figure S3 source data [file 41467_2026_73218_MOESM14_ESM.xlsx]

## Sheet: Figure S2a
Between PCs - Sequencing run

## Sheet: Figure S2b
Parameter

## Sheet: Figure S2c
RUV_factor

## Sheet: Figure S2d
Celltype

## Sheet: Figure S2e
gene_id

## Sheet: Figure S2f
Individual
