# Supplementary material for: Large-scale analysis of temporal gene expression variation in peripheral blood
Source: Nat Commun. 2026 May 29;17:6992. doi: 10.1038/s41467-026-73218-6 (PMC13392353; doi:10.1038/s41467-026-73218-6)
Supplement: Supplementary file 15 — Figure S4 source data [file 41467_2026_73218_MOESM15_ESM.xlsx]

## Sheet: Figure S3a
Gene_ID

## Sheet: Figure S3b
Gene_ID

## Sheet: Figure S3c
Plot

## Sheet: Figure S3d
Gene_ID

## Sheet: Figure S3e
All_samples_vs_without_health_conditions

## Sheet: Figure S3f
TMEM176A (ICC=0.93)

## Sheet: Figure S3g
RPS10 (ICC=0.079)
