# Supplementary material for: Large-scale analysis of temporal gene expression variation in peripheral blood
Source: Nat Commun. 2026 May 29;17:6992. doi: 10.1038/s41467-026-73218-6 (PMC13392353; doi:10.1038/s41467-026-73218-6)
Supplement: Supplementary file 17 — Figure S6 source data [file 41467_2026_73218_MOESM17_ESM.xlsx]

## Sheet: Figure S5a
Gene_ID

## Sheet: Figure S5b
Gene_ID

## Sheet: Figure S5c
Gene_ID

## Sheet: Figure S5d
Gene_ID

## Sheet: Figure S5e
Group

## Sheet: Figure S5f
IFNLR1 (ICC=0.72, 0.46)

## Sheet: Figure S5g
Gene_ID
