# Supplementary material for: Large-scale analysis of temporal gene expression variation in peripheral blood
Source: Nat Commun. 2026 May 29;17:6992. doi: 10.1038/s41467-026-73218-6 (PMC13392353; doi:10.1038/s41467-026-73218-6)
Supplement: Supplementary file 18 — Figure S7 source data [file 41467_2026_73218_MOESM18_ESM.xlsx]

## Sheet: Figure S6a
Gene_ID

## Sheet: Figure S6b
Gene_ID

## Sheet: Figure S6c
Transcript_ID

## Sheet: Figure S6d
Expression variation / Total variation (all vs healthy)
