# Supplementary material for: Large-scale analysis of temporal gene expression variation in peripheral blood
Source: Nat Commun. 2026 May 29;17:6992. doi: 10.1038/s41467-026-73218-6 (PMC13392353; doi:10.1038/s41467-026-73218-6)
Supplement: Supplementary file 19 — Figure S8 source data [file 41467_2026_73218_MOESM19_ESM.xlsx]

## Sheet: Figure S7a
Group

## Sheet: Figure S7b
Heatmap

## Sheet: Figure S7c
Group

## Sheet: Figure S7d
DE_genes

## Sheet: Figure S7e
DEG comparison
