# Supplementary material for: Large-scale analysis of temporal gene expression variation in peripheral blood
Source: Nat Commun. 2026 May 29;17:6992. doi: 10.1038/s41467-026-73218-6 (PMC13392353; doi:10.1038/s41467-026-73218-6)
Supplement: Supplementary file 20 — Figure S9 source data [file 41467_2026_73218_MOESM20_ESM.xlsx]

## Sheet: Figure S8a
Heatmap

## Sheet: Figure S8b
Eigengene M4 vs creatinin

## Sheet: Figure S8c
GO.ID

## Sheet: Figure S8d
Gene-level ICC

## Sheet: Figure S8e
Group

## Sheet: Figure S8g
Infection_type

## Sheet: Figure S8h
GO.ID
