# Supplementary material for: Large-scale analysis of temporal gene expression variation in peripheral blood
Source: Nat Commun. 2026 May 29;17:6992. doi: 10.1038/s41467-026-73218-6 (PMC13392353; doi:10.1038/s41467-026-73218-6)
Supplement: Supplementary file 22 — Source data [file 41467_2026_73218_MOESM22_ESM.xlsx]

## Sheet: Figure S9a
ICC_bin

## Sheet: Figure S9b
Gene_ID

## Sheet: Figure S9c
Gene_ID

## Sheet: Figure S9d
Group

## Sheet: Figure S9e
Category2

## Sheet: Figure S9f
Gene_ID

## Sheet: Figure S9g
Outliers
